# Supplementary material for: Interspecies Isobaric Labeling-Based Quantitative Proteomics Reveals Protein Changes in the Ovary of Aedes aegypti Coinfected With ZIKV and Wolbachia
Source: Front Cell Infect Microbiol. 2022 Jul 7;12:900608. doi: 10.3389/fcimb.2022.900608 (PMC9302590; doi:10.3389/fcimb.2022.900608)
Supplement: Supplementary file 3 [file Table_1.xlsx]

## Sheet: Intersection ID
Gene ID	source_id	Genomic Location (Gene)	Product Description	# Transcripts	Column1
AAEL000422	AAEL000422-RB	AaegL5_3:185,907,240..185,916,271(-)	U3 small nucleolar RNA-associated protein homolog, putative	1
AAEL001300	AAEL001300-RA	AaegL5_3:327,097,114..327,107,541(-)	unspecified product	1
AAEL001446	AAEL001446-RC	AaegL5_1:111,460,507..111,501,591(-)	testis-specific protein pbs13 (t-complex 11 )	8
AAEL002399	AAEL002399-RA	AaegL5_2:303,153,412..303,177,509(-)	Aspartate aminotransferase [Source:UniProtKB/TrEMBL;Acc:Q5K6H3]	1
AAEL002761	AAEL002761-RL	AaegL5_3:144,994,356..145,116,680(+)	tropomyosin invertebrate	40
AAEL002993	AAEL002993-RA	AaegL5_1:208,961,633..208,962,321(+)	mitochondrial ribosomal protein L43	1
AAEL003326	AAEL003326-RL	AaegL5_2:400,191,868..400,262,127(-)	unspecified product	12
AAEL004209	AAEL004209-RF	AaegL5_3:292,661,816..293,022,264(+)	opioid-binding protein/cell adhesion molecule, putative	12
AAEL004325	AAEL004325-RA	AaegL5_2:386,652,728..386,657,068(-)	60S ribosomal protein L5 [Source:UniProtKB/Swiss-Prot;Acc:Q1HQU2]	1
AAEL005728	AAEL005728-RA	AaegL5_2:437,306,451..437,312,948(-)	unspecified product	4
AAEL006056	AAEL006056-RA	AaegL5_3:74,327,860..74,429,118(-)	nuclear protein localization	2
AAEL006509	AAEL006509-RA	AaegL5_2:468,689,860..468,690,603(+)	ATP synthase subunit [Source:UniProtKB/TrEMBL;Acc:Q1HR38]	1
AAEL006977	AAEL006977-RA	AaegL5_2:398,786,546..398,825,562(+)	serine/threonine protein phosphatase 2a regulatory subunit a	1
AAEL009078	AAEL009078-RA	AaegL5_2:4,114,673..4,115,541(+)	NADH-ubiquinone oxidoreductase sgdh subunit	1
AAEL009169	AAEL009169-RI	AaegL5_3:168,892,902..168,955,202(-)	synaptotagmin, putative	12
AAEL009422	AAEL009422-RE	AaegL5_2:151,831,511..151,880,907(-)	unspecified product	4
AAEL009475	AAEL009475-RB	AaegL5_1:97,701,743..97,784,450(-)	carbamoyl-phosphate synthase large chain	1
AAEL009506	AAEL009506-RA	AaegL5_3:344,888,380..344,890,859(-)	40S ribosomal protein S20 [Source:UniProtKB/TrEMBL;Acc:Q1HRS9]	1
AAEL009703	AAEL009703-RA	AaegL5_3:155,582,429..155,591,921(-)	unspecified product	2
AAEL009895	AAEL009895-RB	AaegL5_3:121,965,911..122,095,788(-)	neprilysin	9
AAEL009895	AAEL009895-RC	AaegL5_3:121,965,911..122,095,788(-)	neprilysin	9
AAEL009964	AAEL009964-RA	AaegL5_2:93,105,548..93,106,408(+)	unspecified product	1
AAEL010464	AAEL010464-RD	AaegL5_1:204,142,759..204,177,843(-)	glutamate dehydrogenase	4
AAEL010506	AAEL010506-RM	AaegL5_2:90,943,808..91,043,615(+)	GTP-binding protein alpha subunit, gna	14
AAEL010576	AAEL010576-RAG	AaegL5_1:301,364,360..301,784,078(+)	modifier of mdg4	50
AAEL010576	AAEL010576-RZ	AaegL5_1:301,364,360..301,784,078(+)	modifier of mdg4	50
AAEL012161	AAEL012161-RT	AaegL5_2:203,848,448..203,954,174(-)	unspecified product	19
AAEL012262	AAEL012262-RH	AaegL5_2:384,201,759..384,296,746(+)	unspecified product	22
AAEL012262	AAEL012262-RT	AaegL5_2:384,201,759..384,296,746(+)	unspecified product	22
AAEL013458	AAEL013458-RD	AaegL5_1:206,423,847..206,454,424(-)	glutamine synthetase 1, 2 (glutamate-amonia ligase) (gs)	4
AAEL013823	AAEL013823-RC	AaegL5_1:26,348,578..26,598,281(-)	calcium/calmodulin dependent protein kinase ii	4
AAEL014296	AAEL014296-RB	AaegL5_2:171,833,415..171,920,589(+)	major sperm protein	6
AAEL014576	AAEL014576-RA	AaegL5_2:45,225,081..45,233,086(+)	unspecified product	1
AAEL014943	AAEL014943-RA	AaegL5_3:204,218,018..204,235,474(-)	unspecified product	1
AAEL019458	AAEL019458-RC	AaegL5_3:404,392,222..404,669,440(+)	unspecified product	20
AAEL019583	AAEL019583-RA	AaegL5_2:380,641,058..380,700,298(+)	unspecified product	2
AAEL019694	AAEL019694-RB	AaegL5_2:104,248,661..104,520,595(-)	unspecified product	13
AAEL020592	AAEL020592-RA	AaegL5_3:121,888,960..121,944,206(-)	unspecified product	4
AAEL022091	AAEL022091-RC	AaegL5_2:464,830,015..464,855,324(-)	unspecified product	3
AAEL023332	AAEL023332-RA	AaegL5_3:359,927,010..360,022,693(+)	unspecified product	9
AAEL026069	AAEL026069-RB	AaegL5_2:141,054,858..141,105,830(+)	unspecified product	7
AAEL001402	AAEL001402-RA	AaegL5_2:48,290,579..48,292,091(-)	leucine-rich immune protein (Short)	1
AAEL001593	AAEL001593-RE	AaegL5_2:21,097,629..21,159,210(-)	glycerol-3-phosphate dehydrogenase	5
AAEL001623	AAEL001623-RA	AaegL5_1:138,295,749..138,307,481(-)	proteasome activator subunit REG	1
AAEL001913	AAEL001913-RA	AaegL5_2:389,850,740..389,874,624(-)	unspecified product	1
AAEL001930	AAEL001930-RC	AaegL5_2:195,532,439..195,545,639(-)	pra1 protein	2
AAEL002002	AAEL002002-RA	AaegL5_2:426,587,375..426,588,001(-)	mitochondrial ribosomal protein, S18B, putative	1
AAEL002047	AAEL002047-RA	AaegL5_1:58,231,915..58,232,988(-)	40S ribosomal protein S10 [Source:UniProtKB/TrEMBL;Acc:Q1HR41]	1
AAEL002178	AAEL002178-RC	AaegL5_1:101,596,750..101,616,586(+)	unspecified product	3
AAEL002527	AAEL002527-RB	AaegL5_1:91,320,308..91,350,147(+)	unspecified product	2
AAEL003664	AAEL003664-RB	AaegL5_2:316,609,956..316,623,388(+)	lupus la ribonucleoprotein	1
AAEL003746	AAEL003746-RA	AaegL5_1:248,502,784..248,526,003(+)	4-Hydroxybutyrate CoA-transferase, putative [Source:UniProtKB/TrEMBL;Acc:Q0IG02]	1
AAEL004469	AAEL004469-RB	AaegL5_2:473,322,229..473,361,053(+)	adaptin, alpha/gamma/epsilon	5
AAEL004471	AAEL004471-RA	AaegL5_3:109,706,031..109,733,078(+)	unspecified product	4
AAEL005477	AAEL005477-RA	AaegL5_3:382,996,170..383,034,328(-)	amidase	1
AAEL005947	AAEL005947-RA	AaegL5_1:257,458,330..257,470,833(+)	G-rich sequence factor-1, putative	2
AAEL006145	AAEL006145-RF	AaegL5_3:68,568,975..68,600,489(+)	dynactin	8
AAEL006385	AAEL006385-RB	AaegL5_3:230,979,111..230,980,209(+)	odorant binding protein OBP33	1
AAEL007173	AAEL007173-RG	AaegL5_2:149,969,894..150,017,409(-)	unspecified product	7
AAEL007293	AAEL007293-RF	AaegL5_3:195,565,376..195,581,654(-)	cAMP-dependent protein kinase catalytic subunit	3
AAEL007329	AAEL007329-RD	AaegL5_2:345,125,321..345,210,293(+)	unspecified product	5
AAEL007484	AAEL007484-RA	AaegL5_1:216,399,785..216,412,376(-)	protein transport protein sec23	2
AAEL007765	AAEL007765-RF	AaegL5_2:219,386,845..219,413,786(-)	Serine Protease Inhibitor (serpin) likely cleavage at K/R. Transcript A.	7
AAEL007915	AAEL007915-RJ	AaegL5_1:63,612,154..63,831,890(-)	Moesin/ezrin/radixin homolog 1 [Source:UniProtKB/TrEMBL;Acc:A0A1S4FI28]	12
AAEL008171	AAEL008171-RB	AaegL5_3:10,244,067..10,301,248(+)	double-stranded RNA-binding protein zn72d	2
AAEL008521	AAEL008521-RA	AaegL5_1:64,294,109..64,321,172(+)	unspecified product	2
AAEL008542	AAEL008542-RG	AaegL5_1:63,839,353..63,919,803(-)	kinesin heavy chain subunit	8
AAEL008613	AAEL008613-RC	AaegL5_1:241,339,808..241,354,481(+)	TraB, putative	2
AAEL008613	AAEL008613-RD	AaegL5_1:241,339,808..241,354,481(+)	TraB, putative	2
AAEL009070	AAEL009070-RB	AaegL5_1:292,343,808..292,407,949(+)	unspecified product	3
AAEL009101	AAEL009101-RA	AaegL5_3:135,343,400..135,349,064(-)	Eukaryotic translation initiation factor 3 subunit F (eIF3f)(Eukaryotic translation initiation factor 3 subunit 5)	1
AAEL009465	AAEL009465-RA	AaegL5_1:57,424,353..57,425,716(-)	replication factor c / DNA polymerase iii gamma-tau subunit	1
AAEL009898	AAEL009898-RA	AaegL5_1:207,254,858..207,269,412(+)	26S proteasome alpha 1 subunit	1
AAEL010576	AAEL010576-RO	AaegL5_1:301,364,360..301,784,078(+)	modifier of mdg4	50
AAEL010576	AAEL010576-RX	AaegL5_1:301,364,360..301,784,078(+)	modifier of mdg4	50
AAEL011197	AAEL011197-RD	AaegL5_1:3,558,670..3,572,787(-)	actin	2
AAEL011817	AAEL011817-RA	AaegL5_3:113,291,522..113,318,310(+)	nonsense-mediated mRNA decay protein 1 (rent1)	1
AAEL011870	AAEL011870-RC	AaegL5_2:187,231,262..187,277,241(-)	rap55	3
AAEL012062	AAEL012062-RX	AaegL5_1:270,556,179..270,779,311(+)	Na+/K+ ATPase alpha subunit	25
AAEL012134	AAEL012134-RB	AaegL5_3:298,031,538..298,097,275(+)	pur-alpha	7
AAEL013139	AAEL013139-RI	AaegL5_2:188,475,106..188,523,158(-)	GTPase_rho	6
AAEL013458	AAEL013458-RF	AaegL5_1:206,423,847..206,454,424(-)	glutamine synthetase 1, 2 (glutamate-amonia ligase) (gs)	4
AAEL014238	AAEL014238-RC	AaegL5_2:406,451,588..406,477,638(-)	aromatic amino acid decarboxylase	3
AAEL014275	AAEL014275-RA	AaegL5_1:83,833,636..83,835,141(-)	molybdopterin cofactor sulfurase (mosc)	1
AAEL014959	AAEL014959-RB	AaegL5_2:222,752,657..222,803,648(+)	heterogeneous nuclear ribonucleoprotein k	3
AAEL016972	AAEL016972-RB	AaegL5_3:296,804,063..296,950,784(+)	unspecified product	2
AAEL019451	AAEL019451-RE	AaegL5_2:63,657,073..64,103,075(-)	unspecified product	16
AAEL019458	AAEL019458-RL	AaegL5_3:404,392,222..404,669,440(+)	unspecified product	20
AAEL019568	AAEL019568-RB	AaegL5_2:453,369,647..453,398,010(+)	unspecified product	4
AAEL019700	AAEL019700-RJ	AaegL5_1:220,216,054..220,394,678(+)	unspecified product	12
AAEL020113	AAEL020113-RA	AaegL5_3:315,233,282..315,241,035(-)	unspecified product	1
AAEL020936	AAEL020936-RB	AaegL5_2:64,457,942..64,575,869(-)	unspecified product	11
AAEL021342	AAEL021342-RA	AaegL5_1:73,504,102..73,523,184(+)	V-type proton ATPase subunit [Source:UniProtKB/TrEMBL;Acc:Q1HQS1]	1
AAEL022091	AAEL022091-RA	AaegL5_2:464,830,015..464,855,324(-)	unspecified product	3
AAEL023148	AAEL023148-RD	AaegL5_1:214,010,833..214,402,675(-)	unspecified product	11
AAEL025134	AAEL025134-RA	AaegL5_1:71,687,743..71,842,603(-)	unspecified product	3
AAEL025929	AAEL025929-RA	AaegL5_1:29,358,186..29,359,140(-)	unspecified product	1
AAEL000746	AAEL000746-RA	AaegL5_2:52,098,045..52,108,534(+)	NADP-specific isocitrate dehydrogenase	1
AAEL001170	AAEL001170-RA	AaegL5_2:307,292,824..307,313,570(-)	Protein phosphatase methylesterase 1 [Source:UniProtKB/TrEMBL;Acc:Q17M26]	1
AAEL001212	AAEL001212-RA	AaegL5_2:413,440,964..413,465,923(+)	phosphoinositide-binding protein, putative	1
AAEL001448	AAEL001448-RE	AaegL5_1:111,749,812..111,816,730(-)	unspecified product	9
AAEL001484	AAEL001484-RE	AaegL5_2:262,346,112..262,386,625(-)	chromosome region maintenance protein 1/exportin	3
AAEL002417	AAEL002417-RO	AaegL5_1:177,017,528..177,042,794(+)	troponin t, invertebrate	16
AAEL002924	AAEL002924-RF	AaegL5_1:85,934,524..85,989,283(+)	unspecified product	4
AAEL003109	AAEL003109-RC	AaegL5_1:215,041,170..215,110,251(-)	atlastin	3
AAEL003130	AAEL003130-RA	AaegL5_3:270,957,578..270,969,515(+)	bcr-associated protein, bap	4
AAEL003326	AAEL003326-RC	AaegL5_2:400,191,868..400,262,127(-)	unspecified product	12
AAEL003656	AAEL003656-RA	AaegL5_2:316,762,068..316,763,215(-)	unspecified product	1
AAEL003949	AAEL003949-RA	AaegL5_3:266,982,255..267,000,707(+)	unspecified product	1
AAEL004209	AAEL004209-RH	AaegL5_3:292,661,816..293,022,264(+)	opioid-binding protein/cell adhesion molecule, putative	12
AAEL004307	AAEL004307-RN	AaegL5_2:387,353,414..387,516,400(-)	n-myc downstream regulated	15
AAEL004427	AAEL004427-RA	AaegL5_3:206,508,905..206,509,806(+)	Prefoldin subunit 3 [Source:UniProtKB/TrEMBL;Acc:Q17CV4]	1
AAEL004586	AAEL004586-RB	AaegL5_2:33,873,227..33,912,537(-)	Histone deacetylase [Source:UniProtKB/TrEMBL;Acc:Q17CF0]	1
AAEL004855	AAEL004855-RA	AaegL5_2:115,283,847..115,296,685(-)	ADP,ATP carrier protein	1
AAEL005266	AAEL005266-RD	AaegL5_1:3,211,626..3,217,698(+)	40S ribosomal protein S14 [Source:UniProtKB/Swiss-Prot;Acc:Q1HR24]	2
AAEL005408	AAEL005408-RA	AaegL5_1:247,154,613..247,156,285(-)	annexin x	1
AAEL005515	AAEL005515-RG	AaegL5_1:8,731,766..8,745,848(-)	heterogeneous nuclear ribonucleoprotein	8
AAEL007065	AAEL007065-RC	AaegL5_3:298,514,460..298,573,655(+)	ADP-ribosylation factor 1	4
AAEL007132	AAEL007132-RK	AaegL5_3:69,868,580..69,895,952(-)	dynein heavy chain	11
AAEL007173	AAEL007173-RE	AaegL5_2:149,969,894..150,017,409(-)	unspecified product	7
AAEL007915	AAEL007915-RE	AaegL5_1:63,612,154..63,831,890(-)	Moesin/ezrin/radixin homolog 1 [Source:UniProtKB/TrEMBL;Acc:A0A1S4FI28]	12
AAEL008103	AAEL008103-RB	AaegL5_3:14,571,883..14,580,717(-)	40S ribosomal protein S8 [Source:UniProtKB/TrEMBL;Acc:Q1HRQ9]	1
AAEL008319	AAEL008319-RA	AaegL5_2:274,104,444..274,126,602(-)	protein disulfide isomerase	1
AAEL009142	AAEL009142-RA	AaegL5_2:342,481,752..342,503,614(+)	prolyl endopeptidase (prolyl oligopeptidase)	1
AAEL009371	AAEL009371-RF	AaegL5_3:297,439,544..297,753,912(+)	unspecified product	6
AAEL010017	AAEL010017-RA	AaegL5_2:110,881,902..110,895,828(+)	cytochrome B5 (cytb5)	1
AAEL010245	AAEL010245-RH	AaegL5_3:279,118,005..279,120,468(-)	chloride channel, putative	4
AAEL011255	AAEL011255-RA	AaegL5_1:223,859,233..223,861,324(-)	GTP-binding protein-invertebrate	1
AAEL012439	AAEL012439-RA	AaegL5_1:213,297,414..213,307,508(-)	enoyl-CoA hydratase (enoyl hydrase) (unsaturated acyl-CoA hydratase), putative	1
AAEL012875	AAEL012875-RA	AaegL5_3:275,876,965..275,878,932(-)	snare protein sec22	1
AAEL013571	AAEL013571-RA	AaegL5_2:61,863,343..61,939,605(-)	synaptobrevin	5
AAEL013904	AAEL013904-RA	AaegL5_2:96,508,657..96,523,482(+)	3-hydroxyisobutyrate dehydrogenase [Source:UniProtKB/TrEMBL;Acc:Q16HU0]	1
AAEL014071	AAEL014071-RC	AaegL5_2:406,004,934..406,013,264(+)	unspecified product	3
AAEL015314	AAEL015314-RM	AaegL5_2:112,167,097..112,518,557(+)	cAMP-dependent protein kinase type ii regulatory subunit	12
AAEL019458	AAEL019458-RB	AaegL5_3:404,392,222..404,669,440(+)	unspecified product	20
AAEL019458	AAEL019458-RT	AaegL5_3:404,392,222..404,669,440(+)	unspecified product	20
AAEL020559	AAEL020559-RF	AaegL5_1:32,383,654..32,714,795(-)	JAKSTAT pathway signalling transcription factor	8
AAEL020559	AAEL020559-RH	AaegL5_1:32,383,654..32,714,795(-)	JAKSTAT pathway signalling transcription factor	8
AAEL022183	AAEL022183-RC	AaegL5_1:184,173,526..184,204,925(+)	unspecified product	3
AAEL023332	AAEL023332-RC	AaegL5_3:359,927,010..360,022,693(+)	unspecified product	9
AAEL002296	AAEL002296-RA	AaegL5_3:374,095,727..374,112,210(+)	trifunctional enzyme beta subunit (tp-beta)	1
AAEL002417	AAEL002417-RA	AaegL5_1:177,017,528..177,042,794(+)	troponin t, invertebrate	16
AAEL002652	AAEL002652-RB	AaegL5_2:243,365,378..243,381,109(-)	unspecified product	2
AAEL002761	AAEL002761-RAK	AaegL5_3:144,994,356..145,116,680(+)	tropomyosin invertebrate	40
AAEL002879	AAEL002879-RAC	AaegL5_1:255,264,992..255,360,409(+)	heterogeneous nuclear ribonucleoprotein r	29
AAEL003666	AAEL003666-RE	AaegL5_2:317,109,586..317,140,895(+)	leukotriene a-4 hydrolase	6
AAEL004142	AAEL004142-RA	AaegL5_3:153,794,672..153,845,895(-)	Phagocyte signaling-impaired protein (N-terminal acetyltransferase B complex subunit NAA25 homolog)(N-terminal acetyltransferase B complex subunit MDM20 homolog)	1
AAEL004307	AAEL004307-RM	AaegL5_2:387,353,414..387,516,400(-)	n-myc downstream regulated	15
AAEL005052	AAEL005052-RA	AaegL5_1:294,631,914..294,701,304(+)	Tubulin beta chain [Source:UniProtKB/TrEMBL;Acc:Q17B46]	2
AAEL005084	AAEL005084-RA	AaegL5_1:294,735,009..294,767,022(+)	tubulin beta chain	1
AAEL005460	AAEL005460-RB	AaegL5_2:296,502,251..296,757,157(-)	alpha-galactosidase/alpha-n-acetylgalactosaminidase	4
AAEL005515	AAEL005515-RI	AaegL5_1:8,731,766..8,745,848(-)	heterogeneous nuclear ribonucleoprotein	8
AAEL005877	AAEL005877-RE	NIGP01000892:102,590..109,725(-)	unspecified product	2
AAEL005910	AAEL005910-RA	AaegL5_3:173,936,452..173,937,843(-)	programmed cell death protein	1
AAEL006115	AAEL006115-RA	AaegL5_3:259,776,936..259,777,942(-)	Eukaryotic translation initiation factor 3 subunit K (eIF3k)(eIF-3 p25)	1
AAEL006721	AAEL006721-RI	AaegL5_2:85,048,121..85,110,829(+)	2-oxoglutarate dehydrogenase	8
AAEL007132	AAEL007132-RG	AaegL5_3:69,868,580..69,895,952(-)	dynein heavy chain	11
AAEL007306	AAEL007306-RE	AaegL5_3:196,805,951..196,846,237(+)	alpha-actinin	5
AAEL007383	AAEL007383-RG	AaegL5_1:259,803,289..259,804,730(+)	secreted ferritin G subunit precursor, putative	3
AAEL007385	AAEL007385-RE	AaegL5_1:259,794,712..259,803,138(-)	Ferritin subunit Precursor (EC 1.16.3.1)(Ferritin heavy chain-like protein)(AeFer(H))	4
AAEL007526	AAEL007526-RF	AaegL5_2:217,545,613..217,552,350(-)	electron transfer flavoprotein-ubiquinone oxidoreductase	4
AAEL007765	AAEL007765-RE	AaegL5_2:219,386,845..219,413,786(-)	Serine Protease Inhibitor (serpin) likely cleavage at K/R. Transcript A.	7
AAEL008829	AAEL008829-RA	AaegL5_3:32,361,315..32,379,471(-)	unspecified product	1
AAEL009151	AAEL009151-RA	AaegL5_1:112,241,488..112,259,883(-)	40S ribosomal protein S15a	1
AAEL009604	AAEL009604-RG	AaegL5_2:169,944,378..169,986,126(-)	Receptor expression-enhancing protein [Source:UniProtKB/TrEMBL;Acc:Q16VD7]	5
AAEL009829	AAEL009829-RA	AaegL5_2:191,697,653..191,699,424(-)	ARL3, putative	1
AAEL009839	AAEL009839-RA	AaegL5_3:18,729,116..18,794,303(-)	Nuclear cap-binding protein subunit 1 (80 kDa nuclear cap-binding protein)(NCBP 80 kDa subunit)(CBP80)	1
AAEL009932	AAEL009932-RE	AaegL5_1:307,556,760..307,649,949(-)	lethal giant larva homologue	6
AAEL010125	AAEL010125-RB	AaegL5_2:161,626,755..161,628,833(-)	leucine-rich immune protein (Coil-less)	1
AAEL010168	AAEL010168-RA	AaegL5_3:149,352,734..149,354,357(-)	40S ribosomal protein S2 [Source:UniProtKB/TrEMBL;Acc:Q1HRV1]	1
AAEL010506	AAEL010506-RG	AaegL5_2:90,943,808..91,043,615(+)	GTP-binding protein alpha subunit, gna	14
AAEL011478	AAEL011478-RC	AaegL5_3:142,701,373..142,792,384(+)	cytoplasmic dynein light chain	3
AAEL012018	AAEL012018-RA	AaegL5_2:186,685,684..186,703,739(-)	unspecified product	2
AAEL012262	AAEL012262-RZ	AaegL5_2:384,201,759..384,296,746(+)	unspecified product	22
AAEL012499	AAEL012499-RA	AaegL5_3:242,489,304..242,490,134(-)	Histone H2A [Source:UniProtKB/TrEMBL;Acc:Q16LW9]	1
AAEL014238	AAEL014238-RD	AaegL5_2:406,451,588..406,477,638(-)	aromatic amino acid decarboxylase	3
AAEL014749	AAEL014749-RA	AaegL5_1:35,972,477..36,065,125(+)	ral	3
AAEL014944	AAEL014944-RA	AaegL5_3:204,254,603..204,255,500(+)	cytochrome c oxidase polypeptide	1
AAEL015065	AAEL015065-RD	AaegL5_2:191,807,179..191,847,578(+)	spectrin	4
AAEL018182	AAEL018182-RA	AaegL5_3:22,124,115..22,153,256(+)	unspecified product	1
AAEL019474	AAEL019474-RB	AaegL5_2:456,091,325..457,096,618(+)	unspecified product	5
AAEL019536	AAEL019536-RA	AaegL5_1:267,632,855..267,708,910(-)	unspecified product	7
AAEL019717	AAEL019717-RA	AaegL5_3:51,592,106..51,630,214(-)	Mitochondrial phosphate carrier protein [Source:UniProtKB/TrEMBL;Acc:Q1HQX9]	2
AAEL021307	AAEL021307-RA	AaegL5_2:402,784,650..402,820,547(+)	unspecified product	1
AAEL024235	AAEL024235-RA	AaegL5_2:48,807,601..48,995,633(-)	unspecified product	8
AAEL025547	AAEL025547-RA	AaegL5_1:305,868,400..305,889,956(-)	unspecified product	1
AAEL026791	AAEL026791-RB	AaegL5_2:59,214,196..59,244,601(-)	unspecified product	3
AAEL000807	AAEL000807-RA	AaegL5_3:120,496,218..120,503,615(+)	tetratricopeptide repeat protein, putative	2
AAEL001041	AAEL001041-RN	AaegL5_2:101,762,987..101,808,893(+)	guanine nucleotide-binding protein beta 3 (g protein beta3)	19
AAEL001166	AAEL001166-RA	AaegL5_2:307,234,449..307,248,442(-)	protein phosphatases pp1 regulatory subunit	3
AAEL001448	AAEL001448-RB	AaegL5_1:111,749,812..111,816,730(-)	unspecified product	9
AAEL001965	AAEL001965-RA	AaegL5_2:425,532,620..425,541,312(-)	imaginal disc growth factor	1
AAEL002417	AAEL002417-RF	AaegL5_1:177,017,528..177,042,794(+)	troponin t, invertebrate	16
AAEL002748	AAEL002748-RA	AaegL5_2:96,217,055..96,251,172(+)	aspartyl-tRNA synthetase	3
AAEL002879	AAEL002879-RR	AaegL5_1:255,264,992..255,360,409(+)	heterogeneous nuclear ribonucleoprotein r	29
AAEL003006	AAEL003006-RC	AaegL5_3:40,058,514..40,085,727(+)	2-deoxyglucose-6-phosphate phosphatase	2
AAEL004209	AAEL004209-RC	AaegL5_3:292,661,816..293,022,264(+)	opioid-binding protein/cell adhesion molecule, putative	12
AAEL004209	AAEL004209-RJ	AaegL5_3:292,661,816..293,022,264(+)	opioid-binding protein/cell adhesion molecule, putative	12
AAEL004469	AAEL004469-RA	AaegL5_2:473,322,229..473,361,053(+)	adaptin, alpha/gamma/epsilon	5
AAEL005460	AAEL005460-RA	AaegL5_2:296,502,251..296,757,157(-)	alpha-galactosidase/alpha-n-acetylgalactosaminidase	4
AAEL005659	AAEL005659-RA	AaegL5_2:382,118,504..382,124,454(+)	NTPase_I-T domain-containing protein [Source:UniProtKB/TrEMBL;Acc:A0A1S4FB56]	1
AAEL006145	AAEL006145-RB	AaegL5_3:68,568,975..68,600,489(+)	dynactin	8
AAEL007023	AAEL007023-RD	AaegL5_2:241,999,043..242,047,641(+)	estradiol 17 beta-dehydrogenase	4
AAEL007650	AAEL007650-RA	AaegL5_1:13,496,449..13,527,219(+)	Chaperonin [Source:UniProtKB/TrEMBL;Acc:A0A1S4FHA0]	1
AAEL008002	AAEL008002-RA	AaegL5_2:36,553,689..36,554,497(-)	mitochondrial NADH:ubiquinone oxidoreductase ESSS subunit, putative	1
AAEL008431	AAEL008431-RE	AaegL5_1:148,973,417..149,014,730(-)	kinase anchor protein	6
AAEL008789	AAEL008789-RA	AaegL5_3:132,553,740..132,554,769(-)	apolipophorin-III, putative	1
AAEL009634	AAEL009634-RM	AaegL5_1:222,591,231..222,664,299(+)	steroid dehydrogenase	9
AAEL009959	AAEL009959-RA	AaegL5_2:93,330,593..93,370,232(+)	pre-mRNA splicing factor prp8	1
AAEL010143	AAEL010143-RA	AaegL5_2:264,791,206..264,802,701(-)	isocitrate dehydrogenase	1
AAEL010850	AAEL010850-RL	AaegL5_1:54,682,892..54,705,856(-)	troponin i	11
AAEL011216	AAEL011216-RD	AaegL5_2:194,557,029..194,601,684(+)	Phosphatidylinositol-4,5-bisphosphate 4-phosphatase [Source:UniProtKB/TrEMBL;Acc:Q16QP8]	8
AAEL012071	AAEL012071-RA	AaegL5_3:160,440,768..160,460,598(+)	ras	7
AAEL013132	AAEL013132-RG	AaegL5_3:370,941,853..371,068,079(-)	6-phosphofructo-2-kinase/fructose-2,6-bisphosphatase short form	7
AAEL014583	AAEL014583-RD	AaegL5_1:30,439,366..30,440,504(-)	60S acidic ribosomal protein P2 [Source:UniProtKB/TrEMBL;Acc:Q1HRM9]	2
AAEL015041	AAEL015041-RA	AaegL5_2:104,953,162..104,985,689(+)	mitochondrial carrier	1
AAEL018323	AAEL018323-RD	AaegL5_3:109,948,829..109,986,335(+)	unspecified product	3
AAEL019451	AAEL019451-RA	AaegL5_2:63,657,073..64,103,075(-)	unspecified product	16
AAEL019506	AAEL019506-RA	AaegL5_1:211,174,758..211,311,380(-)	unspecified product	1
AAEL019936	AAEL019936-RD	AaegL5_2:57,623,195..57,708,752(-)	unspecified product	4
AAEL020638	AAEL020638-RF	AaegL5_2:459,261,854..459,288,485(+)	unspecified product	6
AAEL020878	AAEL020878-RD	AaegL5_2:128,406,230..128,463,935(-)	unspecified product	8
AAEL021301	AAEL021301-RC	AaegL5_3:319,938,548..320,104,522(+)	unspecified product	7
AAEL024528	AAEL024528-RF	AaegL5_2:45,241,465..45,328,252(+)	unspecified product	9
AAEL024583	AAEL024583-RB	AaegL5_2:127,259,386..127,404,628(+)	unspecified product	12
AAEL024583	AAEL024583-RI	AaegL5_2:127,259,386..127,404,628(+)	unspecified product	12
AAEL024913	AAEL024913-RI	AaegL5_1:61,121,094..61,192,818(+)	unspecified product	10
AAEL026791	AAEL026791-RC	AaegL5_2:59,214,196..59,244,601(-)	unspecified product	3
AAEL027851	AAEL027851-RA	NIGP01000807:7,063..7,618(+)	Histone H3 [Source:UniProtKB/TrEMBL;Acc:Q16N56]	1
AAEL027860	AAEL027860-RB	AaegL5_2:126,141,017..126,171,947(-)	caspar	2
AAEL001041	AAEL001041-RM	AaegL5_2:101,762,987..101,808,893(+)	guanine nucleotide-binding protein beta 3 (g protein beta3)	19
AAEL001421	AAEL001421-RA	AaegL5_2:46,307,992..46,329,467(+)	high density lipoprotien binding protein / vigilin	3
AAEL001593	AAEL001593-RB	AaegL5_2:21,097,629..21,159,210(-)	glycerol-3-phosphate dehydrogenase	5
AAEL001616	AAEL001616-RC	AaegL5_1:137,423,871..137,452,161(+)	vesicular-fusion protein nsf	3
AAEL002158	AAEL002158-RA	AaegL5_1:25,233,741..25,235,175(-)	secreted ferritin G subunit precursor, putative	1
AAEL002372	AAEL002372-RB	AaegL5_2:302,273,559..302,279,682(+)	40S ribosomal protein S11 [Source:UniProtKB/TrEMBL;Acc:Q9GSB1]	1
AAEL002527	AAEL002527-RA	AaegL5_1:91,320,308..91,350,147(+)	unspecified product	2
AAEL002761	AAEL002761-RAN	AaegL5_3:144,994,356..145,116,680(+)	tropomyosin invertebrate	40
AAEL002879	AAEL002879-RO	AaegL5_1:255,264,992..255,360,409(+)	heterogeneous nuclear ribonucleoprotein r	29
AAEL002879	AAEL002879-RW	AaegL5_1:255,264,992..255,360,409(+)	heterogeneous nuclear ribonucleoprotein r	29
AAEL003785	AAEL003785-RA	AaegL5_1:203,730,291..203,761,497(+)	unspecified product	2
AAEL004081	AAEL004081-RA	AaegL5_1:137,417,551..137,418,939(-)	dj-1 protein (park7)	1
AAEL004141	AAEL004141-RC	AaegL5_3:153,718,751..153,784,490(-)	phosphatidylinositol transfer protein/retinal degeneration b protein	5
AAEL004379	AAEL004379-RA	AaegL5_3:93,109,907..93,185,242(-)	phosphatidylinositol 4-kinase type-ii	3
AAEL004818	AAEL004818-RC	AaegL5_3:273,465,995..273,468,728(+)	unspecified product	2
AAEL005175	AAEL005175-RB	AaegL5_2:394,156..411,901(+)	lipin	3
AAEL005515	AAEL005515-RH	AaegL5_1:8,731,766..8,745,848(-)	heterogeneous nuclear ribonucleoprotein	8
AAEL005515	AAEL005515-RJ	AaegL5_1:8,731,766..8,745,848(-)	heterogeneous nuclear ribonucleoprotein	8
AAEL006145	AAEL006145-RC	AaegL5_3:68,568,975..68,600,489(+)	dynactin	8
AAEL006171	AAEL006171-RL	AaegL5_3:140,679,247..140,940,131(+)	n-myc downstream regulated	15
AAEL008166	AAEL008166-RA	AaegL5_3:10,076,064..10,091,237(-)	malate dehydrogenase	1
AAEL008542	AAEL008542-RB	AaegL5_1:63,839,353..63,919,803(-)	kinesin heavy chain subunit	8
AAEL008641	AAEL008641-RH	AaegL5_2:214,935,525..215,247,860(-)	GTP-binding protein (o) alpha subunit, gnao	13
AAEL008687	AAEL008687-RC	AaegL5_2:321,417,956..321,443,209(-)	loquacious	3
AAEL009173	AAEL009173-RA	AaegL5_3:176,079,128..176,433,229(-)	fasciclin ii (fas ii)	11
AAEL009173	AAEL009173-RI	AaegL5_3:176,079,128..176,433,229(-)	fasciclin ii (fas ii)	11
AAEL009287	AAEL009287-RB	AaegL5_2:18,081,576..18,099,187(-)	ran	2
AAEL009747	AAEL009747-RA	AaegL5_3:284,460,257..284,476,836(+)	40S ribosomal protein S18 [Source:UniProtKB/TrEMBL;Acc:Q1HRL8]	1
AAEL010491	AAEL010491-RB	AaegL5_2:446,378,501..446,393,686(-)	fk506-binding protein	2
AAEL012134	AAEL012134-RA	AaegL5_3:298,031,538..298,097,275(+)	pur-alpha	7
AAEL012262	AAEL012262-RW	AaegL5_2:384,201,759..384,296,746(+)	unspecified product	22
AAEL013334	AAEL013334-RB	AaegL5_1:192,802,119..192,889,771(-)	unspecified product	8
AAEL013359	AAEL013359-RE	AaegL5_2:240,484,565..240,519,237(-)	DEAD box ATP-dependent RNA helicase	2
AAEL013521	AAEL013521-RA	AaegL5_1:144,029,461..144,044,370(+)	tryptophanyl-tRNA synthetase	1
AAEL018244	AAEL018244-RA	AaegL5_2:327,990,371..328,007,971(-)	DNA topoisomerase 2 [Source:UniProtKB/TrEMBL;Acc:A0A1S4G770]	1
AAEL018273	AAEL018273-RC	AaegL5_2:238,594,701..238,714,207(-)	unspecified product	5
AAEL019406	AAEL019406-RA	AaegL5_3:385,033,399..385,383,459(-)	unspecified product	3
AAEL019458	AAEL019458-RF	AaegL5_3:404,392,222..404,669,440(+)	unspecified product	20
AAEL019549	AAEL019549-RE	AaegL5_1:81,814,461..81,980,614(-)	unspecified product	9
AAEL019937	AAEL019937-RA	AaegL5_3:265,360,382..265,382,754(-)	Superoxide dismutase [Cu-Zn] [Source:UniProtKB/TrEMBL;Acc:Q1HRN3]	1
AAEL019986	AAEL019986-RE	AaegL5_2:188,540,513..189,110,681(-)	unspecified product	12
AAEL020878	AAEL020878-RB	AaegL5_2:128,406,230..128,463,935(-)	unspecified product	8
AAEL022979	AAEL022979-RF	AaegL5_3:382,019,494..382,178,744(-)	unspecified product	16
AAEL022979	AAEL022979-RI	AaegL5_3:382,019,494..382,178,744(-)	unspecified product	16
AAEL024841	AAEL024841-RB	AaegL5_3:314,664,216..314,723,694(+)	unspecified product	2
AAEL001041	AAEL001041-RQ	AaegL5_2:101,762,987..101,808,893(+)	guanine nucleotide-binding protein beta 3 (g protein beta3)	19
AAEL001041	AAEL001041-RR	AaegL5_2:101,762,987..101,808,893(+)	guanine nucleotide-binding protein beta 3 (g protein beta3)	19
AAEL001422	AAEL001422-RA	AaegL5_2:47,678,389..47,679,614(-)	proteasome inhibitor	1
AAEL001593	AAEL001593-RD	AaegL5_2:21,097,629..21,159,210(-)	glycerol-3-phosphate dehydrogenase	5
AAEL001946	AAEL001946-RA	AaegL5_2:193,177,141..193,422,304(+)	four and a half lim domains	4
AAEL002077	AAEL002077-RA	AaegL5_1:58,393,654..58,413,974(-)	UV excision repair protein rad23	1
AAEL002761	AAEL002761-RH	AaegL5_3:144,994,356..145,116,680(+)	tropomyosin invertebrate	40
AAEL003477	AAEL003477-RA	AaegL5_2:15,006,311..15,019,592(-)	peptidyl-prolyl cis-trans isomerase h, ppih	1
AAEL003743	AAEL003743-RE	AaegL5_1:247,867,430..247,929,340(-)	vacuolar proton ATPases	5
AAEL004025	AAEL004025-RE	AaegL5_3:166,351,710..166,405,437(+)	glucose dehydrogenase	7
AAEL004469	AAEL004469-RE	AaegL5_2:473,322,229..473,361,053(+)	adaptin, alpha/gamma/epsilon	5
AAEL004472	AAEL004472-RA	AaegL5_3:109,999,042..110,031,499(-)	unspecified product	1
AAEL004699	AAEL004699-RA	AaegL5_1:158,960,098..158,981,396(-)	unspecified product	1
AAEL004739	AAEL004739-RA	AaegL5_2:290,350,586..290,368,174(+)	acyl-coa dehydrogenase	1
AAEL005170	AAEL005170-RB	AaegL5_2:321,866,930..321,878,418(+)	cytochrome c oxidase subunit iv	2
AAEL005187	AAEL005187-RD	AaegL5_2:312,316..321,971(+)	laminin gamma 1 chain	3
AAEL005493	AAEL005493-RA	AaegL5_3:59,885,223..59,909,064(-)	Septin [Source:UniProtKB/TrEMBL;Acc:A0A1S4FB03]	2
AAEL005712	AAEL005712-RC	AaegL5_3:204,065,174..204,173,402(-)	microtubule associated protein xmap215	4
AAEL006833	AAEL006833-RE	AaegL5_3:5,654,456..5,674,989(-)	succinyl-CoA synthetase small subunit, putative	2
AAEL006885	AAEL006885-RA	AaegL5_2:25,622,295..25,661,923(+)	14-3-3 protein zeta [Source:UniProtKB/Swiss-Prot;Acc:Q1HR36]	7
AAEL006885	AAEL006885-RC	AaegL5_2:25,622,295..25,661,923(+)	14-3-3 protein zeta [Source:UniProtKB/Swiss-Prot;Acc:Q1HR36]	7
AAEL006885	AAEL006885-RD	AaegL5_2:25,622,295..25,661,923(+)	14-3-3 protein zeta [Source:UniProtKB/Swiss-Prot;Acc:Q1HR36]	7
AAEL007132	AAEL007132-RJ	AaegL5_3:69,868,580..69,895,952(-)	dynein heavy chain	11
AAEL007385	AAEL007385-RD	AaegL5_1:259,794,712..259,803,138(-)	Ferritin subunit Precursor (EC 1.16.3.1)(Ferritin heavy chain-like protein)(AeFer(H))	4
AAEL007915	AAEL007915-RF	AaegL5_1:63,612,154..63,831,890(-)	Moesin/ezrin/radixin homolog 1 [Source:UniProtKB/TrEMBL;Acc:A0A1S4FI28]	12
AAEL008167	AAEL008167-RD	AaegL5_3:9,298,130..9,329,958(-)	aspartate ammonia lyase	3
AAEL009080	AAEL009080-RC	AaegL5_2:3,962,122..4,004,667(-)	importin 7,	1
AAEL009411	AAEL009411-RB	AaegL5_3:380,649,667..380,667,055(-)	DNA-binding protein smubp-2	2
AAEL009501	AAEL009501-RA	AaegL5_3:344,951,990..344,953,199(+)	methylglutaconyl-CoA hydratase, putative	1
AAEL010145	AAEL010145-RC	AaegL5_2:265,093,814..265,165,056(-)	sodium/potassium-dependent ATPase beta-2 subunit	3
AAEL011395	AAEL011395-RC	AaegL5_3:201,659,974..201,669,502(+)	glutaminyl-tRNA synthetase	4
AAEL011653	AAEL011653-RA	AaegL5_3:21,420,884..21,422,615(+)	thyroid hormone receptor interactor	1
AAEL011870	AAEL011870-RA	AaegL5_2:187,231,262..187,277,241(-)	rap55	3
AAEL012421	AAEL012421-RA	AaegL5_2:122,635,859..122,689,004(+)	cadherin	2
AAEL012943	AAEL012943-RA	AaegL5_3:206,206,753..206,214,249(+)	26S protease regulatory subunit [Source:UniProtKB/TrEMBL;Acc:Q16KL0]	1
AAEL013203	AAEL013203-RF	AaegL5_2:185,990,670..186,058,605(+)	unspecified product	4
AAEL013225	AAEL013225-RB	AaegL5_3:340,871,130..340,898,941(-)	NADH-cytochrome B5 reductase	3
AAEL013227	AAEL013227-RB	AaegL5_3:279,908,444..279,964,670(-)	PIWI	3
AAEL013249	AAEL013249-RA	AaegL5_2:399,449,283..399,484,700(-)	unspecified product	2
AAEL013571	AAEL013571-RC	AaegL5_2:61,863,343..61,939,605(-)	synaptobrevin	5
AAEL013723	AAEL013723-RH	AaegL5_1:218,974,437..219,976,466(+)	polypyrimidine tract binding protein	12
AAEL013863	AAEL013863-RI	AaegL5_3:201,908,581..201,951,790(+)	phosphatidylinositol-binding clathrin assembly protein	9
AAEL014292	AAEL014292-RB	AaegL5_2:108,769,240..108,770,191(-)	40S ribosomal protein S24 [Source:UniProtKB/TrEMBL;Acc:Q8WQK7]	1
AAEL014729	AAEL014729-RB	AaegL5_1:69,998,686..70,011,342(+)	protein serine/threonine kinase, putative	1
AAEL014749	AAEL014749-RB	AaegL5_1:35,972,477..36,065,125(+)	ral	3
AAEL015199	AAEL015199-RB	AaegL5_2:123,164,930..123,167,308(-)	WD-repeat protein	1
AAEL018273	AAEL018273-RE	AaegL5_2:238,594,701..238,714,207(-)	unspecified product	5
AAEL019458	AAEL019458-RR	AaegL5_3:404,392,222..404,669,440(+)	unspecified product	20
AAEL022304	AAEL022304-RA	AaegL5_2:274,408,632..274,425,261(-)	unspecified product	1
AAEL024235	AAEL024235-RG	AaegL5_2:48,807,601..48,995,633(-)	unspecified product	8
AAEL025363	AAEL025363-RC	AaegL5_1:17,762,259..17,869,742(-)	unspecified product	3
AAEL026069	AAEL026069-RA	AaegL5_2:141,054,858..141,105,830(+)	unspecified product	7
AAEL000138	AAEL000138-RA	AaegL5_1:194,565,902..194,573,546(+)	NADH dehydrogenase, putative	1
AAEL000440	AAEL000440-RA	AaegL5_3:183,762,526..183,817,362(+)	DNA repair/transcription protein met18/mms19	2
AAEL000444	AAEL000444-RA	AaegL5_3:183,473,370..183,511,360(-)	udp-glucose glycoprotein:glucosyltransferase	1
AAEL000759	AAEL000759-RA	AaegL5_3:245,675,449..245,707,803(+)	gamma-glutamylcysteine synthetase, putative	1
AAEL001232	AAEL001232-RB	AaegL5_2:60,889,002..61,195,048(-)	tubulointerstitial nephritis antigen	2
AAEL001946	AAEL001946-RD	AaegL5_2:193,177,141..193,422,304(+)	four and a half lim domains	4
AAEL002488	AAEL002488-RA	AaegL5_3:338,192,360..338,206,962(-)	DEAD box ATP-dependent RNA helicase	1
AAEL002759	AAEL002759-RG	AaegL5_3:145,170,571..145,196,908(+)	tropomyosin invertebrate	4
AAEL003142	AAEL003142-RA	AaegL5_3:269,566,803..269,567,706(-)	unspecified product	1
AAEL003871	AAEL003871-RA	AaegL5_3:84,625,151..84,627,068(-)	26S proteasome alpha 7 subunit	1
AAEL003888	AAEL003888-RC	AaegL5_3:84,643,785..84,661,591(+)	ubiquitin	5
AAEL004025	AAEL004025-RB	AaegL5_3:166,351,710..166,405,437(+)	glucose dehydrogenase	7
AAEL004195	AAEL004195-RA	AaegL5_1:15,672,099..15,729,688(-)	membrane associated progesterone receptor	1
AAEL004307	AAEL004307-RJ	AaegL5_2:387,353,414..387,516,400(-)	n-myc downstream regulated	15
AAEL004338	AAEL004338-RA	AaegL5_3:365,674,215..365,696,567(-)	pyruvate dehydrogenase	1
AAEL005400	AAEL005400-RO	AaegL5_1:246,645,486..246,895,012(+)	2-hydroxyacid dehydrogenase	31
AAEL005617	AAEL005617-RA	AaegL5_3:160,124,500..160,182,717(-)	UTP-glucose-1-phosphate uridylyltransferase 2	3
AAEL006830	AAEL006830-RA	AaegL5_1:83,180,924..83,208,379(-)	yellow protein precursor	1
AAEL006890	AAEL006890-RC	AaegL5_2:25,112,689..25,142,832(+)	unspecified product	3
AAEL007065	AAEL007065-RB	AaegL5_3:298,514,460..298,573,655(+)	ADP-ribosylation factor 1	4
AAEL007078	AAEL007078-RA	AaegL5_1:211,706,561..211,746,423(+)	Eukaryotic translation initiation factor 3 subunit A (eIF3a)(Eukaryotic translation initiation factor 3 subunit 10)	1
AAEL007823	AAEL007823-RA	AaegL5_2:272,550,242..272,574,313(-)	PIWI	1
AAEL009041	AAEL009041-RE	AaegL5_3:46,089,805..46,090,922(+)	arp2/3 complex 20 kd subunit	3
AAEL009099	AAEL009099-RA	AaegL5_3:134,877,379..134,913,648(+)	uridine cytidine kinase i	5
AAEL009169	AAEL009169-RA	AaegL5_3:168,892,902..168,955,202(-)	synaptotagmin, putative	12
AAEL009389	AAEL009389-RA	AaegL5_3:380,913,255..380,923,892(+)	Transaldolase [Source:UniProtKB/TrEMBL;Acc:Q16VW8]	1
AAEL009634	AAEL009634-RK	AaegL5_1:222,591,231..222,664,299(+)	steroid dehydrogenase	9
AAEL009733	AAEL009733-RA	AaegL5_2:68,615,478..68,629,091(+)	unspecified product	2
AAEL010059	AAEL010059-RA	AaegL5_3:11,225,514..11,239,622(+)	bacterial-type ABC transport ATP-binding subunit? or RNAse l inhibitor	1
AAEL010359	AAEL010359-RA	AaegL5_3:372,039,893..372,056,253(+)	ATP-dependent transporter	1
AAEL010402	AAEL010402-RC	AaegL5_1:268,456,632..268,467,446(+)	DEAD box ATP-dependent RNA helicase	4
AAEL010514	AAEL010514-RA	AaegL5_3:310,086,064..310,087,289(+)	aminoacyl-tRNA synthetase auxiliary protein, 43kD, putative	1
AAEL010640	AAEL010640-RA	AaegL5_2:326,796,554..326,831,248(-)	phosphoribosylamine-glycine ligase	1
AAEL010677	AAEL010677-RA	AaegL5_2:136,017,452..136,018,465(-)	oxidoreductase	1
AAEL010684	AAEL010684-RA	AaegL5_2:418,134,312..418,136,064(+)	Trehalose 6-phosphate phosphatase [Source:UniProtKB/TrEMBL;Acc:A0A1S4FR40]	1
AAEL010765	AAEL010765-RA	AaegL5_2:304,686,514..304,736,391(-)	unspecified product	1
AAEL011006	AAEL011006-RD	AaegL5_3:287,782,498..287,810,245(-)	guanylate kinase	7
AAEL011216	AAEL011216-RF	AaegL5_2:194,557,029..194,601,684(+)	Phosphatidylinositol-4,5-bisphosphate 4-phosphatase [Source:UniProtKB/TrEMBL;Acc:Q16QP8]	8
AAEL011282	AAEL011282-RA	AaegL5_2:226,716,129..226,743,101(+)	ribosomal RNA small subunit methyltransferase b (sun)	1
AAEL011776	AAEL011776-RA	AaegL5_3:3,669,991..3,700,095(-)	soluble nsf attachment protein (snap)	1
AAEL011960	AAEL011960-RA	AaegL5_3:45,281,266..45,295,274(-)	unspecified product	1
AAEL012262	AAEL012262-RN	AaegL5_2:384,201,759..384,296,746(+)	unspecified product	22
AAEL012273	AAEL012273-RB	AaegL5_2:145,044,459..145,067,800(+)	unspecified product	1
AAEL013132	AAEL013132-RE	AaegL5_3:370,941,853..371,068,079(-)	6-phosphofructo-2-kinase/fructose-2,6-bisphosphatase short form	7
AAEL013305	AAEL013305-RB	AaegL5_1:156,367,082..156,386,244(-)	bifunctional dihydrofolate reductase-thymidylate synthase	2
AAEL013353	AAEL013353-RE	AaegL5_2:240,429,374..240,466,571(-)	Profilin [Source:UniProtKB/TrEMBL;Acc:Q16JE9]	3
AAEL013571	AAEL013571-RE	AaegL5_2:61,863,343..61,939,605(-)	synaptobrevin	5
AAEL013888	AAEL013888-RC	AaegL5_1:71,901,375..71,940,263(-)	unspecified product	2
AAEL014212	AAEL014212-RA	AaegL5_3:293,189,561..293,215,801(+)	androgen induced inhibitor of proliferation (as3) / pds5	2
AAEL014526	AAEL014526-RB	AaegL5_1:224,308,884..224,330,511(+)	sideroflexin 1,2,3	1
AAEL014749	AAEL014749-RC	AaegL5_1:35,972,477..36,065,125(+)	ral	3
AAEL015100	AAEL015100-RD	AaegL5_2:233,026,045..233,063,773(-)	calnexin	5
AAEL019458	AAEL019458-RO	AaegL5_3:404,392,222..404,669,440(+)	unspecified product	20
AAEL019536	AAEL019536-RC	AaegL5_1:267,632,855..267,708,910(-)	unspecified product	7
AAEL019549	AAEL019549-RA	AaegL5_1:81,814,461..81,980,614(-)	unspecified product	9
AAEL019656	AAEL019656-RG	AaegL5_1:39,863,288..39,957,352(+)	unspecified product	7
AAEL019735	AAEL019735-RA	AaegL5_1:47,394,171..47,404,102(-)	unspecified product	1
AAEL020651	AAEL020651-RA	AaegL5_2:344,895,136..344,944,276(-)	unspecified product	1
AAEL022136	AAEL022136-RH	AaegL5_2:192,362,854..192,771,340(-)	unspecified product	8
AAEL023603	AAEL023603-RA	AaegL5_1:42,916,121..42,930,458(-)	unspecified product	1
AAEL024528	AAEL024528-RA	AaegL5_2:45,241,465..45,328,252(+)	unspecified product	9
AAEL025199	AAEL025199-RB	AaegL5_1:183,191,709..183,279,329(-)	unspecified product	2
AAEL027479	AAEL027479-RA	AaegL5_2:111,068,266..111,079,696(+)	unspecified product	1
AAEL029007	AAEL029007-RB	AaegL5_3:235,197,859..235,212,307(-)	3-hydroxyacyl-coa dehyrogenase [Source:UniProtKB/TrEMBL;Acc:Q17H10]	3
AAEL002417	AAEL002417-RL	AaegL5_1:177,017,528..177,042,794(+)	troponin t, invertebrate	16
AAEL002761	AAEL002761-RS	AaegL5_3:144,994,356..145,116,680(+)	tropomyosin invertebrate	40
AAEL002879	AAEL002879-RS	AaegL5_1:255,264,992..255,360,409(+)	heterogeneous nuclear ribonucleoprotein r	29
AAEL003106	AAEL003106-RA	AaegL5_2:44,095,428..44,107,929(-)	Clathrin coat associated protein ap-50 [Source:UniProtKB/TrEMBL;Acc:A0A1S4F3P7]	2
AAEL003193	AAEL003193-RA	AaegL5_1:192,133,147..192,164,056(+)	inorganic pyrophosphatase	2
AAEL003466	AAEL003466-RK	AaegL5_2:15,315,814..15,354,721(+)	cullin	9
AAEL004055	AAEL004055-RA	AaegL5_1:135,623,079..135,632,814(-)	WD_REPEATS_REGION domain-containing protein [Source:UniProtKB/TrEMBL;Acc:A0A1S4F6T6]	1
AAEL004076	AAEL004076-RD	AaegL5_1:135,769,169..135,779,189(-)	Ubiquitin-like modifier-activating enzyme 5 (Ubiquitin-activating enzyme 5)	2
AAEL004307	AAEL004307-RE	AaegL5_2:387,353,414..387,516,400(-)	n-myc downstream regulated	15
AAEL005220	AAEL005220-RC	AaegL5_3:90,581,221..90,582,308(-)	60S ribosomal protein L30 [Source:UniProtKB/TrEMBL;Acc:Q1HR35]	2
AAEL006091	AAEL006091-RB	AaegL5_3:307,560,421..307,652,725(+)	rab6	2
AAEL006346	AAEL006346-RE	AaegL5_3:396,774,697..396,795,588(+)	unspecified product	3
AAEL006362	AAEL006362-RC	AaegL5_1:101,377,459..101,442,346(-)	mitochondrial solute carrier	4
AAEL006721	AAEL006721-RC	AaegL5_2:85,048,121..85,110,829(+)	2-oxoglutarate dehydrogenase	8
AAEL007173	AAEL007173-RD	AaegL5_2:149,969,894..150,017,409(-)	unspecified product	7
AAEL007187	AAEL007187-RB	AaegL5_2:360,170,926..360,201,630(+)	unspecified product	7
AAEL007521	AAEL007521-RB	AaegL5_2:217,471,917..217,504,481(-)	importin beta-2	2
AAEL007845	AAEL007845-RA	AaegL5_2:460,568,746..460,618,223(+)	rab5	11
AAEL007845	AAEL007845-RE	AaegL5_2:460,568,746..460,618,223(+)	rab5	11
AAEL009070	AAEL009070-RD	AaegL5_1:292,343,808..292,407,949(+)	unspecified product	3
AAEL009422	AAEL009422-RF	AaegL5_2:151,831,511..151,880,907(-)	unspecified product	4
AAEL010205	AAEL010205-RB	AaegL5_1:43,651,028..43,695,028(-)	unspecified product	7
AAEL010330	AAEL010330-RA	AaegL5_2:28,763,443..28,774,422(-)	Succinate dehydrogenase [ubiquinone] iron-sulfur subunit, mitochondrial [Source:UniProtKB/TrEMBL;Acc:Q16TA7]	1
AAEL010506	AAEL010506-RF	AaegL5_2:90,943,808..91,043,615(+)	GTP-binding protein alpha subunit, gna	14
AAEL010850	AAEL010850-RN	AaegL5_1:54,682,892..54,705,856(-)	troponin i	11
AAEL010975	AAEL010975-RB	AaegL5_2:151,123,792..151,192,698(+)	paramyosin, long form	2
AAEL012026	AAEL012026-RE	AaegL5_3:147,316,979..147,342,091(+)	translation initiation factor 5C	2
AAEL012062	AAEL012062-RJ	AaegL5_1:270,556,179..270,779,311(+)	Na+/K+ ATPase alpha subunit	25
AAEL012218	AAEL012218-RA	AaegL5_3:170,268,006..170,268,773(-)	mitochondria associated granulocyte macrophage csf signaling molecule	1
AAEL012918	AAEL012918-RA	AaegL5_2:160,240,665..160,286,123(+)	puromycin-sensitive aminopeptidase	4
AAEL013121	AAEL013121-RA	AaegL5_2:179,333,948..179,337,131(-)	zeta-coat protein	2
AAEL013203	AAEL013203-RE	AaegL5_2:185,990,670..186,058,605(+)	unspecified product	4
AAEL013253	AAEL013253-RD	AaegL5_2:399,345,718..399,398,917(-)	unspecified product	5
AAEL013536	AAEL013536-RD	AaegL5_2:246,241,294..246,254,031(-)	ubiquitin (ribosomal protein L40)	3
AAEL013571	AAEL013571-RD	AaegL5_2:61,863,343..61,939,605(-)	synaptobrevin	5
AAEL013600	AAEL013600-RC	AaegL5_1:26,751,408..27,040,860(+)	integrin alpha-ps	4
AAEL014296	AAEL014296-RA	AaegL5_2:171,833,415..171,920,589(+)	major sperm protein	6
AAEL015007	AAEL015007-RA	AaegL5_2:337,725,051..337,726,719(-)	Proteasome subunit alpha type [Source:UniProtKB/TrEMBL;Acc:Q16EV7]	1
AAEL018219	AAEL018219-RE	AaegL5_3:192,452,881..192,875,409(-)	unspecified product	6
AAEL019525	AAEL019525-RL	AaegL5_1:305,070,906..305,122,522(-)	unspecified product	13
AAEL022413	AAEL022413-RA	AaegL5_1:167,730,089..167,765,028(+)	unspecified product	1
AAEL025078	AAEL025078-RA	AaegL5_1:146,601,775..146,603,022(-)	unspecified product	1
AAEL000328	AAEL000328-RB	AaegL5_2:368,783,398..368,876,030(+)	unspecified product	5
AAEL000328	AAEL000328-RE	AaegL5_2:368,783,398..368,876,030(+)	unspecified product	5
AAEL000955	AAEL000955-RA	AaegL5_3:380,157,877..380,175,749(-)	autophagy related gene	1
AAEL003287	AAEL003287-RA	AaegL5_3:330,385,672..330,402,749(+)	Serrate RNA effector molecule homolog (Arsenite-resistance protein 2 homolog)	8
AAEL004088	AAEL004088-RG	AaegL5_3:401,671,718..401,678,575(-)	aldo-keto reductase	3
AAEL005175	AAEL005175-RC	AaegL5_2:394,156..411,901(+)	lipin	3
AAEL005400	AAEL005400-RF	AaegL5_1:246,645,486..246,895,012(+)	2-hydroxyacid dehydrogenase	31
AAEL005400	AAEL005400-RV	AaegL5_1:246,645,486..246,895,012(+)	2-hydroxyacid dehydrogenase	31
AAEL005870	AAEL005870-RB	AaegL5_3:220,314,356..220,315,887(-)	flap endonuclease-1	1
AAEL006145	AAEL006145-RA	AaegL5_3:68,568,975..68,600,489(+)	dynactin	8
AAEL006890	AAEL006890-RB	AaegL5_2:25,112,689..25,142,832(+)	unspecified product	3
AAEL006946	AAEL006946-RA	AaegL5_3:27,957,440..27,968,494(-)	chaperonin	1
AAEL008167	AAEL008167-RC	AaegL5_3:9,298,130..9,329,958(-)	aspartate ammonia lyase	3
AAEL009173	AAEL009173-RG	AaegL5_3:176,079,128..176,433,229(-)	fasciclin ii (fas ii)	11
AAEL009859	AAEL009859-RA	AaegL5_2:164,155,329..164,168,309(-)	nucleolar GTP-binding protein	1
AAEL010576	AAEL010576-RBG	AaegL5_1:301,364,360..301,784,078(+)	modifier of mdg4	50
AAEL010576	AAEL010576-RQ	AaegL5_1:301,364,360..301,784,078(+)	modifier of mdg4	50
AAEL011136	AAEL011136-RB	AaegL5_2:103,005,428..103,007,328(+)	arsenical pump-driving ATPase	1
AAEL011150	AAEL011150-RA	AaegL5_3:193,610,095..193,647,176(-)	sex-lethal	2
AAEL012062	AAEL012062-RS	AaegL5_1:270,556,179..270,779,311(+)	Na+/K+ ATPase alpha subunit	25
AAEL012731	AAEL012731-RA	AaegL5_2:16,233,762..16,248,862(-)	Adenylate kinase 2, mitochondrial (AK 2)(EC 2.7.4.3)(ATP-AMP transphosphorylase 2)	1
AAEL013334	AAEL013334-RD	AaegL5_1:192,802,119..192,889,771(-)	unspecified product	8
AAEL013823	AAEL013823-RD	AaegL5_1:26,348,578..26,598,281(-)	calcium/calmodulin dependent protein kinase ii	4
AAEL015314	AAEL015314-RK	AaegL5_2:112,167,097..112,518,557(+)	cAMP-dependent protein kinase type ii regulatory subunit	12
AAEL016972	AAEL016972-RC	AaegL5_3:296,804,063..296,950,784(+)	unspecified product	2
AAEL018219	AAEL018219-RD	AaegL5_3:192,452,881..192,875,409(-)	unspecified product	6
AAEL019451	AAEL019451-RK	AaegL5_2:63,657,073..64,103,075(-)	unspecified product	16
AAEL019458	AAEL019458-RH	AaegL5_3:404,392,222..404,669,440(+)	unspecified product	20
AAEL019525	AAEL019525-RE	AaegL5_1:305,070,906..305,122,522(-)	unspecified product	13
AAEL019568	AAEL019568-RC	AaegL5_2:453,369,647..453,398,010(+)	unspecified product	4
AAEL019986	AAEL019986-RH	AaegL5_2:188,540,513..189,110,681(-)	unspecified product	12
AAEL022979	AAEL022979-RN	AaegL5_3:382,019,494..382,178,744(-)	unspecified product	16
AAEL023529	AAEL023529-RA	AaegL5_3:302,314,346..302,316,440(+)	unspecified product	1
AAEL024235	AAEL024235-RC	AaegL5_2:48,807,601..48,995,633(-)	unspecified product	8
AAEL024528	AAEL024528-RI	AaegL5_2:45,241,465..45,328,252(+)	unspecified product	9
AAEL025769	AAEL025769-RA	AaegL5_1:144,639,389..144,651,482(-)	unspecified product	1
AAEL026243	AAEL026243-RA	AaegL5_2:174,220,962..174,231,983(-)	unspecified product	1
AAEL000574	AAEL000574-RB	AaegL5_3:12,471,082..12,487,862(-)	unspecified product	2
AAEL000701	AAEL000701-RA	AaegL5_2:458,725,261..458,726,229(+)	60S ribosomal protein L4	1
AAEL002170	AAEL002170-RB	AaegL5_1:25,178,745..25,215,218(+)	phosphatidylinositol-phosphatidylcholine transfer protein, putative	2
AAEL002350	AAEL002350-RA	AaegL5_2:175,238,872..175,251,353(+)	unspecified product	1
AAEL002416	AAEL002416-RA	AaegL5_1:176,718,536..176,726,727(+)	short-chain dehydrogenase	2
AAEL002510	AAEL002510-RC	AaegL5_1:90,394,257..90,421,721(-)	serine hydroxymethyltransferase	4
AAEL002761	AAEL002761-RAI	AaegL5_3:144,994,356..145,116,680(+)	tropomyosin invertebrate	40
AAEL002761	AAEL002761-RI	AaegL5_3:144,994,356..145,116,680(+)	tropomyosin invertebrate	40
AAEL003536	AAEL003536-RA	AaegL5_2:256,203,121..256,210,785(-)	E3 UFM1-protein ligase 1 homolog (EC 6.3.2.-)	1
AAEL003666	AAEL003666-RD	AaegL5_2:317,109,586..317,140,895(+)	leukotriene a-4 hydrolase	6
AAEL004041	AAEL004041-RB	AaegL5_3:166,248,380..166,283,816(-)	flotillin-2	3
AAEL004297	AAEL004297-RH	AaegL5_2:293,501,614..293,579,011(-)	ATP-citrate synthase	10
AAEL004307	AAEL004307-RH	AaegL5_2:387,353,414..387,516,400(-)	n-myc downstream regulated	15
AAEL005097	AAEL005097-RB	AaegL5_3:82,820,249..82,822,449(-)	cold induced protein (BnC24A), putative	1
AAEL005127	AAEL005127-RA	AaegL5_2:172,939,901..172,940,835(-)	ribonuclease UK114, putative	1
AAEL005515	AAEL005515-RM	AaegL5_1:8,731,766..8,745,848(-)	heterogeneous nuclear ribonucleoprotein	8
AAEL006582	AAEL006582-RG	AaegL5_2:132,674,287..132,744,920(-)	calcium-transporting ATPase sarcoplasmic/endoplasmic reticulum type	7
AAEL007042	AAEL007042-RE	AaegL5_3:299,801,259..299,816,294(-)	far upstream (fuse) binding protein	4
AAEL007339	AAEL007339-RA	AaegL5_2:345,514,998..345,516,037(-)	unspecified product	1
AAEL007868	AAEL007868-RA	AaegL5_3:381,939,012..381,940,362(-)	ubiquinol-cytochrome c reductase complex 14 kd protein	1
AAEL008329	AAEL008329-RA	AaegL5_2:274,184,191..274,197,819(+)	60S ribosomal protein L24 [Source:UniProtKB/TrEMBL;Acc:Q1HR85]	1
AAEL008542	AAEL008542-RI	AaegL5_1:63,839,353..63,919,803(-)	kinesin heavy chain subunit	8
AAEL009273	AAEL009273-RA	AaegL5_3:200,124,264..200,159,234(-)	inosine-5-monophosphate dehydrogenase	1
AAEL009307	AAEL009307-RB	AaegL5_1:200,122,881..200,141,166(+)	unspecified product	1
AAEL009411	AAEL009411-RC	AaegL5_3:380,649,667..380,667,055(-)	DNA-binding protein smubp-2	2
AAEL010491	AAEL010491-RA	AaegL5_2:446,378,501..446,393,686(-)	fk506-binding protein	2
AAEL010576	AAEL010576-RAT	AaegL5_1:301,364,360..301,784,078(+)	modifier of mdg4	50
AAEL011382	AAEL011382-RB	AaegL5_1:1,252,845..1,273,086(-)	116 kda U5 small nuclear ribonucleoprotein component [Source:UniProtKB/TrEMBL;Acc:Q16Q70]	2
AAEL012134	AAEL012134-RG	AaegL5_3:298,031,538..298,097,275(+)	pur-alpha	7
AAEL012161	AAEL012161-RE	AaegL5_2:203,848,448..203,954,174(-)	unspecified product	19
AAEL012161	AAEL012161-RN	AaegL5_2:203,848,448..203,954,174(-)	unspecified product	19
AAEL012243	AAEL012243-RA	AaegL5_1:146,620,913..146,659,521(+)	unspecified product	1
AAEL012466	AAEL012466-RD	AaegL5_1:72,500,587..72,588,780(-)	integrin beta subunit	4
AAEL012515	AAEL012515-RA	AaegL5_2:76,145,579..76,153,588(+)	Tumor suppressor protein, putative [Source:UniProtKB/TrEMBL;Acc:A0A1S4FWC1]	2
AAEL013431	AAEL013431-RD	AaegL5_3:153,050,196..153,141,875(+)	proline oxidase	21
AAEL013633	AAEL013633-RD	AaegL5_1:61,740,015..61,782,601(+)	ubiquitin-conjugating enzyme h	5
AAEL014959	AAEL014959-RD	AaegL5_2:222,752,657..222,803,648(+)	heterogeneous nuclear ribonucleoprotein k	3
AAEL018664	AAEL018664-RA	AaegL5_MT:2,903..3,587(+)	cytochrome c oxidase subunit II	1
AAEL019468	AAEL019468-RC	AaegL5_1:275,885,127..276,237,448(+)	unspecified product	5
AAEL019525	AAEL019525-RG	AaegL5_1:305,070,906..305,122,522(-)	unspecified product	13
AAEL019555	AAEL019555-RA	AaegL5_3:65,559,484..65,603,356(+)	unspecified product	2
AAEL019583	AAEL019583-RB	AaegL5_2:380,641,058..380,700,298(+)	unspecified product	2
AAEL019986	AAEL019986-RJ	AaegL5_2:188,540,513..189,110,681(-)	unspecified product	12
AAEL022136	AAEL022136-RE	AaegL5_2:192,362,854..192,771,340(-)	unspecified product	8
AAEL023098	AAEL023098-RA	AaegL5_3:312,594,460..312,682,646(-)	unspecified product	4
AAEL023332	AAEL023332-RB	AaegL5_3:359,927,010..360,022,693(+)	unspecified product	9
AAEL024975	AAEL024975-RA	AaegL5_2:16,765,779..16,779,078(+)	unspecified product	1
AAEL000549	AAEL000549-RF	AaegL5_3:388,129,394..388,216,451(+)	fibulin 1 and	6
AAEL000635	AAEL000635-RC	AaegL5_3:395,190,881..395,193,185(+)	cop9 complex subunit 7a	2
AAEL000944	AAEL000944-RA	AaegL5_2:301,816,357..301,909,288(-)	unspecified product	2
AAEL001129	AAEL001129-RA	AaegL5_3:1,689,081..1,709,933(+)	unspecified product	1
AAEL001232	AAEL001232-RA	AaegL5_2:60,889,002..61,195,048(-)	tubulointerstitial nephritis antigen	2
AAEL001354	AAEL001354-RA	AaegL5_3:47,737,524..47,739,247(+)	unspecified product	1
AAEL001379	AAEL001379-RA	AaegL5_2:206,228,239..206,274,641(-)	unspecified product	1
AAEL002417	AAEL002417-RE	AaegL5_1:177,017,528..177,042,794(+)	troponin t, invertebrate	16
AAEL002417	AAEL002417-RJ	AaegL5_1:177,017,528..177,042,794(+)	troponin t, invertebrate	16
AAEL002720	AAEL002720-RA	AaegL5_2:14,433,260..14,455,978(+)	Serine Protease Inhibitor (serpin) likely cleavage at V/V.	1
AAEL002879	AAEL002879-RZ	AaegL5_1:255,264,992..255,360,409(+)	heterogeneous nuclear ribonucleoprotein r	29
AAEL003326	AAEL003326-RJ	AaegL5_2:400,191,868..400,262,127(-)	unspecified product	12
AAEL003396	AAEL003396-RA	AaegL5_3:81,361,191..81,363,177(-)	60S ribosomal protein L32 [Source:UniProtKB/TrEMBL;Acc:Q1HR34]	1
AAEL003401	AAEL003401-RA	AaegL5_3:81,532,295..81,533,215(+)	DNA-directed RNA polymerase II 19 kDa polypeptide rpb7	1
AAEL004386	AAEL004386-RA	AaegL5_1:235,812,483..235,815,290(+)	chorion peroxidase	1
AAEL004448	AAEL004448-RA	AaegL5_3:206,544,323..206,580,539(+)	torsin a	4
AAEL004448	AAEL004448-RC	AaegL5_3:206,544,323..206,580,539(+)	torsin a	4
AAEL004873	AAEL004873-RA	AaegL5_1:288,196,355..288,213,068(-)	unspecified product	2
AAEL005457	AAEL005457-RA	AaegL5_2:295,787,286..295,806,953(-)	unspecified product	1
AAEL005662	AAEL005662-RB	AaegL5_2:381,776,881..381,783,902(-)	adenosine diphosphatase	2
AAEL005991	AAEL005991-RA	AaegL5_3:154,667,662..154,707,869(-)	tricarboxylate transport protein	2
AAEL006087	AAEL006087-RA	AaegL5_1:184,071,461..184,103,894(-)	unspecified product	1
AAEL006138	AAEL006138-RA	AaegL5_3:68,205,694..68,212,449(-)	unspecified product	1
AAEL006143	AAEL006143-RB	AaegL5_3:69,557,752..69,582,099(+)	unspecified product	4
AAEL007158	AAEL007158-RB	AaegL5_3:190,711,535..190,734,818(-)	nnp-1 protein (novel nuclear protein 1) (nop52)	2
AAEL007351	AAEL007351-RA	AaegL5_3:123,149,913..123,150,881(-)	unspecified product	1
AAEL008485	AAEL008485-RA	AaegL5_2:19,029,969..19,046,422(+)	unspecified product	1
AAEL008641	AAEL008641-RI	AaegL5_2:214,935,525..215,247,860(-)	GTP-binding protein (o) alpha subunit, gnao	13
AAEL009026	AAEL009026-RE	AaegL5_2:101,682,840..101,704,122(+)	ubiquitin-conjugating enzyme m	3
AAEL009173	AAEL009173-RC	AaegL5_3:176,079,128..176,433,229(-)	fasciclin ii (fas ii)	11
AAEL010754	AAEL010754-RB	AaegL5_3:294,088,415..294,089,126(-)	Mitochondrial ATP synthase F chain [Source:UniProtKB/TrEMBL;Acc:Q1HRJ7]	1
AAEL012062	AAEL012062-RV	AaegL5_1:270,556,179..270,779,311(+)	Na+/K+ ATPase alpha subunit	25
AAEL012161	AAEL012161-RM	AaegL5_2:203,848,448..203,954,174(-)	unspecified product	19
AAEL012312	AAEL012312-RA	AaegL5_2:102,868,043..102,892,622(+)	proliferation-associated 2g4 (pa2g4/ebp1)	1
AAEL012918	AAEL012918-RB	AaegL5_2:160,240,665..160,286,123(+)	puromycin-sensitive aminopeptidase	4
AAEL013132	AAEL013132-RD	AaegL5_3:370,941,853..371,068,079(-)	6-phosphofructo-2-kinase/fructose-2,6-bisphosphatase short form	7
AAEL013458	AAEL013458-RC	AaegL5_1:206,423,847..206,454,424(-)	glutamine synthetase 1, 2 (glutamate-amonia ligase) (gs)	4
AAEL013723	AAEL013723-RC	AaegL5_1:218,974,437..219,976,466(+)	polypyrimidine tract binding protein	12
AAEL014562	AAEL014562-RA	AaegL5_2:235,218,100..235,231,137(+)	60S ribosomal protein L12	1
AAEL014799	AAEL014799-RA	AaegL5_2:324,294,666..324,307,938(-)	unspecified product	2
AAEL014847	AAEL014847-RB	AaegL5_3:197,692,043..197,697,572(-)	Innexin [Source:UniProtKB/TrEMBL;Acc:Q16FA2]	2
AAEL019458	AAEL019458-RK	AaegL5_3:404,392,222..404,669,440(+)	unspecified product	20
AAEL019694	AAEL019694-RH	AaegL5_2:104,248,661..104,520,595(-)	unspecified product	13
AAEL024235	AAEL024235-RE	AaegL5_2:48,807,601..48,995,633(-)	unspecified product	8
AAEL026069	AAEL026069-RE	AaegL5_2:141,054,858..141,105,830(+)	unspecified product	7
AAEL000898	AAEL000898-RB	AaegL5_3:332,922,989..332,933,714(-)	unspecified product	1
AAEL002178	AAEL002178-RB	AaegL5_1:101,596,750..101,616,586(+)	unspecified product	3
AAEL002879	AAEL002879-RG	AaegL5_1:255,264,992..255,360,409(+)	heterogeneous nuclear ribonucleoprotein r	29
AAEL002879	AAEL002879-RX	AaegL5_1:255,264,992..255,360,409(+)	heterogeneous nuclear ribonucleoprotein r	29
AAEL002886	AAEL002886-RA	AaegL5_1:108,201,659..108,237,111(-)	thioredoxin reductase	4
AAEL003130	AAEL003130-RD	AaegL5_3:270,957,578..270,969,515(+)	bcr-associated protein, bap	4
AAEL003675	AAEL003675-RB	AaegL5_2:316,596,748..316,606,870(+)	ubiquinol-cytochrome c reductase iron-sulfur subunit	2
AAEL005162	AAEL005162-RB	AaegL5_1:168,241,183..168,242,055(-)	39S ribosomal protein L11, mitochondrial [Source:UniProtKB/TrEMBL;Acc:Q17AX3]	2
AAEL005277	AAEL005277-RC	AaegL5_2:69,318,522..69,338,170(+)	unspecified product	2
AAEL006346	AAEL006346-RC	AaegL5_3:396,774,697..396,795,588(+)	unspecified product	3
AAEL006446	AAEL006446-RA	AaegL5_2:439,488,100..439,516,576(-)	trehalose-6-phosphate synthase	1
AAEL006885	AAEL006885-RE	AaegL5_2:25,622,295..25,661,923(+)	14-3-3 protein zeta [Source:UniProtKB/Swiss-Prot;Acc:Q1HR36]	7
AAEL007173	AAEL007173-RI	AaegL5_2:149,969,894..150,017,409(-)	unspecified product	7
AAEL007568	AAEL007568-RA	AaegL5_2:248,920,378..248,921,652(-)	DNA-directed RNA polymerase	1
AAEL007803	AAEL007803-RA	AaegL5_3:151,656,511..151,666,386(+)	lamin b receptor	1
AAEL008041	AAEL008041-RB	AaegL5_3:132,076,670..132,100,521(+)	bleomycin hydrolase	2
AAEL008099	AAEL008099-RA	AaegL5_3:14,850,164..14,866,484(+)	Procollagen-lysine,2-oxoglutarate 5-dioxygenase [Source:UniProtKB/TrEMBL;Acc:A0A1S4FIM3]	1
AAEL009185	AAEL009185-RB	AaegL5_2:97,447,262..97,614,206(+)	arginine or creatine kinase	6
AAEL009604	AAEL009604-RF	AaegL5_2:169,944,378..169,986,126(-)	Receptor expression-enhancing protein [Source:UniProtKB/TrEMBL;Acc:Q16VD7]	5
AAEL010057	AAEL010057-RA	AaegL5_3:11,187,509..11,205,606(+)	unspecified product	2
AAEL010248	AAEL010248-RB	AaegL5_3:279,007,346..279,012,890(-)	fibrillarin	1
AAEL010483	AAEL010483-RB	AaegL5_1:278,393,138..278,558,863(-)	oxysterol-binding protein related protein (ORP8)	11
AAEL010576	AAEL010576-RAQ	AaegL5_1:301,364,360..301,784,078(+)	modifier of mdg4	50
AAEL011309	AAEL011309-RA	AaegL5_3:140,216,465..140,242,331(+)	orotidine-5'-phosphate decarboxylase, putative	1
AAEL011763	AAEL011763-RA	AaegL5_2:168,685,452..168,687,931(+)	prophenoloxidase	1
AAEL012172	AAEL012172-RC	AaegL5_2:204,262,850..204,264,384(-)	methylthioadenosine phosphorylase	2
AAEL012950	AAEL012950-RB	AaegL5_3:206,760,892..206,773,498(-)	NADH-ubiquinone oxidoreductase 42 kda subunit	3
AAEL013221	AAEL013221-RD	AaegL5_3:341,031,043..341,032,473(+)	60S ribosomal protein L10a	2
AAEL013227	AAEL013227-RA	AaegL5_3:279,908,444..279,964,670(-)	PIWI	3
AAEL019408	AAEL019408-RA	AaegL5_3:401,743,425..401,753,252(+)	2-Cys thioredoxin peroxidase [Source:UniProtKB/TrEMBL;Acc:Q8WSF6]	1
AAEL019669	AAEL019669-RA	AaegL5_2:205,532,740..205,536,180(-)	unspecified product	1
AAEL022136	AAEL022136-RG	AaegL5_2:192,362,854..192,771,340(-)	unspecified product	8
AAEL023632	AAEL023632-RA	AaegL5_2:340,963,717..340,973,868(-)	unspecified product	2
AAEL024913	AAEL024913-RB	AaegL5_1:61,121,094..61,192,818(+)	unspecified product	10
AAEL000415	AAEL000415-RA	AaegL5_3:187,066,257..187,134,878(+)	AMP dependent coa ligase	3
AAEL001194	AAEL001194-RA	AaegL5_2:307,544,012..307,601,765(-)	fatty acid synthase	1
AAEL001496	AAEL001496-RA	AaegL5_2:264,572,863..264,585,996(+)	Transcription elongation factor s-ii [Source:UniProtKB/TrEMBL;Acc:A0A1S4EYX3]	2
AAEL002006	AAEL002006-RA	AaegL5_2:426,594,419..426,601,413(+)	unspecified product	2
AAEL002879	AAEL002879-RV	AaegL5_1:255,264,992..255,360,409(+)	heterogeneous nuclear ribonucleoprotein r	29
AAEL002938	AAEL002938-RB	AaegL5_1:86,044,899..86,065,265(+)	skd/vacuolar sorting	2
AAEL003287	AAEL003287-RG	AaegL5_3:330,385,672..330,402,749(+)	Serrate RNA effector molecule homolog (Arsenite-resistance protein 2 homolog)	8
AAEL004041	AAEL004041-RD	AaegL5_3:166,248,380..166,283,816(-)	flotillin-2	3
AAEL004467	AAEL004467-RA	AaegL5_3:212,332,926..212,342,669(+)	unspecified product	1
AAEL005170	AAEL005170-RC	AaegL5_2:321,866,930..321,878,418(+)	cytochrome c oxidase subunit iv	2
AAEL005610	AAEL005610-RA	AaegL5_3:160,188,478..160,196,977(+)	mitochondrial ATP synthase b chain	1
AAEL005655	AAEL005655-RB	AaegL5_2:382,036,031..382,054,572(-)	sorting nexin	1
AAEL005759	AAEL005759-RA	AaegL5_2:437,038,417..437,039,769(-)	Rhodanese domain-containing protein [Source:UniProtKB/TrEMBL;Acc:A0A1S4FBL6]	1
AAEL006023	AAEL006023-RA	AaegL5_3:315,542,318..315,544,574(-)	Vanin-like protein 1 precursor, putative	1
AAEL006066	AAEL006066-RA	AaegL5_1:184,165,393..184,166,559(-)	peptidyl-tRNA hydrolase	1
AAEL006171	AAEL006171-RO	AaegL5_3:140,679,247..140,940,131(+)	n-myc downstream regulated	15
AAEL006915	AAEL006915-RB	AaegL5_3:143,749,818..143,751,192(+)	unspecified product	2
AAEL007023	AAEL007023-RC	AaegL5_2:241,999,043..242,047,641(+)	estradiol 17 beta-dehydrogenase	4
AAEL007132	AAEL007132-RF	AaegL5_3:69,868,580..69,895,952(-)	dynein heavy chain	11
AAEL007731	AAEL007731-RC	AaegL5_2:100,897,257..100,925,527(+)	Pep12p, putative	3
AAEL008770	AAEL008770-RA	AaegL5_2:198,810,546..198,811,564(-)	proteasome subunit beta type	1
AAEL009026	AAEL009026-RD	AaegL5_2:101,682,840..101,704,122(+)	ubiquitin-conjugating enzyme m	3
AAEL009042	AAEL009042-RB	AaegL5_3:46,103,110..46,105,242(-)	ubiquitin fusion degradaton protein	2
AAEL009169	AAEL009169-RJ	AaegL5_3:168,892,902..168,955,202(-)	synaptotagmin, putative	12
AAEL009173	AAEL009173-RB	AaegL5_3:176,079,128..176,433,229(-)	fasciclin ii (fas ii)	11
AAEL009995	AAEL009995-RA	AaegL5_1:194,137,256..194,154,345(+)	transmembrane protein, putative	1
AAEL010065	AAEL010065-RC	AaegL5_3:10,698,284..10,700,067(-)	protein disulfide-isomerase A6 precursor	3
AAEL010483	AAEL010483-RH	AaegL5_1:278,393,138..278,558,863(-)	oxysterol-binding protein related protein (ORP8)	11
AAEL010506	AAEL010506-RD	AaegL5_2:90,943,808..91,043,615(+)	GTP-binding protein alpha subunit, gna	14
AAEL011746	AAEL011746-RB	AaegL5_3:291,100,910..291,136,006(+)	succinyl-CoA ligase beta subunit	2
AAEL011925	AAEL011925-RA	AaegL5_3:350,872,036..350,874,366(+)	mitochondrial ribosomal protein, S31, putative	1
AAEL012161	AAEL012161-RH	AaegL5_2:203,848,448..203,954,174(-)	unspecified product	19
AAEL012262	AAEL012262-RAA	AaegL5_2:384,201,759..384,296,746(+)	unspecified product	22
AAEL012419	AAEL012419-RA	AaegL5_3:111,408,128..111,411,882(-)	26S proteasome subunit S9 [Source:UniProtKB/TrEMBL;Acc:Q16M56]	1
AAEL013431	AAEL013431-RB	AaegL5_3:153,050,196..153,141,875(+)	proline oxidase	21
AAEL013982	AAEL013982-RA	AaegL5_3:230,583,375..230,592,095(-)	RNA binding motif protein 4,lark	1
AAEL014913	AAEL014913-RA	AaegL5_1:285,251,770..285,283,471(+)	Pyruvate kinase [Source:UniProtKB/TrEMBL;Acc:Q16F38]	3
AAEL015065	AAEL015065-RB	AaegL5_2:191,807,179..191,847,578(+)	spectrin	4
AAEL019700	AAEL019700-RE	AaegL5_1:220,216,054..220,394,678(+)	unspecified product	12
AAEL019780	AAEL019780-RB	AaegL5_2:69,084,203..69,115,363(-)	unspecified product	2
AAEL020559	AAEL020559-RC	AaegL5_1:32,383,654..32,714,795(-)	JAKSTAT pathway signalling transcription factor	8
AAEL020559	AAEL020559-RD	AaegL5_1:32,383,654..32,714,795(-)	JAKSTAT pathway signalling transcription factor	8
AAEL020749	AAEL020749-RA	AaegL5_3:310,218,525..310,219,975(-)	60S ribosomal protein L15/L27 [Source:UniProtKB/TrEMBL;Acc:Q1HRP0]	1
AAEL023098	AAEL023098-RB	AaegL5_3:312,594,460..312,682,646(-)	unspecified product	4
AAEL024913	AAEL024913-RC	AaegL5_1:61,121,094..61,192,818(+)	unspecified product	10
AAEL027527	AAEL027527-RA	AaegL5_1:90,817,725..91,007,804(+)	unspecified product	4
AAEL027821	AAEL027821-RB	AaegL5_1:57,472,725..57,497,044(-)	unspecified product	2
AAEL000159	AAEL000159-RA	AaegL5_3:109,661,012..109,674,635(-)	nipsnap	1
AAEL002178	AAEL002178-RD	AaegL5_1:101,596,750..101,616,586(+)	unspecified product	3
AAEL002879	AAEL002879-RN	AaegL5_1:255,264,992..255,360,409(+)	heterogeneous nuclear ribonucleoprotein r	29
AAEL003013	AAEL003013-RA	AaegL5_3:39,925,376..39,941,290(-)	dual specificity mitogen-activated protein kinase kinase 4 MAPKK4	1
AAEL003154	AAEL003154-RA	AaegL5_1:192,935,088..192,956,445(-)	aldo-keto reductase	1
AAEL003326	AAEL003326-RD	AaegL5_2:400,191,868..400,262,127(-)	unspecified product	12
AAEL003514	AAEL003514-RA	AaegL5_3:263,598,775..263,612,215(+)	centromere/microtubule binding protein cbf5	1
AAEL003743	AAEL003743-RD	AaegL5_1:247,867,430..247,929,340(-)	vacuolar proton ATPases	5
AAEL004209	AAEL004209-RL	AaegL5_3:292,661,816..293,022,264(+)	opioid-binding protein/cell adhesion molecule, putative	12
AAEL004287	AAEL004287-RA	AaegL5_2:293,113,146..293,128,543(+)	fas-associated protein	1
AAEL004379	AAEL004379-RC	AaegL5_3:93,109,907..93,185,242(-)	phosphatidylinositol 4-kinase type-ii	3
AAEL004471	AAEL004471-RB	AaegL5_3:109,706,031..109,733,078(+)	unspecified product	4
AAEL004500	AAEL004500-RC	AaegL5_2:453,152,136..453,160,386(-)	eukaryotic translation elongation factor	2
AAEL004818	AAEL004818-RB	AaegL5_3:273,465,995..273,468,728(+)	unspecified product	2
AAEL005400	AAEL005400-RAB	AaegL5_1:246,645,486..246,895,012(+)	2-hydroxyacid dehydrogenase	31
AAEL005400	AAEL005400-RAD	AaegL5_1:246,645,486..246,895,012(+)	2-hydroxyacid dehydrogenase	31
AAEL005728	AAEL005728-RD	AaegL5_2:437,306,451..437,312,948(-)	unspecified product	4
AAEL006038	AAEL006038-RA	AaegL5_3:33,500,634..33,588,950(-)	WD-repeat protein	2
AAEL006145	AAEL006145-RE	AaegL5_3:68,568,975..68,600,489(+)	dynactin	8
AAEL006171	AAEL006171-RM	AaegL5_3:140,679,247..140,940,131(+)	n-myc downstream regulated	15
AAEL006171	AAEL006171-RP	AaegL5_3:140,679,247..140,940,131(+)	n-myc downstream regulated	15
AAEL006474	AAEL006474-RB	AaegL5_3:216,288,597..216,317,107(+)	ATP-dependent Lon protease, putative	2
AAEL006576	AAEL006576-RA	AaegL5_2:133,180,347..133,181,657(+)	clip-domain serine protease, putative	1
AAEL007441	AAEL007441-RA	AaegL5_2:291,354,864..291,356,062(-)	translocon-associated protein, gamma subunit	1
AAEL008678	AAEL008678-RA	AaegL5_2:2,350,426..2,351,579(-)	unspecified product	1
AAEL009838	AAEL009838-RA	AaegL5_3:18,984,427..19,021,193(+)	glycogen debranching enzyme	2
AAEL009882	AAEL009882-RC	AaegL5_3:122,234,123..122,236,119(-)	retinoblastoma-binding protein 4 (rbbp4)	2
AAEL010145	AAEL010145-RD	AaegL5_2:265,093,814..265,165,056(-)	sodium/potassium-dependent ATPase beta-2 subunit	3
AAEL010245	AAEL010245-RG	AaegL5_3:279,118,005..279,120,468(-)	chloride channel, putative	4
AAEL010341	AAEL010341-RA	AaegL5_2:403,779,573..403,781,966(-)	RuvB-like helicase 2 (EC 3.6.4.12)(Reptin)	1
AAEL010483	AAEL010483-RC	AaegL5_1:278,393,138..278,558,863(-)	oxysterol-binding protein related protein (ORP8)	11
AAEL010576	AAEL010576-RAY	AaegL5_1:301,364,360..301,784,078(+)	modifier of mdg4	50
AAEL010576	AAEL010576-RT	AaegL5_1:301,364,360..301,784,078(+)	modifier of mdg4	50
AAEL010691	AAEL010691-RA	AaegL5_2:176,242,019..176,262,142(+)	ribonucleoside-diphosphate reductase small chain	2
AAEL010698	AAEL010698-RB	AaegL5_2:176,198,503..176,213,202(+)	importin beta-4	1
AAEL012326	AAEL012326-RA	AaegL5_3:316,467,800..316,551,186(-)	calmodulin	1
AAEL012686	AAEL012686-RA	AaegL5_3:23,936,974..23,937,632(-)	40S ribosomal protein S23 [Source:UniProtKB/TrEMBL;Acc:Q1HRM5]	1
AAEL013431	AAEL013431-RT	AaegL5_3:153,050,196..153,141,875(+)	proline oxidase	21
AAEL013431	AAEL013431-RU	AaegL5_3:153,050,196..153,141,875(+)	proline oxidase	21
AAEL013571	AAEL013571-RB	AaegL5_2:61,863,343..61,939,605(-)	synaptobrevin	5
AAEL019700	AAEL019700-RH	AaegL5_1:220,216,054..220,394,678(+)	unspecified product	12
AAEL019780	AAEL019780-RA	AaegL5_2:69,084,203..69,115,363(-)	unspecified product	2
AAEL019986	AAEL019986-RC	AaegL5_2:188,540,513..189,110,681(-)	unspecified product	12
AAEL020559	AAEL020559-RE	AaegL5_1:32,383,654..32,714,795(-)	JAKSTAT pathway signalling transcription factor	8
AAEL020992	AAEL020992-RE	AaegL5_3:138,174,646..138,253,193(-)	unspecified product	7
AAEL021615	AAEL021615-RB	AaegL5_1:255,969,074..255,987,452(-)	unspecified product	2
AAEL022091	AAEL022091-RB	AaegL5_2:464,830,015..464,855,324(-)	unspecified product	3
AAEL022979	AAEL022979-RP	AaegL5_3:382,019,494..382,178,744(-)	unspecified product	16
AAEL024583	AAEL024583-RF	AaegL5_2:127,259,386..127,404,628(+)	unspecified product	12
AAEL000837	AAEL000837-RA	AaegL5_3:362,393,451..362,394,438(+)	unspecified product	1
AAEL001041	AAEL001041-RC	AaegL5_2:101,762,987..101,808,893(+)	guanine nucleotide-binding protein beta 3 (g protein beta3)	19
AAEL001448	AAEL001448-RH	AaegL5_1:111,749,812..111,816,730(-)	unspecified product	9
AAEL002879	AAEL002879-RAB	AaegL5_1:255,264,992..255,360,409(+)	heterogeneous nuclear ribonucleoprotein r	29
AAEL002886	AAEL002886-RB	AaegL5_1:108,201,659..108,237,111(-)	thioredoxin reductase	4
AAEL002924	AAEL002924-RD	AaegL5_1:85,934,524..85,989,283(+)	unspecified product	4
AAEL003923	AAEL003923-RB	AaegL5_2:354,507,788..354,581,334(+)	unspecified product	1
AAEL004984	AAEL004984-RA	AaegL5_2:281,882,563..281,902,637(+)	cullin-associated NEDD8-dissociated protein 1	1
AAEL005947	AAEL005947-RB	AaegL5_1:257,458,330..257,470,833(+)	G-rich sequence factor-1, putative	2
AAEL006050	AAEL006050-RA	AaegL5_3:73,675,146..73,702,296(-)	nuclear RNA export factor 2 (NXF2), putative	1
AAEL006899	AAEL006899-RB	AaegL5_2:340,356,824..340,587,745(-)	DNA-J/hsp40	7
AAEL008182	AAEL008182-RA	AaegL5_3:10,041,896..10,043,283(+)	unspecified product	1
AAEL008641	AAEL008641-RE	AaegL5_2:214,935,525..215,247,860(-)	GTP-binding protein (o) alpha subunit, gnao	13
AAEL009636	AAEL009636-RD	AaegL5_1:222,741,945..222,796,114(-)	unspecified product	2
AAEL010318	AAEL010318-RA	AaegL5_3:409,688,159..409,699,092(+)	Polyadenylate-binding protein [Source:UniProtKB/TrEMBL;Acc:Q1HR66]	1
AAEL010483	AAEL010483-RL	AaegL5_1:278,393,138..278,558,863(-)	oxysterol-binding protein related protein (ORP8)	11
AAEL010872	AAEL010872-RA	AaegL5_3:318,912,543..318,913,439(-)	odorant binding protein OBP46	1
AAEL010966	AAEL010966-RD	AaegL5_2:151,224,136..151,225,555(-)	ubiquitin carboxyl-terminal hydrolase isozyme L5	2
AAEL011657	AAEL011657-RA	AaegL5_3:21,840,832..21,864,166(+)	importin alpha	1
AAEL012062	AAEL012062-RU	AaegL5_1:270,556,179..270,779,311(+)	Na+/K+ ATPase alpha subunit	25
AAEL013431	AAEL013431-RC	AaegL5_3:153,050,196..153,141,875(+)	proline oxidase	21
AAEL013431	AAEL013431-RN	AaegL5_3:153,050,196..153,141,875(+)	proline oxidase	21
AAEL013863	AAEL013863-RE	AaegL5_3:201,908,581..201,951,790(+)	phosphatidylinositol-binding clathrin assembly protein	9
AAEL019451	AAEL019451-RJ	AaegL5_2:63,657,073..64,103,075(-)	unspecified product	16
AAEL019694	AAEL019694-RL	AaegL5_2:104,248,661..104,520,595(-)	unspecified product	13
AAEL019700	AAEL019700-RB	AaegL5_1:220,216,054..220,394,678(+)	unspecified product	12
AAEL019986	AAEL019986-RG	AaegL5_2:188,540,513..189,110,681(-)	unspecified product	12
AAEL020290	AAEL020290-RA	AaegL5_3:380,837,591..380,838,262(-)	60S ribosomal protein L39 [Source:UniProtKB/TrEMBL;Acc:Q1HRB5]	1
AAEL020936	AAEL020936-RH	AaegL5_2:64,457,942..64,575,869(-)	unspecified product	11
AAEL020992	AAEL020992-RD	AaegL5_3:138,174,646..138,253,193(-)	unspecified product	7
AAEL021145	AAEL021145-RA	AaegL5_2:460,887,594..460,960,445(+)	unspecified product	1
AAEL022136	AAEL022136-RF	AaegL5_2:192,362,854..192,771,340(-)	unspecified product	8
AAEL022979	AAEL022979-RD	AaegL5_3:382,019,494..382,178,744(-)	unspecified product	16
AAEL024583	AAEL024583-RK	AaegL5_2:127,259,386..127,404,628(+)	unspecified product	12
AAEL026217	AAEL026217-RA	AaegL5_2:293,814,081..293,834,545(-)	unspecified product	1
AAEL029013	AAEL029013-RC	AaegL5_2:126,254,620..126,273,449(+)	unspecified product	3
AAEL000440	AAEL000440-RB	AaegL5_3:183,762,526..183,817,362(+)	DNA repair/transcription protein met18/mms19	2
AAEL000541	AAEL000541-RB	AaegL5_3:385,453,443..385,488,321(-)	fasciclin, putative	2
AAEL001411	AAEL001411-RA	AaegL5_2:45,819,624..45,987,488(+)	myosin heavy chain, nonmuscle or smooth muscle	1
AAEL001917	AAEL001917-RA	AaegL5_2:194,469,914..194,488,039(-)	ribosome biogenesis protein brix	1
AAEL002761	AAEL002761-RAM	AaegL5_3:144,994,356..145,116,680(+)	tropomyosin invertebrate	40
AAEL002761	AAEL002761-RN	AaegL5_3:144,994,356..145,116,680(+)	tropomyosin invertebrate	40
AAEL003427	AAEL003427-RA	AaegL5_3:350,161,854..350,165,881(-)	40S ribosomal protein S16 [Source:UniProtKB/Swiss-Prot;Acc:P62251]	1
AAEL004025	AAEL004025-RC	AaegL5_3:166,351,710..166,405,437(+)	glucose dehydrogenase	7
AAEL004040	AAEL004040-RA	AaegL5_3:166,941,858..166,958,238(+)	protein phsophatase-2a	1
AAEL004227	AAEL004227-RE	AaegL5_1:105,059,433..105,154,012(-)	myosin VI	3
AAEL004379	AAEL004379-RB	AaegL5_3:93,109,907..93,185,242(-)	phosphatidylinositol 4-kinase type-ii	3
AAEL004563	AAEL004563-RA	AaegL5_1:144,860,418..144,887,381(+)	26S protease regulatory subunit S10b	1
AAEL005455	AAEL005455-RB	AaegL5_2:296,919,541..296,935,926(-)	CTP synthase [Source:UniProtKB/TrEMBL;Acc:Q17A05]	2
AAEL007657	AAEL007657-RA	AaegL5_1:12,873,445..12,913,096(+)	low-density lipoprotein receptor (ldl)	1
AAEL007915	AAEL007915-RB	AaegL5_1:63,612,154..63,831,890(-)	Moesin/ezrin/radixin homolog 1 [Source:UniProtKB/TrEMBL;Acc:A0A1S4FI28]	12
AAEL007915	AAEL007915-RH	AaegL5_1:63,612,154..63,831,890(-)	Moesin/ezrin/radixin homolog 1 [Source:UniProtKB/TrEMBL;Acc:A0A1S4FI28]	12
AAEL008403	AAEL008403-RA	AaegL5_1:93,973,314..93,974,407(+)	ANK_REP_REGION domain-containing protein [Source:UniProtKB/TrEMBL;Acc:A0A1S4FJN1]	1
AAEL008431	AAEL008431-RD	AaegL5_1:148,973,417..149,014,730(-)	kinase anchor protein	6
AAEL008542	AAEL008542-RF	AaegL5_1:63,839,353..63,919,803(-)	kinesin heavy chain subunit	8
AAEL008790	AAEL008790-RB	AaegL5_3:132,732,271..132,733,153(-)	ATP synthase coupling factor B, putative	2
AAEL008921	AAEL008921-RD	AaegL5_1:65,230,693..65,252,822(-)	myosin regulatory light chain 2 smooth muscle	4
AAEL009287	AAEL009287-RA	AaegL5_2:18,081,576..18,099,187(-)	ran	2
AAEL010576	AAEL010576-RD	AaegL5_1:301,364,360..301,784,078(+)	modifier of mdg4	50
AAEL010576	AAEL010576-RS	AaegL5_1:301,364,360..301,784,078(+)	modifier of mdg4	50
AAEL010608	AAEL010608-RB	AaegL5_3:291,643,095..291,659,300(+)	succinate dehydrogenase	2
AAEL010843	AAEL010843-RA	AaegL5_2:127,687,285..127,707,330(+)	unspecified product	1
AAEL011478	AAEL011478-RE	AaegL5_3:142,701,373..142,792,384(+)	cytoplasmic dynein light chain	3
AAEL011711	AAEL011711-RA	AaegL5_2:105,789,256..105,796,218(-)	nascent polypeptide associated complex alpha subunit (nac alpha)	1
AAEL011881	AAEL011881-RA	AaegL5_2:396,226,832..396,228,557(-)	unspecified product	1
AAEL012062	AAEL012062-RD	AaegL5_1:270,556,179..270,779,311(+)	Na+/K+ ATPase alpha subunit	25
AAEL012272	AAEL012272-RD	AaegL5_2:145,084,234..145,095,112(-)	fk506 binding protein	4
AAEL012325	AAEL012325-RA	AaegL5_3:316,628,393..316,657,087(+)	unspecified product	1
AAEL013253	AAEL013253-RF	AaegL5_2:399,345,718..399,398,917(-)	unspecified product	5
AAEL013314	AAEL013314-RA	AaegL5_3:100,190,157..100,191,271(+)	calicylin binding protein	1
AAEL013952	AAEL013952-RC	AaegL5_2:332,006,304..332,015,250(-)	prohibitin	4
AAEL014071	AAEL014071-RD	AaegL5_2:406,004,934..406,013,264(+)	unspecified product	3
AAEL019451	AAEL019451-RL	AaegL5_2:63,657,073..64,103,075(-)	unspecified product	16
AAEL019604	AAEL019604-RC	AaegL5_2:136,168,392..136,332,685(+)	unspecified product	3
AAEL020592	AAEL020592-RC	AaegL5_3:121,888,960..121,944,206(-)	unspecified product	4
AAEL021784	AAEL021784-RA	AaegL5_2:200,704,026..200,738,182(+)	Putative cop9 signalosome complex subunit [Source:UniProtKB/TrEMBL;Acc:A0A0P6IY33]	1
AAEL026069	AAEL026069-RF	AaegL5_2:141,054,858..141,105,830(+)	unspecified product	7
AAEL000185	AAEL000185-RA	AaegL5_3:215,990,942..216,027,284(-)	eukaryotic translation initiation factor	4
AAEL000551	AAEL000551-RA	AaegL5_3:388,552,015..388,572,536(-)	unspecified product	1
AAEL000769	AAEL000769-RA	AaegL5_3:243,413,361..243,414,414(+)	arginine/serine-rich splicing factor	1
AAEL001005	AAEL001005-RA	AaegL5_1:210,061,034..210,069,131(+)	calreticulin	1
AAEL001041	AAEL001041-RP	AaegL5_2:101,762,987..101,808,893(+)	guanine nucleotide-binding protein beta 3 (g protein beta3)	19
AAEL001356	AAEL001356-RA	AaegL5_2:56,986,858..57,005,485(+)	RNA-binding protein	3
AAEL001446	AAEL001446-RD	AaegL5_1:111,460,507..111,501,591(-)	testis-specific protein pbs13 (t-complex 11 )	8
AAEL001516	AAEL001516-RA	AaegL5_3:263,409,232..263,463,355(-)	vesicle associated protein, putative	4
AAEL002417	AAEL002417-RG	AaegL5_1:177,017,528..177,042,794(+)	troponin t, invertebrate	16
AAEL002879	AAEL002879-RY	AaegL5_1:255,264,992..255,360,409(+)	heterogeneous nuclear ribonucleoprotein r	29
AAEL003193	AAEL003193-RB	AaegL5_1:192,133,147..192,164,056(+)	inorganic pyrophosphatase	2
AAEL003491	AAEL003491-RE	AaegL5_1:229,155,947..229,189,091(-)	proline synthetase associated protein	4
AAEL004291	AAEL004291-RA	AaegL5_2:99,542,157..99,543,905(+)	translin	1
AAEL004317	AAEL004317-RA	AaegL5_3:51,114,473..51,139,036(+)	unspecified product	1
AAEL004620	AAEL004620-RC	AaegL5_1:301,838,385..301,854,847(+)	sorting nexin	2
AAEL004860	AAEL004860-RA	AaegL5_2:115,636,724..115,637,680(+)	acireductone dioxygenase	1
AAEL005635	AAEL005635-RA	AaegL5_1:47,353,105..47,354,696(-)	nucleoporin	2
AAEL005635	AAEL005635-RB	AaegL5_1:47,353,105..47,354,696(-)	nucleoporin	2
AAEL005997	AAEL005997-RA	AaegL5_3:154,731,464..154,746,243(-)	allergen, putative	1
AAEL006145	AAEL006145-RG	AaegL5_3:68,568,975..68,600,489(+)	dynactin	8
AAEL006171	AAEL006171-RK	AaegL5_3:140,679,247..140,940,131(+)	n-myc downstream regulated	15
AAEL006271	AAEL006271-RD	AaegL5_2:221,309,357..221,334,543(+)	copper-zinc (Cu-Zn) superoxide dismutase	1
AAEL006728	AAEL006728-RA	AaegL5_2:84,884,205..84,896,815(-)	ubiquitin-conjugating enzyme E2 c	1
AAEL006890	AAEL006890-RA	AaegL5_2:25,112,689..25,142,832(+)	unspecified product	3
AAEL007187	AAEL007187-RC	AaegL5_2:360,170,926..360,201,630(+)	unspecified product	7
AAEL008216	AAEL008216-RA	AaegL5_2:5,912,359..5,921,187(-)	aconitase	1
AAEL008468	AAEL008468-RA	AaegL5_1:53,209,221..53,239,627(+)	cysteine synthase	1
AAEL008787	AAEL008787-RA	AaegL5_3:132,650,975..132,663,676(-)	V-type proton ATPase catalytic subunit A (V-ATPase subunit A)(EC 3.6.3.14)(Vacuolar proton pump subunit alpha)(V-ATPase 69 kDa subunit)	1
AAEL008799	AAEL008799-RA	AaegL5_3:132,462,117..132,464,043(-)	unspecified product	2
AAEL009326	AAEL009326-RF	AaegL5_1:55,371,940..55,469,669(+)	fragile X mental retardation syndrome-related protein 1, putative	6
AAEL009400	AAEL009400-RD	AaegL5_3:338,044,767..338,078,908(+)	ccr4-associated factor	3
AAEL012746	AAEL012746-RA	AaegL5_3:322,129,691..322,132,340(-)	chaperonin	2
AAEL013249	AAEL013249-RB	AaegL5_2:399,449,283..399,484,700(-)	unspecified product	2
AAEL013334	AAEL013334-RG	AaegL5_1:192,802,119..192,889,771(-)	unspecified product	8
AAEL013353	AAEL013353-RG	AaegL5_2:240,429,374..240,466,571(-)	Profilin [Source:UniProtKB/TrEMBL;Acc:Q16JE9]	3
AAEL013359	AAEL013359-RD	AaegL5_2:240,484,565..240,519,237(-)	DEAD box ATP-dependent RNA helicase	2
AAEL013431	AAEL013431-RK	AaegL5_3:153,050,196..153,141,875(+)	proline oxidase	21
AAEL013431	AAEL013431-RO	AaegL5_3:153,050,196..153,141,875(+)	proline oxidase	21
AAEL018120	AAEL018120-RF	AaegL5_2:55,713,249..55,875,670(-)	Ribosomal protein S6 kinase [Source:UniProtKB/TrEMBL;Acc:Q535V4]	8
AAEL019523	AAEL019523-RA	AaegL5_2:437,113,865..437,236,696(-)	unspecified product	2
AAEL019536	AAEL019536-RG	AaegL5_1:267,632,855..267,708,910(-)	unspecified product	7
AAEL020638	AAEL020638-RE	AaegL5_2:459,261,854..459,288,485(+)	unspecified product	6
AAEL020936	AAEL020936-RJ	AaegL5_2:64,457,942..64,575,869(-)	unspecified product	11
AAEL021301	AAEL021301-RF	AaegL5_3:319,938,548..320,104,522(+)	unspecified product	7
AAEL022757	AAEL022757-RA	AaegL5_2:108,064,582..108,107,968(+)	unspecified product	1
AAEL023242	AAEL023242-RA	AaegL5_1:91,413,579..91,426,014(+)	unspecified product	1
AAEL024235	AAEL024235-RF	AaegL5_2:48,807,601..48,995,633(-)	unspecified product	8
AAEL025999	AAEL025999-RA	NIGP01001222:5,821..12,437(+)	40S ribosomal protein S17 [Source:UniProtKB/TrEMBL;Acc:Q52UT2]	1
AAEL027402	AAEL027402-RC	AaegL5_2:197,509,203..197,609,828(-)	unspecified product	6
AAEL029004	AAEL029004-RB	AaegL5_2:369,586,588..369,608,950(-)	unspecified product	2
AAEL001206	AAEL001206-RD	AaegL5_2:413,338,188..413,348,859(-)	threonyl-tRNA synthetase	4
AAEL001946	AAEL001946-RB	AaegL5_2:193,177,141..193,422,304(+)	four and a half lim domains	4
AAEL001951	AAEL001951-RA	AaegL5_3:227,584,945..227,588,623(+)	actin	2
AAEL002183	AAEL002183-RA	AaegL5_2:430,623,457..430,628,051(+)	oligosaccharyl transferase, subunit, putative	1
AAEL002334	AAEL002334-RA	AaegL5_2:176,069,688..176,078,309(-)	eukaryotic translation initiation factor 3 subunit E (eIF3e)	1
AAEL003573	AAEL003573-RA	AaegL5_3:180,145,390..180,176,591(+)	transportin	2
AAEL003658	AAEL003658-RE	AaegL5_3:65,346,007..65,405,296(-)	laminin beta-2 chain	7
AAEL003952	AAEL003952-RD	AaegL5_3:267,438,932..267,556,217(+)	calpain 4, 6, 7, invertebrate	10
AAEL005904	AAEL005904-RB	AaegL5_3:173,984,079..174,056,652(+)	unspecified product	2
AAEL006721	AAEL006721-RH	AaegL5_2:85,048,121..85,110,829(+)	2-oxoglutarate dehydrogenase	8
AAEL006899	AAEL006899-RD	AaegL5_2:340,356,824..340,587,745(-)	DNA-J/hsp40	7
AAEL007915	AAEL007915-RD	AaegL5_1:63,612,154..63,831,890(-)	Moesin/ezrin/radixin homolog 1 [Source:UniProtKB/TrEMBL;Acc:A0A1S4FI28]	12
AAEL008364	AAEL008364-RA	AaegL5_3:41,296,045..41,325,204(+)	Serine Protease Inhibitor (serpin) likely cleavage at S/S.	2
AAEL009371	AAEL009371-RC	AaegL5_3:297,439,544..297,753,912(+)	unspecified product	6
AAEL009882	AAEL009882-RD	AaegL5_3:122,234,123..122,236,119(-)	retinoblastoma-binding protein 4 (rbbp4)	2
AAEL010012	AAEL010012-RA	AaegL5_1:194,272,511..194,296,197(-)	GTP-binding protein sar1	1
AAEL010086	AAEL010086-RA	AaegL5_2:200,587,516..200,611,799(+)	DNA replication licensing factor MCM4	1
AAEL010402	AAEL010402-RB	AaegL5_1:268,456,632..268,467,446(+)	DEAD box ATP-dependent RNA helicase	4
AAEL010483	AAEL010483-RK	AaegL5_1:278,393,138..278,558,863(-)	oxysterol-binding protein related protein (ORP8)	11
AAEL010850	AAEL010850-RM	AaegL5_1:54,682,892..54,705,856(-)	troponin i	11
AAEL010991	AAEL010991-RD	AaegL5_3:96,962,585..97,053,161(-)	long-chain-fatty-acid coa ligase	4
AAEL012062	AAEL012062-RO	AaegL5_1:270,556,179..270,779,311(+)	Na+/K+ ATPase alpha subunit	25
AAEL012621	AAEL012621-RC	AaegL5_1:279,336,860..279,373,837(-)	arginine/serine-rich splicing factor	4
AAEL012830	AAEL012830-RB	AaegL5_2:105,581,493..105,605,376(+)	anti-silencing protein	2
AAEL013275	AAEL013275-RB	AaegL5_2:349,760,055..349,792,761(+)	importin beta-1	6
AAEL013633	AAEL013633-RE	AaegL5_1:61,740,015..61,782,601(+)	ubiquitin-conjugating enzyme h	5
AAEL013876	AAEL013876-RA	AaegL5_2:122,839,553..122,863,818(-)	mitochondrial NADH:ubiquinone oxidoreductase B14.7 subunit, putative	1
AAEL019451	AAEL019451-RP	AaegL5_2:63,657,073..64,103,075(-)	unspecified product	16
AAEL019485	AAEL019485-RA	AaegL5_3:50,436,953..50,648,621(+)	unspecified product	4
AAEL019936	AAEL019936-RB	AaegL5_2:57,623,195..57,708,752(-)	unspecified product	4
AAEL019986	AAEL019986-RD	AaegL5_2:188,540,513..189,110,681(-)	unspecified product	12
AAEL025363	AAEL025363-RB	AaegL5_1:17,762,259..17,869,742(-)	unspecified product	3
AAEL001041	AAEL001041-RD	AaegL5_2:101,762,987..101,808,893(+)	guanine nucleotide-binding protein beta 3 (g protein beta3)	19
AAEL001446	AAEL001446-RH	AaegL5_1:111,460,507..111,501,591(-)	testis-specific protein pbs13 (t-complex 11 )	8
AAEL001874	AAEL001874-RA	AaegL5_2:274,383,154..274,402,297(+)	cop9 complex subunit	1
AAEL002417	AAEL002417-RI	AaegL5_1:177,017,528..177,042,794(+)	troponin t, invertebrate	16
AAEL002879	AAEL002879-RC	AaegL5_1:255,264,992..255,360,409(+)	heterogeneous nuclear ribonucleoprotein r	29
AAEL003606	AAEL003606-RA	AaegL5_1:69,189,558..69,196,286(-)	purine biosynthesis protein 6, pur6	1
AAEL004297	AAEL004297-RC	AaegL5_2:293,501,614..293,579,011(-)	ATP-citrate synthase	10
AAEL004853	AAEL004853-RA	AaegL5_2:115,621,523..115,631,732(-)	glycerol kinase	6
AAEL004853	AAEL004853-RC	AaegL5_2:115,621,523..115,631,732(-)	glycerol kinase	6
AAEL005400	AAEL005400-RK	AaegL5_1:246,645,486..246,895,012(+)	2-hydroxyacid dehydrogenase	31
AAEL005426	AAEL005426-RA	AaegL5_1:247,168,364..247,181,849(-)	annexin x	1
AAEL006171	AAEL006171-RH	AaegL5_3:140,679,247..140,940,131(+)	n-myc downstream regulated	15
AAEL006488	AAEL006488-RB	AaegL5_3:15,552,449..15,826,945(-)	nucleoporin, p88, putative	1
AAEL006958	AAEL006958-RB	AaegL5_1:157,379,782..157,410,241(-)	Cell adhesion molecule [Source:UniProtKB/TrEMBL;Acc:A0A1S4FFB1]	4
AAEL006958	AAEL006958-RD	AaegL5_1:157,379,782..157,410,241(-)	Cell adhesion molecule [Source:UniProtKB/TrEMBL;Acc:A0A1S4FFB1]	4
AAEL006968	AAEL006968-RA	AaegL5_2:398,747,602..398,748,979(-)	unspecified product	1
AAEL007526	AAEL007526-RE	AaegL5_2:217,545,613..217,552,350(-)	electron transfer flavoprotein-ubiquinone oxidoreductase	4
AAEL009173	AAEL009173-RF	AaegL5_3:176,079,128..176,433,229(-)	fasciclin ii (fas ii)	11
AAEL009371	AAEL009371-RE	AaegL5_3:297,439,544..297,753,912(+)	unspecified product	6
AAEL010227	AAEL010227-RA	AaegL5_2:402,957,212..402,958,355(-)	dolichol-phosphate mannosyltransferase	1
AAEL010520	AAEL010520-RB	AaegL5_2:25,990,102..26,017,761(+)	unspecified product	2
AAEL010584	AAEL010584-RB	AaegL5_1:301,331,796..301,353,029(-)	vesicular mannose-binding lectin	6
AAEL010697	AAEL010697-RC	AaegL5_2:176,316,729..176,327,884(+)	3-ketoacyl-coa thiolase, mitochondrial (beta- ketothiolase) (acetyl-coa acyltransferase) (mitochondrial 3-oxoacyl- coa thiolase)	2
AAEL010756	AAEL010756-RC	AaegL5_3:294,224,591..294,225,551(+)	40S ribosomal protein S19 [Source:UniProtKB/TrEMBL;Acc:Q1HRR8]	3
AAEL011527	AAEL011527-RA	AaegL5_2:123,189,351..123,199,986(+)	eukaryotic translation initiation factor	2
AAEL012071	AAEL012071-RC	AaegL5_3:160,440,768..160,460,598(+)	ras	7
AAEL012161	AAEL012161-RC	AaegL5_2:203,848,448..203,954,174(-)	unspecified product	19
AAEL012161	AAEL012161-RQ	AaegL5_2:203,848,448..203,954,174(-)	unspecified product	19
AAEL012466	AAEL012466-RA	AaegL5_1:72,500,587..72,588,780(-)	integrin beta subunit	4
AAEL012579	AAEL012579-RA	AaegL5_1:285,506,110..285,522,143(-)	Aspartate aminotransferase [Source:UniProtKB/TrEMBL;Acc:Q16LN3]	1
AAEL013074	AAEL013074-RB	AaegL5_2:253,550,225..253,653,453(-)	adenylyl cyclase-associated protein	2
AAEL013431	AAEL013431-RJ	AaegL5_3:153,050,196..153,141,875(+)	proline oxidase	21
AAEL017349	AAEL017349-RA	AaegL5_3:68,614,118..68,629,137(-)	unspecified product	2
AAEL018120	AAEL018120-RB	AaegL5_2:55,713,249..55,875,670(-)	Ribosomal protein S6 kinase [Source:UniProtKB/TrEMBL;Acc:Q535V4]	8
AAEL018219	AAEL018219-RG	AaegL5_3:192,452,881..192,875,409(-)	unspecified product	6
AAEL018273	AAEL018273-RA	AaegL5_2:238,594,701..238,714,207(-)	unspecified product	5
AAEL019474	AAEL019474-RA	AaegL5_2:456,091,325..457,096,618(+)	unspecified product	5
AAEL021717	AAEL021717-RA	NIGP01001249:6,477..7,334(+)	unspecified product	1
AAEL022136	AAEL022136-RA	AaegL5_2:192,362,854..192,771,340(-)	unspecified product	8
AAEL023148	AAEL023148-RB	AaegL5_1:214,010,833..214,402,675(-)	unspecified product	11
AAEL000574	AAEL000574-RA	AaegL5_3:12,471,082..12,487,862(-)	unspecified product	2
AAEL000674	AAEL000674-RA	AaegL5_3:395,591,244..395,594,303(-)	RNA m5u methyltransferase	1
AAEL001166	AAEL001166-RC	AaegL5_2:307,234,449..307,248,442(-)	protein phosphatases pp1 regulatory subunit	3
AAEL001446	AAEL001446-RE	AaegL5_1:111,460,507..111,501,591(-)	testis-specific protein pbs13 (t-complex 11 )	8
AAEL001759	AAEL001759-RA	AaegL5_2:165,793,312..165,797,549(-)	40S ribosomal protein S9 [Source:UniProtKB/TrEMBL;Acc:Q1HRP3]	1
AAEL002261	AAEL002261-RB	AaegL5_2:30,030,788..30,102,139(-)	GTP cyclohydrolase i	5
AAEL002417	AAEL002417-RK	AaegL5_1:177,017,528..177,042,794(+)	troponin t, invertebrate	16
AAEL002761	AAEL002761-RAL	AaegL5_3:144,994,356..145,116,680(+)	tropomyosin invertebrate	40
AAEL004902	AAEL004902-RA	AaegL5_2:72,393,327..72,410,117(+)	ras-related protein Rab-2A, putative	1
AAEL005162	AAEL005162-RA	AaegL5_1:168,241,183..168,242,055(-)	39S ribosomal protein L11, mitochondrial [Source:UniProtKB/TrEMBL;Acc:Q17AX3]	2
AAEL005289	AAEL005289-RC	AaegL5_3:309,626,207..309,644,646(-)	ornithine aminotransferase	3
AAEL005830	AAEL005830-RA	AaegL5_1:116,432,061..116,433,147(-)	26S proteasome alpha 4 subunit	1
AAEL005991	AAEL005991-RB	AaegL5_3:154,667,662..154,707,869(-)	tricarboxylate transport protein	2
AAEL006721	AAEL006721-RB	AaegL5_2:85,048,121..85,110,829(+)	2-oxoglutarate dehydrogenase	8
AAEL006962	AAEL006962-RB	AaegL5_2:398,719,675..398,724,256(+)	unspecified product	1
AAEL007042	AAEL007042-RC	AaegL5_3:299,801,259..299,816,294(-)	far upstream (fuse) binding protein	4
AAEL007382	AAEL007382-RA	AaegL5_2:233,265,211..233,334,182(-)	serine-threonine kinase receptor-associated protein (strap)	2
AAEL007685	AAEL007685-RA	AaegL5_2:250,842,747..250,846,113(-)	unspecified product	1
AAEL008412	AAEL008412-RA	NIGP01001909:37,836..39,758(+)	Mitochondrial import inner membrane translocase subunit TIM44 [Source:UniProtKB/TrEMBL;Acc:Q16YW1]	1
AAEL010004	AAEL010004-RB	AaegL5_1:194,187,288..194,221,289(-)	unspecified product	2
AAEL010506	AAEL010506-RC	AaegL5_2:90,943,808..91,043,615(+)	GTP-binding protein alpha subunit, gna	14
AAEL011233	AAEL011233-RA	AaegL5_3:239,485,604..239,486,260(-)	SM protein G, putative	1
AAEL012310	AAEL012310-RA	AaegL5_2:102,915,774..102,935,581(+)	actin	1
AAEL012960	AAEL012960-RA	AaegL5_2:314,311,728..314,328,650(+)	importin alpha	1
AAEL013353	AAEL013353-RF	AaegL5_2:240,429,374..240,466,571(-)	Profilin [Source:UniProtKB/TrEMBL;Acc:Q16JE9]	3
AAEL013390	AAEL013390-RB	AaegL5_3:173,349,964..173,374,970(+)	serine/threonine protein kinase	2
AAEL013528	AAEL013528-RA	AaegL5_1:144,001,316..144,002,814(-)	thioredoxin peroxidase	1
AAEL013600	AAEL013600-RB	AaegL5_1:26,751,408..27,040,860(+)	integrin alpha-ps	4
AAEL014836	AAEL014836-RA	AaegL5_2:152,751,855..152,756,393(-)	28S ribosomal protein S15, mitochondrial precursor [Source:UniProtKB/TrEMBL;Acc:Q16FB6]	1
AAEL015314	AAEL015314-RC	AaegL5_2:112,167,097..112,518,557(+)	cAMP-dependent protein kinase type ii regulatory subunit	12
AAEL019656	AAEL019656-RC	AaegL5_1:39,863,288..39,957,352(+)	unspecified product	7
AAEL019935	AAEL019935-RB	AaegL5_3:173,036,667..173,096,234(-)	unspecified product	2
AAEL020936	AAEL020936-RA	AaegL5_2:64,457,942..64,575,869(-)	unspecified product	11
AAEL022113	AAEL022113-RA	AaegL5_1:218,368,427..218,449,551(+)	unspecified product	1
AAEL027465	AAEL027465-RA	AaegL5_2:187,356,068..187,391,337(+)	unspecified product	2
AAEL000786	AAEL000786-RA	AaegL5_3:246,025,774..246,027,077(-)	Laminin IV type A domain-containing protein [Source:UniProtKB/TrEMBL;Acc:A0A1S4EWU9]	1
AAEL001206	AAEL001206-RE	AaegL5_2:413,338,188..413,348,859(-)	threonyl-tRNA synthetase	4
AAEL002417	AAEL002417-RB	AaegL5_1:177,017,528..177,042,794(+)	troponin t, invertebrate	16
AAEL003503	AAEL003503-RA	AaegL5_1:230,209,412..230,244,990(+)	ras-related protein Rab-7	1
AAEL004307	AAEL004307-RI	AaegL5_2:387,353,414..387,516,400(-)	n-myc downstream regulated	15
AAEL005400	AAEL005400-RC	AaegL5_1:246,645,486..246,895,012(+)	2-hydroxyacid dehydrogenase	31
AAEL005400	AAEL005400-RS	AaegL5_1:246,645,486..246,895,012(+)	2-hydroxyacid dehydrogenase	31
AAEL005879	AAEL005879-RA	AaegL5_2:66,299,456..66,365,114(+)	vinculin	1
AAEL006363	AAEL006363-RE	AaegL5_1:100,826,297..100,835,259(+)	ribose-phosphate pyrophosphokinase 1,2	6
AAEL006441	AAEL006441-RA	AaegL5_2:438,674,475..438,675,573(+)	26S proteasome beta 1 subunit	1
AAEL007042	AAEL007042-RF	AaegL5_3:299,801,259..299,816,294(-)	far upstream (fuse) binding protein	4
AAEL007343	AAEL007343-RA	AaegL5_1:271,773,455..271,783,921(+)	unspecified product	1
AAEL007439	AAEL007439-RA	AaegL5_2:291,383,274..291,447,083(-)	myosin light chain 1,	2
AAEL007715	AAEL007715-RC	AaegL5_3:255,383,233..255,387,729(+)	60S ribosomal protein L21 [Source:UniProtKB/TrEMBL;Acc:Q1HRN4]	2
AAEL008431	AAEL008431-RA	AaegL5_1:148,973,417..149,014,730(-)	kinase anchor protein	6
AAEL009029	AAEL009029-RA	AaegL5_3:193,311,865..193,348,559(+)	aldehyde dehydrogenase	1
AAEL009051	AAEL009051-RB	AaegL5_2:160,646,056..160,646,895(-)	Thioredoxin Peroxidase.	1
AAEL009883	AAEL009883-RA	AaegL5_3:121,945,079..121,954,641(+)	26S protease (S4) regulatory subunit, putative [Source:UniProtKB/TrEMBL;Acc:Q16UJ3]	1
AAEL010464	AAEL010464-RG	AaegL5_1:204,142,759..204,177,843(-)	glutamate dehydrogenase	4
AAEL010506	AAEL010506-RL	AaegL5_2:90,943,808..91,043,615(+)	GTP-binding protein alpha subunit, gna	14
AAEL010576	AAEL010576-RAH	AaegL5_1:301,364,360..301,784,078(+)	modifier of mdg4	50
AAEL010783	AAEL010783-RC	AaegL5_2:304,822,565..304,902,467(-)	sodium/potassium-dependent ATPase beta-2 subunit	4
AAEL012134	AAEL012134-RC	AaegL5_3:298,031,538..298,097,275(+)	pur-alpha	7
AAEL012466	AAEL012466-RB	AaegL5_1:72,500,587..72,588,780(-)	integrin beta subunit	4
AAEL012618	AAEL012618-RA	AaegL5_1:146,149,235..146,182,057(+)	unspecified product	1
AAEL013407	AAEL013407-RB	AaegL5_2:159,253,721..159,304,152(+)	Catalase [Source:UniProtKB/TrEMBL;Acc:Q16J86]	2
AAEL013431	AAEL013431-RS	AaegL5_3:153,050,196..153,141,875(+)	proline oxidase	21
AAEL013492	AAEL013492-RA	AaegL5_2:199,300,303..199,314,209(-)	prophenoloxidase	2
AAEL018120	AAEL018120-RH	AaegL5_2:55,713,249..55,875,670(-)	Ribosomal protein S6 kinase [Source:UniProtKB/TrEMBL;Acc:Q535V4]	8
AAEL019458	AAEL019458-RG	AaegL5_3:404,392,222..404,669,440(+)	unspecified product	20
AAEL020878	AAEL020878-RE	AaegL5_2:128,406,230..128,463,935(-)	unspecified product	8
AAEL022183	AAEL022183-RB	AaegL5_1:184,173,526..184,204,925(+)	unspecified product	3
AAEL024228	AAEL024228-RA	AaegL5_2:299,315,635..299,317,638(-)	unspecified product	1
AAEL024913	AAEL024913-RG	AaegL5_1:61,121,094..61,192,818(+)	unspecified product	10
AAEL026563	AAEL026563-RA	AaegL5_2:416,592,240..416,593,103(-)	unspecified product	1
AAEL000641	AAEL000641-RA	AaegL5_3:395,598,438..395,615,252(+)	protein disulfide isomerase	1
AAEL000703	AAEL000703-RA	AaegL5_2:458,822,549..458,845,356(-)	glycogen phosphorylase	1
AAEL000923	AAEL000923-RA	AaegL5_3:335,494,041..335,501,474(+)	unspecified product	1
AAEL000931	AAEL000931-RA	AaegL5_3:379,517,841..379,533,979(-)	Alkaline phosphatase [Source:UniProtKB/TrEMBL;Acc:Q1HQK7]	1
AAEL001506	AAEL001506-RA	AaegL5_2:262,289,881..262,294,532(-)	U3 small nucleolar ribonucleoprotein protein MPP10 [Source:UniProtKB/TrEMBL;Acc:A0A1S4EYY5]	1
AAEL002377	AAEL002377-RA	AaegL5_2:303,083,428..303,084,598(+)	Small nuclear ribonucleoprotein-associated protein [Source:UniProtKB/TrEMBL;Acc:Q1HQD9]	1
AAEL002761	AAEL002761-RC	AaegL5_3:144,994,356..145,116,680(+)	tropomyosin invertebrate	40
AAEL002813	AAEL002813-RA	AaegL5_1:304,488,319..304,510,040(+)	coupling factor, putative	1
AAEL002834	AAEL002834-RD	AaegL5_3:235,027,852..235,063,036(-)	myo-inositol-1 phosphate synthase	2
AAEL002879	AAEL002879-RJ	AaegL5_1:255,264,992..255,360,409(+)	heterogeneous nuclear ribonucleoprotein r	29
AAEL002879	AAEL002879-RK	AaegL5_1:255,264,992..255,360,409(+)	heterogeneous nuclear ribonucleoprotein r	29
AAEL002913	AAEL002913-RB	AaegL5_1:108,683,838..108,734,858(+)	peroxisomal membrane protein 70 abcd3	1
AAEL003769	AAEL003769-RB	AaegL5_1:247,947,181..247,966,533(-)	Methionine aminopeptidase [Source:UniProtKB/TrEMBL;Acc:Q0IFY6]	1
AAEL004297	AAEL004297-RJ	AaegL5_2:293,501,614..293,579,011(-)	ATP-citrate synthase	10
AAEL004546	AAEL004546-RA	AaegL5_1:144,943,564..144,972,325(+)	coatomer beta subunit	1
AAEL004631	AAEL004631-RA	AaegL5_1:306,239,668..306,246,692(+)	actin	1
AAEL005165	AAEL005165-RF	AaegL5_1:140,765,042..140,793,985(+)	chaperone protein DNAj	4
AAEL005266	AAEL005266-RC	AaegL5_1:3,211,626..3,217,698(+)	40S ribosomal protein S14 [Source:UniProtKB/Swiss-Prot;Acc:Q1HR24]	2
AAEL005417	AAEL005417-RA	AaegL5_1:247,189,354..247,204,811(-)	annexin x	2
AAEL005515	AAEL005515-RL	AaegL5_1:8,731,766..8,745,848(-)	heterogeneous nuclear ribonucleoprotein	8
AAEL005712	AAEL005712-RD	AaegL5_3:204,065,174..204,173,402(-)	microtubule associated protein xmap215	4
AAEL005766	AAEL005766-RB	AaegL5_3:114,729,536..114,790,354(+)	Fructose-bisphosphate aldolase [Source:UniProtKB/TrEMBL;Acc:Q178U8]	2
AAEL005798	AAEL005798-RA	AaegL5_1:200,276,697..200,286,354(-)	ATP synthase subunit beta vacuolar	1
AAEL005817	AAEL005817-RA	AaegL5_1:200,231,792..200,232,680(-)	60S ribosomal protein L26 [Source:UniProtKB/TrEMBL;Acc:Q178R6]	1
AAEL005904	AAEL005904-RC	AaegL5_3:173,984,079..174,056,652(+)	unspecified product	2
AAEL006833	AAEL006833-RD	AaegL5_3:5,654,456..5,674,989(-)	succinyl-CoA synthetase small subunit, putative	2
AAEL007382	AAEL007382-RB	AaegL5_2:233,265,211..233,334,182(-)	serine-threonine kinase receptor-associated protein (strap)	2
AAEL007526	AAEL007526-RC	AaegL5_2:217,545,613..217,552,350(-)	electron transfer flavoprotein-ubiquinone oxidoreductase	4
AAEL007765	AAEL007765-RB	AaegL5_2:219,386,845..219,413,786(-)	Serine Protease Inhibitor (serpin) likely cleavage at K/R. Transcript A.	7
AAEL008171	AAEL008171-RA	AaegL5_3:10,244,067..10,301,248(+)	double-stranded RNA-binding protein zn72d	2
AAEL008641	AAEL008641-RC	AaegL5_2:214,935,525..215,247,860(-)	GTP-binding protein (o) alpha subunit, gnao	13
AAEL009895	AAEL009895-RF	AaegL5_3:121,965,911..122,095,788(-)	neprilysin	9
AAEL010467	AAEL010467-RE	AaegL5_1:204,531,699..204,542,363(+)	heterogeneous nuclear ribonucleoprotein	3
AAEL010506	AAEL010506-RA	AaegL5_2:90,943,808..91,043,615(+)	GTP-binding protein alpha subunit, gna	14
AAEL012207	AAEL012207-RE	AaegL5_1:160,909,374..160,911,857(+)	myosin light chain 1,	2
AAEL013275	AAEL013275-RC	AaegL5_2:349,760,055..349,792,761(+)	importin beta-1	6
AAEL015100	AAEL015100-RC	AaegL5_2:233,026,045..233,063,773(-)	calnexin	5
AAEL019474	AAEL019474-RC	AaegL5_2:456,091,325..457,096,618(+)	unspecified product	5
AAEL022819	AAEL022819-RE	AaegL5_3:195,301,819..195,357,803(+)	unspecified product	5
AAEL029013	AAEL029013-RA	AaegL5_2:126,254,620..126,273,449(+)	unspecified product	3
AAEL001112	AAEL001112-RB	AaegL5_3:406,507,714..406,535,964(+)	unspecified product	1
AAEL001414	AAEL001414-RA	AaegL5_2:48,256,756..48,258,414(+)	leucine-rich immune protein (Short)	2
AAEL002345	AAEL002345-RC	AaegL5_2:175,153,941..175,224,926(-)	unspecified product	2
AAEL002761	AAEL002761-RF	AaegL5_3:144,994,356..145,116,680(+)	tropomyosin invertebrate	40
AAEL003046	AAEL003046-RB	AaegL5_1:129,110,007..129,146,325(+)	saposin	1
AAEL003130	AAEL003130-RB	AaegL5_3:270,957,578..270,969,515(+)	bcr-associated protein, bap	4
AAEL003287	AAEL003287-RH	AaegL5_3:330,385,672..330,402,749(+)	Serrate RNA effector molecule homolog (Arsenite-resistance protein 2 homolog)	8
AAEL003952	AAEL003952-RI	AaegL5_3:267,438,932..267,556,217(+)	calpain 4, 6, 7, invertebrate	10
AAEL004025	AAEL004025-RF	AaegL5_3:166,351,710..166,405,437(+)	glucose dehydrogenase	7
AAEL004041	AAEL004041-RC	AaegL5_3:166,248,380..166,283,816(-)	flotillin-2	3
AAEL004088	AAEL004088-RH	AaegL5_3:401,671,718..401,678,575(-)	aldo-keto reductase	3
AAEL004148	AAEL004148-RA	AaegL5_2:255,907,666..255,909,464(+)	heat shock protein 70 (hsp70)-interacting protein	1
AAEL004441	AAEL004441-RB	AaegL5_3:204,396,063..204,416,440(-)	importin 9 (imp9) (ran-binding protein 9)	2
AAEL005400	AAEL005400-RA	AaegL5_1:246,645,486..246,895,012(+)	2-hydroxyacid dehydrogenase	31
AAEL005400	AAEL005400-RE	AaegL5_1:246,645,486..246,895,012(+)	2-hydroxyacid dehydrogenase	31
AAEL005400	AAEL005400-RQ	AaegL5_1:246,645,486..246,895,012(+)	2-hydroxyacid dehydrogenase	31
AAEL005400	AAEL005400-RU	AaegL5_1:246,645,486..246,895,012(+)	2-hydroxyacid dehydrogenase	31
AAEL005856	AAEL005856-RA	AaegL5_3:218,731,824..218,749,487(-)	signal recognition particle receptor alpha subunit (sr-alpha)	1
AAEL006363	AAEL006363-RD	AaegL5_1:100,826,297..100,835,259(+)	ribose-phosphate pyrophosphokinase 1,2	6
AAEL006474	AAEL006474-RA	AaegL5_3:216,288,597..216,317,107(+)	ATP-dependent Lon protease, putative	2
AAEL006582	AAEL006582-RC	AaegL5_2:132,674,287..132,744,920(-)	calcium-transporting ATPase sarcoplasmic/endoplasmic reticulum type	7
AAEL006876	AAEL006876-RB	AaegL5_3:369,887,446..370,221,387(-)	igf2 mRNA binding protein, putative	5
AAEL006958	AAEL006958-RC	AaegL5_1:157,379,782..157,410,241(-)	Cell adhesion molecule [Source:UniProtKB/TrEMBL;Acc:A0A1S4FFB1]	4
AAEL007132	AAEL007132-RL	AaegL5_3:69,868,580..69,895,952(-)	dynein heavy chain	11
AAEL007521	AAEL007521-RA	AaegL5_2:217,471,917..217,504,481(-)	importin beta-2	2
AAEL007765	AAEL007765-RG	AaegL5_2:219,386,845..219,413,786(-)	Serine Protease Inhibitor (serpin) likely cleavage at K/R. Transcript A.	7
AAEL007962	AAEL007962-RA	AaegL5_2:351,623,444..351,624,813(-)	glutathione transferase	1
AAEL008687	AAEL008687-RB	AaegL5_2:321,417,956..321,443,209(-)	loquacious	3
AAEL008697	AAEL008697-RB	AaegL5_2:321,499,529..321,511,991(-)	cytochrome c oxidase, subunit VB, putative	1
AAEL009275	AAEL009275-RA	AaegL5_3:199,453,068..199,512,946(+)	protein phosphatase-1	3
AAEL009377	AAEL009377-RA	AaegL5_3:8,606,399..8,723,303(-)	rap1 and	2
AAEL009387	AAEL009387-RC	AaegL5_3:276,075,465..276,172,722(+)	hexokinase	6
AAEL010146	AAEL010146-RC	AaegL5_2:264,745,423..264,762,168(+)	3-hydroxyacyl-coa dehyrogenase	1
AAEL010576	AAEL010576-RAB	AaegL5_1:301,364,360..301,784,078(+)	modifier of mdg4	50
AAEL010576	AAEL010576-RP	AaegL5_1:301,364,360..301,784,078(+)	modifier of mdg4	50
AAEL011116	AAEL011116-RA	AaegL5_3:37,915,833..37,980,794(+)	14-3-3 protein sigma, gamma, zeta, beta/alpha [Source:UniProtKB/TrEMBL;Acc:Q16QZ7]	1
AAEL011276	AAEL011276-RB	AaegL5_2:225,987,648..226,030,264(+)	mitochondrial glutamate carrier protein	2
AAEL012062	AAEL012062-RG	AaegL5_1:270,556,179..270,779,311(+)	Na+/K+ ATPase alpha subunit	25
AAEL012171	AAEL012171-RA	AaegL5_2:204,197,488..204,214,644(-)	RNA recognition motif protein split ends	4
AAEL012262	AAEL012262-RAB	AaegL5_2:384,201,759..384,296,746(+)	unspecified product	22
AAEL012262	AAEL012262-RV	AaegL5_2:384,201,759..384,296,746(+)	unspecified product	22
AAEL012996	AAEL012996-RA	AaegL5_3:297,286,770..297,326,754(-)	rho guanine dissociation factor	2
AAEL013275	AAEL013275-RD	AaegL5_2:349,760,055..349,792,761(+)	importin beta-1	6
AAEL013431	AAEL013431-RQ	AaegL5_3:153,050,196..153,141,875(+)	proline oxidase	21
AAEL014842	AAEL014842-RB	AaegL5_2:104,842,460..104,873,913(+)	multiple inositol polyphosphate phosphatase	4
AAEL019536	AAEL019536-RD	AaegL5_1:267,632,855..267,708,910(-)	unspecified product	7
AAEL021733	AAEL021733-RA	AaegL5_2:214,799,106..214,894,409(-)	unspecified product	1
AAEL022979	AAEL022979-RE	AaegL5_3:382,019,494..382,178,744(-)	unspecified product	16
AAEL022979	AAEL022979-RG	AaegL5_3:382,019,494..382,178,744(-)	unspecified product	16
AAEL023188	AAEL023188-RA	AaegL5_2:25,945,048..25,973,234(-)	unspecified product	1
AAEL024583	AAEL024583-RA	AaegL5_2:127,259,386..127,404,628(+)	unspecified product	12
AAEL025134	AAEL025134-RC	AaegL5_1:71,687,743..71,842,603(-)	unspecified product	3
AAEL001401	AAEL001401-RA	AaegL5_2:48,276,926..48,278,502(-)	leucine-rich immune protein (Short)	1
AAEL001516	AAEL001516-RC	AaegL5_3:263,409,232..263,463,355(-)	vesicle associated protein, putative	4
AAEL001593	AAEL001593-RC	AaegL5_2:21,097,629..21,159,210(-)	glycerol-3-phosphate dehydrogenase	5
AAEL002906	AAEL002906-RA	AaegL5_1:108,399,166..108,409,493(+)	26S proteasome regulatory subunit rpn2	1
AAEL003511	AAEL003511-RA	AaegL5_3:329,815,567..329,816,742(+)	unspecified product	1
AAEL003666	AAEL003666-RB	AaegL5_2:317,109,586..317,140,895(+)	leukotriene a-4 hydrolase	6
AAEL003675	AAEL003675-RA	AaegL5_2:316,596,748..316,606,870(+)	ubiquinol-cytochrome c reductase iron-sulfur subunit	2
AAEL004306	AAEL004306-RA	AaegL5_3:50,944,136..50,945,380(-)	39S ribosomal protein L19, mitochondrial precursor [Source:UniProtKB/TrEMBL;Acc:Q17D59]	1
AAEL004345	AAEL004345-RA	AaegL5_3:368,097,780..368,113,475(+)	cysteinyl-tRNA synthetase	1
AAEL004532	AAEL004532-RA	AaegL5_2:310,164,312..310,184,355(+)	glyoxylate/hydroxypyruvate reductase	2
AAEL005165	AAEL005165-RD	AaegL5_1:140,765,042..140,793,985(+)	chaperone protein DNAj	4
AAEL006563	AAEL006563-RA	AaegL5_2:59,489,785..59,491,311(-)	Vitellogenic carboxypeptidase Precursor (EC 3.4.16.-)	1
AAEL006577	AAEL006577-RA	AaegL5_3:44,737,675..44,757,365(+)	aspartyl-tRNA synthetase	1
AAEL006733	AAEL006733-RA	AaegL5_2:83,711,481..83,730,291(-)	FAD NADPH dehydrogenase	1
AAEL006751	AAEL006751-RA	AaegL5_2:84,767,355..84,771,958(-)	unspecified product	1
AAEL006860	AAEL006860-RA	AaegL5_1:193,953,752..193,954,261(-)	40S ribosomal protein S28 [Source:UniProtKB/TrEMBL;Acc:Q1HR28]	1
AAEL006899	AAEL006899-RC	AaegL5_2:340,356,824..340,587,745(-)	DNA-J/hsp40	7
AAEL007845	AAEL007845-RF	AaegL5_2:460,568,746..460,618,223(+)	rab5	11
AAEL009099	AAEL009099-RD	AaegL5_3:134,877,379..134,913,648(+)	uridine cytidine kinase i	5
AAEL009637	AAEL009637-RA	AaegL5_1:222,688,084..222,704,648(+)	cathepsin b	1
AAEL009691	AAEL009691-RC	AaegL5_3:209,762,647..209,831,733(+)	carboxylase:pyruvate/acetyl-coa/propionyl-coa	4
AAEL009895	AAEL009895-RG	AaegL5_3:121,965,911..122,095,788(-)	neprilysin	9
AAEL009895	AAEL009895-RJ	AaegL5_3:121,965,911..122,095,788(-)	neprilysin	9
AAEL009932	AAEL009932-RF	AaegL5_1:307,556,760..307,649,949(-)	lethal giant larva homologue	6
AAEL010170	AAEL010170-RA	AaegL5_3:148,828,034..148,866,887(-)	ras-related protein Rab-8A, putative	1
AAEL010205	AAEL010205-RH	AaegL5_1:43,651,028..43,695,028(-)	unspecified product	7
AAEL010464	AAEL010464-RE	AaegL5_1:204,142,759..204,177,843(-)	glutamate dehydrogenase	4
AAEL010483	AAEL010483-RE	AaegL5_1:278,393,138..278,558,863(-)	oxysterol-binding protein related protein (ORP8)	11
AAEL010483	AAEL010483-RJ	AaegL5_1:278,393,138..278,558,863(-)	oxysterol-binding protein related protein (ORP8)	11
AAEL010576	AAEL010576-RAC	AaegL5_1:301,364,360..301,784,078(+)	modifier of mdg4	50
AAEL010576	AAEL010576-RAZ	AaegL5_1:301,364,360..301,784,078(+)	modifier of mdg4	50
AAEL010576	AAEL010576-RB	AaegL5_1:301,364,360..301,784,078(+)	modifier of mdg4	50
AAEL010576	AAEL010576-RBH	AaegL5_1:301,364,360..301,784,078(+)	modifier of mdg4	50
AAEL010704	AAEL010704-RA	AaegL5_3:305,724,725..305,748,892(+)	clathrin coat assembly protein ap-1	1
AAEL011216	AAEL011216-RH	AaegL5_2:194,557,029..194,601,684(+)	Phosphatidylinositol-4,5-bisphosphate 4-phosphatase [Source:UniProtKB/TrEMBL;Acc:Q16QP8]	8
AAEL011357	AAEL011357-RB	AaegL5_1:16,556,666..16,598,494(+)	maintenance of killer 16 (mak16) protein	1
AAEL011972	AAEL011972-RA	AaegL5_1:285,549,953..285,560,456(+)	actin binding protein, putative	1
AAEL012280	AAEL012280-RA	AaegL5_2:144,962,937..144,964,490(-)	pef protein with a long n-terminal hydrophobic domain (peflin)	1
AAEL013132	AAEL013132-RI	AaegL5_3:370,941,853..371,068,079(-)	6-phosphofructo-2-kinase/fructose-2,6-bisphosphatase short form	7
AAEL013225	AAEL013225-RC	AaegL5_3:340,871,130..340,898,941(-)	NADH-cytochrome B5 reductase	3
AAEL013236	AAEL013236-RA	AaegL5_3:280,060,462..280,062,158(+)	proteasome subunit beta type 5,8	1
AAEL013334	AAEL013334-RF	AaegL5_1:192,802,119..192,889,771(-)	unspecified product	8
AAEL013394	AAEL013394-RA	AaegL5_3:173,111,771..173,122,238(-)	unspecified product	1
AAEL013980	AAEL013980-RC	AaegL5_3:230,597,704..230,607,568(+)	glutaredoxin, putative	3
AAEL013994	AAEL013994-RA	AaegL5_2:102,055,175..102,080,283(+)	unspecified product	1
AAEL014071	AAEL014071-RB	AaegL5_2:406,004,934..406,013,264(+)	unspecified product	3
AAEL014325	AAEL014325-RA	AaegL5_2:120,127,114..120,145,174(-)	proteasome regulatory subunits	1
AAEL014561	AAEL014561-RA	AaegL5_2:325,146,145..325,146,771(+)	unspecified product	1
AAEL014583	AAEL014583-RE	AaegL5_1:30,439,366..30,440,504(-)	60S acidic ribosomal protein P2 [Source:UniProtKB/TrEMBL;Acc:Q1HRM9]	2
AAEL015314	AAEL015314-RJ	AaegL5_2:112,167,097..112,518,557(+)	cAMP-dependent protein kinase type ii regulatory subunit	12
AAEL019468	AAEL019468-RA	AaegL5_1:275,885,127..276,237,448(+)	unspecified product	5
AAEL019536	AAEL019536-RB	AaegL5_1:267,632,855..267,708,910(-)	unspecified product	7
AAEL019549	AAEL019549-RC	AaegL5_1:81,814,461..81,980,614(-)	unspecified product	9
AAEL019778	AAEL019778-RA	AaegL5_2:232,116,048..232,127,039(-)	unspecified product	1
AAEL024235	AAEL024235-RD	AaegL5_2:48,807,601..48,995,633(-)	unspecified product	8
AAEL024434	AAEL024434-RA	AaegL5_3:203,213,950..203,230,784(+)	60S ribosomal protein L13a (Fragment) [Source:UniProtKB/TrEMBL;Acc:Q1HR63]	1
AAEL025134	AAEL025134-RB	AaegL5_1:71,687,743..71,842,603(-)	unspecified product	3
AAEL027527	AAEL027527-RB	AaegL5_1:90,817,725..91,007,804(+)	unspecified product	4
AAEL000143	AAEL000143-RA	AaegL5_1:197,311,526..197,312,787(+)	unspecified product	1
AAEL000454	AAEL000454-RB	AaegL5_3:186,236,629..186,246,530(-)	isocitrate dehydrogenase	2
AAEL001041	AAEL001041-RI	AaegL5_2:101,762,987..101,808,893(+)	guanine nucleotide-binding protein beta 3 (g protein beta3)	19
AAEL001446	AAEL001446-RI	AaegL5_1:111,460,507..111,501,591(-)	testis-specific protein pbs13 (t-complex 11 )	8
AAEL001916	AAEL001916-RA	AaegL5_2:193,431,764..193,448,151(+)	eukaryotic translation initiation factor 4e	2
AAEL002534	AAEL002534-RA	AaegL5_1:89,339,923..89,343,198(-)	60S ribosomal protein L10 [Source:UniProtKB/TrEMBL;Acc:Q1HRT6]	1
AAEL002761	AAEL002761-RAC	AaegL5_3:144,994,356..145,116,680(+)	tropomyosin invertebrate	40
AAEL002764	AAEL002764-RE	AaegL5_1:231,577,094..231,596,424(+)	dihydrolipoamide succinyltransferase component of 2-oxoglutarate dehydrogenase	3
AAEL003443	AAEL003443-RA	AaegL5_3:349,776,023..349,789,479(-)	threonine dehydrogenase	1
AAEL003942	AAEL003942-RA	AaegL5_3:25,434,588..25,442,191(-)	60S ribosomal protein L44 L41, putative	1
AAEL004176	AAEL004176-RD	AaegL5_2:147,311,115..147,362,535(+)	microtubule binding protein, putative	7
AAEL004620	AAEL004620-RB	AaegL5_1:301,838,385..301,854,847(+)	sorting nexin	2
AAEL004988	AAEL004988-RA	AaegL5_2:281,806,781..281,810,549(+)	Phosphoglycerate kinase [Source:UniProtKB/TrEMBL;Acc:Q8WQL0]	1
AAEL005407	AAEL005407-RE	AaegL5_1:247,121,983..247,144,109(-)	annexin x	2
AAEL005515	AAEL005515-RK	AaegL5_1:8,731,766..8,745,848(-)	heterogeneous nuclear ribonucleoprotein	8
AAEL006171	AAEL006171-RB	AaegL5_3:140,679,247..140,940,131(+)	n-myc downstream regulated	15
AAEL006634	AAEL006634-RA	AaegL5_3:249,721,047..249,722,752(-)	acetyl-coa acetyltransferase, mitochondrial (acetoacetyl-coa thiolase)	1
AAEL006885	AAEL006885-RF	AaegL5_2:25,622,295..25,661,923(+)	14-3-3 protein zeta [Source:UniProtKB/Swiss-Prot;Acc:Q1HR36]	7
AAEL007541	AAEL007541-RA	AaegL5_2:327,264,355..327,266,846(-)	DNA polymerase delta small subunit	2
AAEL007731	AAEL007731-RA	AaegL5_2:100,897,257..100,925,527(+)	Pep12p, putative	3
AAEL008073	AAEL008073-RA	AaegL5_2:230,735,736..230,737,485(+)	unspecified product	1
AAEL008167	AAEL008167-RB	AaegL5_3:9,298,130..9,329,958(-)	aspartate ammonia lyase	3
AAEL008641	AAEL008641-RB	AaegL5_2:214,935,525..215,247,860(-)	GTP-binding protein (o) alpha subunit, gnao	13
AAEL008848	AAEL008848-RA	AaegL5_2:241,328,305..241,338,120(+)	ATP synthase gamma subunit	1
AAEL008921	AAEL008921-RF	AaegL5_1:65,230,693..65,252,822(-)	myosin regulatory light chain 2 smooth muscle	4
AAEL009169	AAEL009169-RF	AaegL5_3:168,892,902..168,955,202(-)	synaptotagmin, putative	12
AAEL009173	AAEL009173-RK	AaegL5_3:176,079,128..176,433,229(-)	fasciclin ii (fas ii)	11
AAEL009275	AAEL009275-RB	AaegL5_3:199,453,068..199,512,946(+)	protein phosphatase-1	3
AAEL009569	AAEL009569-RA	AaegL5_3:119,589,987..119,600,342(+)	apolipoprotein D, putative	1
AAEL010467	AAEL010467-RD	AaegL5_1:204,531,699..204,542,363(+)	heterogeneous nuclear ribonucleoprotein	3
AAEL010483	AAEL010483-RF	AaegL5_1:278,393,138..278,558,863(-)	oxysterol-binding protein related protein (ORP8)	11
AAEL010576	AAEL010576-RBB	AaegL5_1:301,364,360..301,784,078(+)	modifier of mdg4	50
AAEL010608	AAEL010608-RC	AaegL5_3:291,643,095..291,659,300(+)	succinate dehydrogenase	2
AAEL011006	AAEL011006-RC	AaegL5_3:287,782,498..287,810,245(-)	guanylate kinase	7
AAEL011742	AAEL011742-RB	AaegL5_3:290,710,724..290,772,569(+)	eukaryotic peptide chain release factor subunit	4
AAEL011873	AAEL011873-RB	AaegL5_2:187,301,647..187,318,117(-)	ubiquitin-conjugating enzyme variant 1A	3
AAEL012062	AAEL012062-RC	AaegL5_1:270,556,179..270,779,311(+)	Na+/K+ ATPase alpha subunit	25
AAEL012134	AAEL012134-RF	AaegL5_3:298,031,538..298,097,275(+)	pur-alpha	7
AAEL012996	AAEL012996-RB	AaegL5_3:297,286,770..297,326,754(-)	rho guanine dissociation factor	2
AAEL013431	AAEL013431-RP	AaegL5_3:153,050,196..153,141,875(+)	proline oxidase	21
AAEL013968	AAEL013968-RA	AaegL5_3:10,645,817..10,648,691(+)	unspecified product	1
AAEL014212	AAEL014212-RB	AaegL5_3:293,189,561..293,215,801(+)	androgen induced inhibitor of proliferation (as3) / pds5	2
AAEL015314	AAEL015314-RD	AaegL5_2:112,167,097..112,518,557(+)	cAMP-dependent protein kinase type ii regulatory subunit	12
AAEL015458	AAEL015458-RA	AaegL5_1:22,490,543..22,492,673(-)	transferrin	1
AAEL018237	AAEL018237-RB	AaegL5_2:209,353,598..209,381,789(-)	unspecified product	1
AAEL019458	AAEL019458-RA	AaegL5_3:404,392,222..404,669,440(+)	unspecified product	20
AAEL019458	AAEL019458-RS	AaegL5_3:404,392,222..404,669,440(+)	unspecified product	20
AAEL019549	AAEL019549-RH	AaegL5_1:81,814,461..81,980,614(-)	unspecified product	9
AAEL019656	AAEL019656-RB	AaegL5_1:39,863,288..39,957,352(+)	unspecified product	7
AAEL019717	AAEL019717-RB	AaegL5_3:51,592,106..51,630,214(-)	Mitochondrial phosphate carrier protein [Source:UniProtKB/TrEMBL;Acc:Q1HQX9]	2
AAEL022979	AAEL022979-RH	AaegL5_3:382,019,494..382,178,744(-)	unspecified product	16
AAEL023148	AAEL023148-RE	AaegL5_1:214,010,833..214,402,675(-)	unspecified product	11
AAEL024913	AAEL024913-RD	AaegL5_1:61,121,094..61,192,818(+)	unspecified product	10
AAEL027860	AAEL027860-RA	AaegL5_2:126,141,017..126,171,947(-)	caspar	2
AAEL000941	AAEL000941-RA	AaegL5_3:377,117,377..377,117,971(+)	mitochondrial inner membrane protein translocase, 8kD-subunit, putative	1
AAEL001593	AAEL001593-RA	AaegL5_2:21,097,629..21,159,210(-)	glycerol-3-phosphate dehydrogenase	5
AAEL001851	AAEL001851-RB	AaegL5_2:274,530,776..274,573,049(+)	unspecified product	3
AAEL002261	AAEL002261-RE	AaegL5_2:30,030,788..30,102,139(-)	GTP cyclohydrolase i	5
AAEL002301	AAEL002301-RB	AaegL5_3:375,997,195..376,016,979(-)	serine protease	2
AAEL002748	AAEL002748-RB	AaegL5_2:96,217,055..96,251,172(+)	aspartyl-tRNA synthetase	3
AAEL002761	AAEL002761-RJ	AaegL5_3:144,994,356..145,116,680(+)	tropomyosin invertebrate	40
AAEL002818	AAEL002818-RB	AaegL5_3:129,354,871..129,383,097(+)	splicing factor u2af large subunit	1
AAEL002900	AAEL002900-RA	AaegL5_1:108,768,573..108,769,988(-)	unspecified product	1
AAEL003530	AAEL003530-RA	AaegL5_2:256,238,983..256,239,987(+)	acidic ribosomal protein P1, putative	1
AAEL003666	AAEL003666-RA	AaegL5_2:317,109,586..317,140,895(+)	leukotriene a-4 hydrolase	6
AAEL003666	AAEL003666-RF	AaegL5_2:317,109,586..317,140,895(+)	leukotriene a-4 hydrolase	6
AAEL003670	AAEL003670-RA	AaegL5_3:65,699,821..65,731,645(-)	myelinprotein expression factor	2
AAEL004141	AAEL004141-RA	AaegL5_3:153,718,751..153,784,490(-)	phosphatidylinositol transfer protein/retinal degeneration b protein	5
AAEL004469	AAEL004469-RC	AaegL5_2:473,322,229..473,361,053(+)	adaptin, alpha/gamma/epsilon	5
AAEL004853	AAEL004853-RF	AaegL5_2:115,621,523..115,631,732(-)	glycerol kinase	6
AAEL005052	AAEL005052-RB	AaegL5_1:294,631,914..294,701,304(+)	Tubulin beta chain [Source:UniProtKB/TrEMBL;Acc:Q17B46]	2
AAEL005763	AAEL005763-RB	AaegL5_2:436,093,372..436,115,581(+)	lysosomal alpha-mannosidase (mannosidase alpha class 2b member 1)	2
AAEL005763	AAEL005763-RC	AaegL5_2:436,093,372..436,115,581(+)	lysosomal alpha-mannosidase (mannosidase alpha class 2b member 1)	2
AAEL006056	AAEL006056-RB	AaegL5_3:74,327,860..74,429,118(-)	nuclear protein localization	2
AAEL006171	AAEL006171-RE	AaegL5_3:140,679,247..140,940,131(+)	n-myc downstream regulated	15
AAEL006677	AAEL006677-RA	AaegL5_2:326,317,892..326,321,289(+)	phospholipase a-2-activating protein	1
AAEL007173	AAEL007173-RH	AaegL5_2:149,969,894..150,017,409(-)	unspecified product	7
AAEL007699	AAEL007699-RF	AaegL5_2:470,320,146..470,328,474(+)	60S ribosomal protein L9 [Source:UniProtKB/TrEMBL;Acc:Q1HR72]	3
AAEL007915	AAEL007915-RK	AaegL5_1:63,612,154..63,831,890(-)	Moesin/ezrin/radixin homolog 1 [Source:UniProtKB/TrEMBL;Acc:A0A1S4FI28]	12
AAEL008257	AAEL008257-RA	AaegL5_3:6,573,367..6,578,625(+)	heterogeneous nuclear ribonucleoprotein 27c	1
AAEL010504	AAEL010504-RA	AaegL5_2:91,052,281..91,053,424(+)	unspecified product	1
AAEL010576	AAEL010576-RBC	AaegL5_1:301,364,360..301,784,078(+)	modifier of mdg4	50
AAEL010584	AAEL010584-RD	AaegL5_1:301,331,796..301,353,029(-)	vesicular mannose-binding lectin	6
AAEL010691	AAEL010691-RB	AaegL5_2:176,242,019..176,262,142(+)	ribonucleoside-diphosphate reductase small chain	2
AAEL011006	AAEL011006-RG	AaegL5_3:287,782,498..287,810,245(-)	guanylate kinase	7
AAEL011554	AAEL011554-RA	AaegL5_3:312,846,437..312,868,732(-)	Adhesion regulating molecule 1 (110 kda cell membrane glycoprotein) [Source:UniProtKB/TrEMBL;Acc:A0A1S4FTJ1]	3
AAEL011750	AAEL011750-RB	AaegL5_1:147,347,974..147,368,000(+)	actin	2
AAEL011871	AAEL011871-RA	AaegL5_2:187,278,860..187,291,130(+)	cytochrome C1	1
AAEL012134	AAEL012134-RE	AaegL5_3:298,031,538..298,097,275(+)	pur-alpha	7
AAEL012262	AAEL012262-RL	AaegL5_2:384,201,759..384,296,746(+)	unspecified product	22
AAEL012552	AAEL012552-RB	AaegL5_1:29,414,887..29,427,594(+)	NADH-ubiquinone oxidoreductase	3
AAEL012827	AAEL012827-RA	AaegL5_1:242,575,795..242,588,088(-)	endoplasmin	1
AAEL013139	AAEL013139-RG	AaegL5_2:188,475,106..188,523,158(-)	GTPase_rho	6
AAEL013633	AAEL013633-RA	AaegL5_1:61,740,015..61,782,601(+)	ubiquitin-conjugating enzyme h	5
AAEL018120	AAEL018120-RE	AaegL5_2:55,713,249..55,875,670(-)	Ribosomal protein S6 kinase [Source:UniProtKB/TrEMBL;Acc:Q535V4]	8
AAEL019549	AAEL019549-RD	AaegL5_1:81,814,461..81,980,614(-)	unspecified product	9
AAEL020936	AAEL020936-RG	AaegL5_2:64,457,942..64,575,869(-)	unspecified product	11
AAEL023850	AAEL023850-RA	AaegL5_1:201,253,246..201,289,460(+)	unspecified product	1
AAEL024235	AAEL024235-RB	AaegL5_2:48,807,601..48,995,633(-)	unspecified product	8
AAEL025199	AAEL025199-RA	AaegL5_1:183,191,709..183,279,329(-)	unspecified product	2
AAEL000335	AAEL000335-RA	AaegL5_2:367,825,629..367,827,901(-)	lamin	1
AAEL000486	AAEL000486-RA	AaegL5_3:161,287,669..161,310,170(+)	chaperonin	1
AAEL000549	AAEL000549-RB	AaegL5_3:388,129,394..388,216,451(+)	fibulin 1 and	6
AAEL000549	AAEL000549-RG	AaegL5_3:388,129,394..388,216,451(+)	fibulin 1 and	6
AAEL000999	AAEL000999-RA	AaegL5_2:10,448,498..10,451,176(-)	DNA replication licensing factor MCM7	1
AAEL001041	AAEL001041-RB	AaegL5_2:101,762,987..101,808,893(+)	guanine nucleotide-binding protein beta 3 (g protein beta3)	19
AAEL001041	AAEL001041-RL	AaegL5_2:101,762,987..101,808,893(+)	guanine nucleotide-binding protein beta 3 (g protein beta3)	19
AAEL001206	AAEL001206-RC	AaegL5_2:413,338,188..413,348,859(-)	threonyl-tRNA synthetase	4
AAEL002510	AAEL002510-RD	AaegL5_1:90,394,257..90,421,721(-)	serine hydroxymethyltransferase	4
AAEL002761	AAEL002761-RO	AaegL5_3:144,994,356..145,116,680(+)	tropomyosin invertebrate	40
AAEL002783	AAEL002783-RA	AaegL5_1:305,224,948..305,226,570(-)	39S mitochondrial ribosomal protein L37	1
AAEL003210	AAEL003210-RG	AaegL5_2:367,247,420..367,257,129(-)	tetraspanin 29fa	4
AAEL003491	AAEL003491-RC	AaegL5_1:229,155,947..229,189,091(-)	proline synthetase associated protein	4
AAEL003774	AAEL003774-RA	AaegL5_1:44,123,607..44,124,715(+)	unspecified product	1
AAEL004209	AAEL004209-RM	AaegL5_3:292,661,816..293,022,264(+)	opioid-binding protein/cell adhesion molecule, putative	12
AAEL005400	AAEL005400-RM	AaegL5_1:246,645,486..246,895,012(+)	2-hydroxyacid dehydrogenase	31
AAEL005407	AAEL005407-RD	AaegL5_1:247,121,983..247,144,109(-)	annexin x	2
AAEL005593	AAEL005593-RA	AaegL5_3:404,361,625..404,374,310(+)	unspecified product	3
AAEL006196	AAEL006196-RA	AaegL5_1:224,776,009..224,795,055(+)	hemomucin	4
AAEL006196	AAEL006196-RB	AaegL5_1:224,776,009..224,795,055(+)	hemomucin	4
AAEL006196	AAEL006196-RC	AaegL5_1:224,776,009..224,795,055(+)	hemomucin	4
AAEL006196	AAEL006196-RD	AaegL5_1:224,776,009..224,795,055(+)	hemomucin	4
AAEL006721	AAEL006721-RE	AaegL5_2:85,048,121..85,110,829(+)	2-oxoglutarate dehydrogenase	8
AAEL006915	AAEL006915-RA	AaegL5_3:143,749,818..143,751,192(+)	unspecified product	2
AAEL007699	AAEL007699-RE	AaegL5_2:470,320,146..470,328,474(+)	60S ribosomal protein L9 [Source:UniProtKB/TrEMBL;Acc:Q1HR72]	3
AAEL007699	AAEL007699-RG	AaegL5_2:470,320,146..470,328,474(+)	60S ribosomal protein L9 [Source:UniProtKB/TrEMBL;Acc:Q1HR72]	3
AAEL008469	AAEL008469-RA	AaegL5_2:19,098,327..19,099,039(+)	Polysacc_synt_4 domain-containing protein [Source:UniProtKB/TrEMBL;Acc:A0A1S4FJH9]	1
AAEL008517	AAEL008517-RA	AaegL5_2:99,418,910..99,427,851(-)	elongation factor tu (ef-tu)	1
AAEL008542	AAEL008542-RD	AaegL5_1:63,839,353..63,919,803(-)	kinesin heavy chain subunit	8
AAEL009068	AAEL009068-RA	AaegL5_2:270,338,357..270,360,845(-)	dynamin	1
AAEL009169	AAEL009169-RG	AaegL5_3:168,892,902..168,955,202(-)	synaptotagmin, putative	12
AAEL010065	AAEL010065-RB	AaegL5_3:10,698,284..10,700,067(-)	protein disulfide-isomerase A6 precursor	3
AAEL010205	AAEL010205-RE	AaegL5_1:43,651,028..43,695,028(-)	unspecified product	7
AAEL010205	AAEL010205-RF	AaegL5_1:43,651,028..43,695,028(-)	unspecified product	7
AAEL010311	AAEL010311-RA	AaegL5_3:409,597,692..409,636,380(-)	unspecified product	2
AAEL010697	AAEL010697-RD	AaegL5_2:176,316,729..176,327,884(+)	3-ketoacyl-coa thiolase, mitochondrial (beta- ketothiolase) (acetyl-coa acyltransferase) (mitochondrial 3-oxoacyl- coa thiolase)	2
AAEL011090	AAEL011090-RA	AaegL5_2:232,148,813..232,158,259(-)	complement component	1
AAEL011288	AAEL011288-RA	AaegL5_1:15,012,017..15,022,602(-)	elongation factor 1 gamma	1
AAEL011302	AAEL011302-RE	AaegL5_3:140,265,027..140,288,390(+)	Annexin [Source:UniProtKB/TrEMBL;Acc:Q16QE7]	10
AAEL012035	AAEL012035-RA	AaegL5_3:147,280,362..147,291,459(+)	vacuolar ATP synthase subunit e	1
AAEL012069	AAEL012069-RD	AaegL5_3:160,800,991..160,818,686(+)	glutathione peroxidase	3
AAEL012262	AAEL012262-RG	AaegL5_2:384,201,759..384,296,746(+)	unspecified product	22
AAEL012552	AAEL012552-RA	AaegL5_1:29,414,887..29,427,594(+)	NADH-ubiquinone oxidoreductase	3
AAEL012950	AAEL012950-RA	AaegL5_3:206,760,892..206,773,498(-)	NADH-ubiquinone oxidoreductase 42 kda subunit	3
AAEL015006	AAEL015006-RB	AaegL5_2:337,786,523..337,787,581(+)	60S ribosomal protein L23 (L17A)(AeRpL17A)	1
AAEL019783	AAEL019783-RB	AaegL5_3:84,718,668..84,761,138(+)	unspecified product	2
AAEL019986	AAEL019986-RI	AaegL5_2:188,540,513..189,110,681(-)	unspecified product	12
AAEL021386	AAEL021386-RA	AaegL5_1:121,790,293..121,812,173(-)	unspecified product	2
AAEL022136	AAEL022136-RC	AaegL5_2:192,362,854..192,771,340(-)	unspecified product	8
AAEL022680	AAEL022680-RA	AaegL5_1:64,446,602..64,494,528(-)	unspecified product	1
AAEL022725	AAEL022725-RA	AaegL5_2:147,264,129..147,274,388(+)	unspecified product	1
AAEL000199	AAEL000199-RA	AaegL5_3:213,008,770..213,024,654(-)	arginyl-tRNA synthetase	1
AAEL000415	AAEL000415-RC	AaegL5_3:187,066,257..187,134,878(+)	AMP dependent coa ligase	3
AAEL000572	AAEL000572-RD	AaegL5_3:12,498,885..12,564,613(+)	AMP dependent ligase [Source:UniProtKB/TrEMBL;Acc:A0A1S4EW84]	3
AAEL000713	AAEL000713-RA	AaegL5_2:458,861,200..458,932,754(-)	reticulon/nogo	4
AAEL000713	AAEL000713-RD	AaegL5_2:458,861,200..458,932,754(-)	reticulon/nogo	4
AAEL000930	AAEL000930-RD	AaegL5_3:380,115,448..380,142,561(+)	unspecified product	3
AAEL001041	AAEL001041-RK	AaegL5_2:101,762,987..101,808,893(+)	guanine nucleotide-binding protein beta 3 (g protein beta3)	19
AAEL001216	AAEL001216-RA	AaegL5_2:413,303,061..413,308,388(-)	DEAD box ATP-dependent RNA helicase	1
AAEL001448	AAEL001448-RG	AaegL5_1:111,749,812..111,816,730(-)	unspecified product	9
AAEL001666	AAEL001666-RA	AaegL5_2:299,663,802..299,731,025(+)	unspecified product	1
AAEL001916	AAEL001916-RB	AaegL5_2:193,431,764..193,448,151(+)	eukaryotic translation initiation factor 4e	2
AAEL001930	AAEL001930-RD	AaegL5_2:195,532,439..195,545,639(-)	pra1 protein	2
AAEL002174	AAEL002174-RA	AaegL5_1:102,233,432..102,240,249(+)	dolichyl-diphosphooligosaccharide protein glycosyltransferase	1
AAEL002761	AAEL002761-RAA	AaegL5_3:144,994,356..145,116,680(+)	tropomyosin invertebrate	40
AAEL002898	AAEL002898-RA	AaegL5_1:108,661,988..108,680,533(+)	unspecified product	1
AAEL003103	AAEL003103-RA	AaegL5_1:119,031,934..119,072,876(+)	E2 ubiquitin-conjugating enzyme, effete	3
AAEL003466	AAEL003466-RC	AaegL5_2:15,315,814..15,354,721(+)	cullin	9
AAEL003952	AAEL003952-RH	AaegL5_3:267,438,932..267,556,217(+)	calpain 4, 6, 7, invertebrate	10
AAEL004076	AAEL004076-RC	AaegL5_1:135,769,169..135,779,189(-)	Ubiquitin-like modifier-activating enzyme 5 (Ubiquitin-activating enzyme 5)	2
AAEL004141	AAEL004141-RE	AaegL5_3:153,718,751..153,784,490(-)	phosphatidylinositol transfer protein/retinal degeneration b protein	5
AAEL004227	AAEL004227-RD	AaegL5_1:105,059,433..105,154,012(-)	myosin VI	3
AAEL004297	AAEL004297-RF	AaegL5_2:293,501,614..293,579,011(-)	ATP-citrate synthase	10
AAEL004471	AAEL004471-RD	AaegL5_3:109,706,031..109,733,078(+)	unspecified product	4
AAEL005455	AAEL005455-RA	AaegL5_2:296,919,541..296,935,926(-)	CTP synthase [Source:UniProtKB/TrEMBL;Acc:Q17A05]	2
AAEL005593	AAEL005593-RB	AaegL5_3:404,361,625..404,374,310(+)	unspecified product	3
AAEL005839	AAEL005839-RB	AaegL5_1:22,582,792..22,691,994(-)	uridine phosphorylase	2
AAEL005946	AAEL005946-RA	AaegL5_1:257,747,043..257,766,374(+)	NADH-ubiquinone oxidoreductase subunit B14.5b	1
AAEL006038	AAEL006038-RB	AaegL5_3:33,500,634..33,588,950(-)	WD-repeat protein	2
AAEL006171	AAEL006171-RN	AaegL5_3:140,679,247..140,940,131(+)	n-myc downstream regulated	15
AAEL006834	AAEL006834-RA	AaegL5_3:4,366,722..4,408,788(+)	glutamate semialdehyde dehydrogenase	1
AAEL007001	AAEL007001-RA	AaegL5_3:171,134,675..171,155,951(-)	mitochondrial import receptor subunit tom40	1
AAEL007132	AAEL007132-RD	AaegL5_3:69,868,580..69,895,952(-)	dynein heavy chain	11
AAEL007484	AAEL007484-RB	AaegL5_1:216,399,785..216,412,376(-)	protein transport protein sec23	2
AAEL007692	AAEL007692-RB	AaegL5_2:250,757,935..250,759,875(+)	unspecified product	1
AAEL007845	AAEL007845-RB	AaegL5_2:460,568,746..460,618,223(+)	rab5	11
AAEL008192	AAEL008192-RA	AaegL5_3:53,588,977..53,607,045(-)	40S ribosomal protein S3 [Source:UniProtKB/TrEMBL;Acc:Q4F6X0]	1
AAEL009932	AAEL009932-RC	AaegL5_1:307,556,760..307,649,949(-)	lethal giant larva homologue	6
AAEL010506	AAEL010506-RI	AaegL5_2:90,943,808..91,043,615(+)	GTP-binding protein alpha subunit, gna	14
AAEL010850	AAEL010850-RK	AaegL5_1:54,682,892..54,705,856(-)	troponin i	11
AAEL011471	AAEL011471-RE	AaegL5_3:142,679,274..142,687,841(+)	60S ribosomal protein L17 [Source:UniProtKB/Swiss-Prot;Acc:Q1HR65]	3
AAEL011627	AAEL011627-RA	AaegL5_3:281,587,126..281,588,225(-)	ribose-5-phosphate isomerase	1
AAEL013025	AAEL013025-RA	AaegL5_1:252,678,361..252,693,331(-)	unspecified product	1
AAEL013227	AAEL013227-RC	AaegL5_3:279,908,444..279,964,670(-)	PIWI	3
AAEL013253	AAEL013253-RE	AaegL5_2:399,345,718..399,398,917(-)	unspecified product	5
AAEL013723	AAEL013723-RL	AaegL5_1:218,974,437..219,976,466(+)	polypyrimidine tract binding protein	12
AAEL013863	AAEL013863-RJ	AaegL5_3:201,908,581..201,951,790(+)	phosphatidylinositol-binding clathrin assembly protein	9
AAEL013869	AAEL013869-RA	AaegL5_1:119,341,818..119,343,645(-)	RNA-binding protein	1
AAEL014187	AAEL014187-RA	AaegL5_2:355,394,563..355,403,692(+)	Chilling-inducible protein, putative [Source:UniProtKB/TrEMBL;Acc:A0A1S4G168]	1
AAEL014414	AAEL014414-RA	AaegL5_1:286,793,556..286,815,455(+)	DEAD box ATP-dependent RNA helicase	1
AAEL019410	AAEL019410-RB	AaegL5_2:84,618,218..84,631,786(-)	unspecified product	2
AAEL019451	AAEL019451-RG	AaegL5_2:63,657,073..64,103,075(-)	unspecified product	16
AAEL019536	AAEL019536-RE	AaegL5_1:267,632,855..267,708,910(-)	unspecified product	7
AAEL022979	AAEL022979-RM	AaegL5_3:382,019,494..382,178,744(-)	unspecified product	16
AAEL024800	AAEL024800-RA	AaegL5_1:86,131,571..86,191,709(-)	unspecified product	1
AAEL028043	AAEL028043-RA	AaegL5_2:41,898,386..41,900,216(-)	60S ribosomal protein L28, putative [Source:UniProtKB/TrEMBL;Acc:Q1HRJ1]	2
AAEL001041	AAEL001041-RH	AaegL5_2:101,762,987..101,808,893(+)	guanine nucleotide-binding protein beta 3 (g protein beta3)	19
AAEL001501	AAEL001501-RA	AaegL5_2:262,274,157..262,280,160(+)	anamorsin homolog (Fe-S cluster assembly protein DRE2 homolog)	1
AAEL002184	AAEL002184-RA	AaegL5_2:428,405,407..428,419,264(+)	F-actin capping protein beta subunit	1
AAEL002759	AAEL002759-RF	AaegL5_3:145,170,571..145,196,908(+)	tropomyosin invertebrate	4
AAEL002761	AAEL002761-RR	AaegL5_3:144,994,356..145,116,680(+)	tropomyosin invertebrate	40
AAEL002827	AAEL002827-RA	AaegL5_3:235,239,531..235,253,102(+)	ATP synthase beta subunit	1
AAEL002879	AAEL002879-RH	AaegL5_1:255,264,992..255,360,409(+)	heterogeneous nuclear ribonucleoprotein r	29
AAEL003125	AAEL003125-RA	AaegL5_2:191,854,081..191,866,558(-)	acyl-coa dehydrogenase	1
AAEL003326	AAEL003326-RK	AaegL5_2:400,191,868..400,262,127(-)	unspecified product	12
AAEL003872	AAEL003872-RA	AaegL5_3:85,147,401..85,160,385(+)	translationally-controlled tumor protein homolog (TCTP)	1
AAEL003952	AAEL003952-RJ	AaegL5_3:267,438,932..267,556,217(+)	calpain 4, 6, 7, invertebrate	10
AAEL004297	AAEL004297-RG	AaegL5_2:293,501,614..293,579,011(-)	ATP-citrate synthase	10
AAEL004307	AAEL004307-RD	AaegL5_2:387,353,414..387,516,400(-)	n-myc downstream regulated	15
AAEL004307	AAEL004307-RP	AaegL5_2:387,353,414..387,516,400(-)	n-myc downstream regulated	15
AAEL004423	AAEL004423-RA	AaegL5_3:206,730,083..206,738,152(-)	mitochondrial F0 ATP synthase D chain, putative	1
AAEL004853	AAEL004853-RB	AaegL5_2:115,621,523..115,631,732(-)	glycerol kinase	6
AAEL005567	AAEL005567-RC	AaegL5_3:41,302..44,989(+)	nucleosome assembly protein	2
AAEL005897	AAEL005897-RD	AaegL5_3:174,875,158..174,882,327(-)	MICOS complex subunit [Source:UniProtKB/TrEMBL;Acc:Q1HQI8]	2
AAEL006171	AAEL006171-RG	AaegL5_3:140,679,247..140,940,131(+)	n-myc downstream regulated	15
AAEL006363	AAEL006363-RF	AaegL5_1:100,826,297..100,835,259(+)	ribose-phosphate pyrophosphokinase 1,2	6
AAEL006917	AAEL006917-RB	AaegL5_3:143,065,965..143,096,348(+)	MG-160, putative	2
AAEL007173	AAEL007173-RF	AaegL5_2:149,969,894..150,017,409(-)	unspecified product	7
AAEL007306	AAEL007306-RD	AaegL5_3:196,805,951..196,846,237(+)	alpha-actinin	5
AAEL008575	AAEL008575-RB	AaegL5_3:198,028,018..198,089,724(-)	regulator of chromosome condensation	2
AAEL009326	AAEL009326-RC	AaegL5_1:55,371,940..55,469,669(+)	fragile X mental retardation syndrome-related protein 1, putative	6
AAEL009604	AAEL009604-RH	AaegL5_2:169,944,378..169,986,126(-)	Receptor expression-enhancing protein [Source:UniProtKB/TrEMBL;Acc:Q16VD7]	5
AAEL009895	AAEL009895-RH	AaegL5_3:121,965,911..122,095,788(-)	neprilysin	9
AAEL010576	AAEL010576-RAS	AaegL5_1:301,364,360..301,784,078(+)	modifier of mdg4	50
AAEL010814	AAEL010814-RC	AaegL5_3:52,168,032..52,252,767(+)	isocitrate dehydrogenase	5
AAEL011216	AAEL011216-RC	AaegL5_2:194,557,029..194,601,684(+)	Phosphatidylinositol-4,5-bisphosphate 4-phosphatase [Source:UniProtKB/TrEMBL;Acc:Q16QP8]	8
AAEL012094	AAEL012094-RA	AaegL5_1:104,142..105,807(-)	casein kinase ii, alpha chain (cmgc group iv)	1
AAEL012161	AAEL012161-RJ	AaegL5_2:203,848,448..203,954,174(-)	unspecified product	19
AAEL013144	AAEL013144-RA	AaegL5_2:188,425,161..188,436,017(+)	Eukaryotic translation initiation factor 3 subunit I (eIF3i)	1
AAEL013334	AAEL013334-RH	AaegL5_1:192,802,119..192,889,771(-)	unspecified product	8
AAEL015065	AAEL015065-RC	AaegL5_2:191,807,179..191,847,578(+)	spectrin	4
AAEL019523	AAEL019523-RB	AaegL5_2:437,113,865..437,236,696(-)	unspecified product	2
AAEL019565	AAEL019565-RA	AaegL5_2:307,390,038..307,516,656(-)	unspecified product	1
AAEL019700	AAEL019700-RL	AaegL5_1:220,216,054..220,394,678(+)	unspecified product	12
AAEL020878	AAEL020878-RF	AaegL5_2:128,406,230..128,463,935(-)	unspecified product	8
AAEL020936	AAEL020936-RE	AaegL5_2:64,457,942..64,575,869(-)	unspecified product	11
AAEL022931	AAEL022931-RA	AaegL5_1:134,422,514..134,445,440(-)	unspecified product	1
AAEL023037	AAEL023037-RB	AaegL5_2:147,228,663..147,269,230(-)	unspecified product	4
AAEL023148	AAEL023148-RA	AaegL5_1:214,010,833..214,402,675(-)	unspecified product	11
AAEL024841	AAEL024841-RA	AaegL5_3:314,664,216..314,723,694(+)	unspecified product	2
AAEL026069	AAEL026069-RG	AaegL5_2:141,054,858..141,105,830(+)	unspecified product	7
AAEL000370	AAEL000370-RB	AaegL5_2:367,756,230..367,808,446(+)	acyl-CoA oxidase	3
AAEL000410	AAEL000410-RA	AaegL5_3:183,635,489..183,636,938(-)	glycoprotein 25l	1
AAEL000485	AAEL000485-RC	AaegL5_3:162,854,595..162,895,884(+)	paramyosin, putative	2
AAEL001041	AAEL001041-RE	AaegL5_2:101,762,987..101,808,893(+)	guanine nucleotide-binding protein beta 3 (g protein beta3)	19
AAEL001041	AAEL001041-RS	AaegL5_2:101,762,987..101,808,893(+)	guanine nucleotide-binding protein beta 3 (g protein beta3)	19
AAEL001427	AAEL001427-RA	AaegL5_1:28,810,722..28,811,952(-)	short-chain dehydrogenase	1
AAEL002261	AAEL002261-RA	AaegL5_2:30,030,788..30,102,139(-)	GTP cyclohydrolase i	5
AAEL002324	AAEL002324-RB	AaegL5_2:175,283,153..175,284,245(+)	Vacuolar protein sorting-associated protein 28 homolog [Source:UniProtKB/TrEMBL;Acc:Q16IH3]	1
AAEL002761	AAEL002761-RG	AaegL5_3:144,994,356..145,116,680(+)	tropomyosin invertebrate	40
AAEL002881	AAEL002881-RA	AaegL5_1:255,908,315..255,917,789(-)	NADH:ubiquinone dehydrogenase, putative	1
AAEL003466	AAEL003466-RG	AaegL5_2:15,315,814..15,354,721(+)	cullin	9
AAEL003466	AAEL003466-RI	AaegL5_2:15,315,814..15,354,721(+)	cullin	9
AAEL003658	AAEL003658-RF	AaegL5_3:65,346,007..65,405,296(-)	laminin beta-2 chain	7
AAEL003661	AAEL003661-RA	AaegL5_3:65,311,738..65,323,694(+)	translation initiation factor	1
AAEL003685	AAEL003685-RB	AaegL5_2:316,719,382..316,719,923(+)	Histone H3 [Source:UniProtKB/TrEMBL;Acc:Q16N56]	1
AAEL003743	AAEL003743-RC	AaegL5_1:247,867,430..247,929,340(-)	vacuolar proton ATPases	5
AAEL003758	AAEL003758-RA	AaegL5_1:303,906,597..303,926,004(-)	sorting nexin	2
AAEL004294	AAEL004294-RB	AaegL5_2:293,048,306..293,077,778(+)	dihydrolipoamide acetyltransferase component of pyruvate dehydrogenase	2
AAEL005400	AAEL005400-RAA	AaegL5_1:246,645,486..246,895,012(+)	2-hydroxyacid dehydrogenase	31
AAEL005415	AAEL005415-RA	AaegL5_1:247,250,227..247,262,579(-)	Ferrochelatase [Source:UniProtKB/TrEMBL;Acc:Q17A56]	1
AAEL005460	AAEL005460-RD	AaegL5_2:296,502,251..296,757,157(-)	alpha-galactosidase/alpha-n-acetylgalactosaminidase	4
AAEL005493	AAEL005493-RB	AaegL5_3:59,885,223..59,909,064(-)	Septin [Source:UniProtKB/TrEMBL;Acc:A0A1S4FB03]	2
AAEL006091	AAEL006091-RC	AaegL5_3:307,560,421..307,652,725(+)	rab6	2
AAEL006126	AAEL006126-RA	AaegL5_3:68,084,594..68,091,146(+)	unspecified product	1
AAEL007288	AAEL007288-RD	AaegL5_3:195,590,444..195,649,795(-)	dynamin	3
AAEL009257	AAEL009257-RA	AaegL5_2:268,471,926..268,472,652(+)	unspecified product	1
AAEL009317	AAEL009317-RA	AaegL5_1:199,745,358..199,781,608(-)	rab11	2
AAEL009387	AAEL009387-RB	AaegL5_3:276,075,465..276,172,722(+)	hexokinase	6
AAEL009706	AAEL009706-RA	AaegL5_3:155,713,782..155,793,159(-)	ns1 binding protein	2
AAEL009946	AAEL009946-RA	AaegL5_2:334,245,566..334,253,554(-)	DnaJ homolog subfamily B member 11 precursor	1
AAEL010060	AAEL010060-RA	AaegL5_3:11,214,937..11,217,094(-)	signal recognition particle 68 kda protein	1
AAEL010464	AAEL010464-RF	AaegL5_1:204,142,759..204,177,843(-)	glutamate dehydrogenase	4
AAEL010520	AAEL010520-RA	AaegL5_2:25,990,102..26,017,761(+)	unspecified product	2
AAEL010576	AAEL010576-RBE	AaegL5_1:301,364,360..301,784,078(+)	modifier of mdg4	50
AAEL010991	AAEL010991-RA	AaegL5_3:96,962,585..97,053,161(-)	long-chain-fatty-acid coa ligase	4
AAEL011302	AAEL011302-RC	AaegL5_3:140,265,027..140,288,390(+)	Annexin [Source:UniProtKB/TrEMBL;Acc:Q16QE7]	10
AAEL011302	AAEL011302-RF	AaegL5_3:140,265,027..140,288,390(+)	Annexin [Source:UniProtKB/TrEMBL;Acc:Q16QE7]	10
AAEL011302	AAEL011302-RI	AaegL5_3:140,265,027..140,288,390(+)	Annexin [Source:UniProtKB/TrEMBL;Acc:Q16QE7]	10
AAEL011381	AAEL011381-RA	AaegL5_1:1,220,895..1,222,654(-)	NADH-ubiquinone oxidoreductase fe-s protein 2 (ndufs2)	1
AAEL012195	AAEL012195-RA	AaegL5_2:143,658,371..143,660,152(+)	small GTPase, putative	2
AAEL012394	AAEL012394-RB	AaegL5_1:284,553,219..284,556,675(+)	glucosidase ii beta subunit	1
AAEL012421	AAEL012421-RB	AaegL5_2:122,635,859..122,689,004(+)	cadherin	2
AAEL013431	AAEL013431-RL	AaegL5_3:153,050,196..153,141,875(+)	proline oxidase	21
AAEL013530	AAEL013530-RB	AaegL5_2:246,012,706..246,046,420(-)	cullin	2
AAEL013675	AAEL013675-RA	AaegL5_3:235,537,030..235,545,181(-)	eukaryotic translation initiation factor	1
AAEL013888	AAEL013888-RB	AaegL5_1:71,901,375..71,940,263(-)	unspecified product	2
AAEL014296	AAEL014296-RD	AaegL5_2:171,833,415..171,920,589(+)	major sperm protein	6
AAEL019410	AAEL019410-RA	AaegL5_2:84,618,218..84,631,786(-)	unspecified product	2
AAEL019455	AAEL019455-RA	AaegL5_3:339,313,545..339,753,301(+)	unspecified product	4
AAEL019549	AAEL019549-RB	AaegL5_1:81,814,461..81,980,614(-)	unspecified product	9
AAEL021615	AAEL021615-RA	AaegL5_1:255,969,074..255,987,452(-)	unspecified product	2
AAEL022979	AAEL022979-RB	AaegL5_3:382,019,494..382,178,744(-)	unspecified product	16
AAEL000175	AAEL000175-RB	AaegL5_3:212,388,318..212,418,232(+)	Eukaryotic translation initiation factor 3 subunit C [Source:UniProtKB/Swiss-Prot;Acc:Q17Q06]	1
AAEL000328	AAEL000328-RD	AaegL5_2:368,783,398..368,876,030(+)	unspecified product	5
AAEL001432	AAEL001432-RA	AaegL5_2:45,686,123..45,699,452(+)	protein disulfide isomerase	1
AAEL001715	AAEL001715-RB	AaegL5_2:443,080,164..443,083,629(+)	chaperonin	2
AAEL002510	AAEL002510-RB	AaegL5_1:90,394,257..90,421,721(-)	serine hydroxymethyltransferase	4
AAEL002761	AAEL002761-RAH	AaegL5_3:144,994,356..145,116,680(+)	tropomyosin invertebrate	40
AAEL002761	AAEL002761-RY	AaegL5_3:144,994,356..145,116,680(+)	tropomyosin invertebrate	40
AAEL003326	AAEL003326-RG	AaegL5_2:400,191,868..400,262,127(-)	unspecified product	12
AAEL003466	AAEL003466-RF	AaegL5_2:15,315,814..15,354,721(+)	cullin	9
AAEL003658	AAEL003658-RG	AaegL5_3:65,346,007..65,405,296(-)	laminin beta-2 chain	7
AAEL003888	AAEL003888-RA	AaegL5_3:84,643,785..84,661,591(+)	ubiquitin	5
AAEL003957	AAEL003957-RE	AaegL5_3:268,285,059..268,319,782(+)	unspecified product	2
AAEL004176	AAEL004176-RE	AaegL5_2:147,311,115..147,362,535(+)	microtubule binding protein, putative	7
AAEL005182	AAEL005182-RB	AaegL5_2:1,430,862..1,442,577(-)	Carboxy/choline esterase	1
AAEL005289	AAEL005289-RB	AaegL5_3:309,626,207..309,644,646(-)	ornithine aminotransferase	3
AAEL005354	AAEL005354-RA	AaegL5_3:34,493,263..34,507,107(+)	dynein light chain, putative	1
AAEL005515	AAEL005515-RF	AaegL5_1:8,731,766..8,745,848(-)	heterogeneous nuclear ribonucleoprotein	8
AAEL005567	AAEL005567-RD	AaegL5_3:41,302..44,989(+)	nucleosome assembly protein	2
AAEL005712	AAEL005712-RB	AaegL5_3:204,065,174..204,173,402(-)	microtubule associated protein xmap215	4
AAEL006899	AAEL006899-RA	AaegL5_2:340,356,824..340,587,745(-)	DNA-J/hsp40	7
AAEL007236	AAEL007236-RB	AaegL5_2:421,484,756..421,496,694(+)	unspecified product	2
AAEL007979	AAEL007979-RB	AaegL5_2:430,933,200..431,188,537(-)	tyrosine transporter	1
AAEL008291	AAEL008291-RA	AaegL5_2:67,240,086..67,242,113(-)	unspecified product	1
AAEL009169	AAEL009169-RE	AaegL5_3:168,892,902..168,955,202(-)	synaptotagmin, putative	12
AAEL009169	AAEL009169-RK	AaegL5_3:168,892,902..168,955,202(-)	synaptotagmin, putative	12
AAEL009733	AAEL009733-RB	AaegL5_2:68,615,478..68,629,091(+)	unspecified product	2
AAEL010159	AAEL010159-RA	AaegL5_3:149,260,318..149,320,151(+)	importin beta-3	1
AAEL010483	AAEL010483-RI	AaegL5_1:278,393,138..278,558,863(-)	oxysterol-binding protein related protein (ORP8)	11
AAEL010576	AAEL010576-RAO	AaegL5_1:301,364,360..301,784,078(+)	modifier of mdg4	50
AAEL010585	AAEL010585-RA	AaegL5_2:111,977,208..112,001,572(+)	spermatogenesis associated factor	1
AAEL011302	AAEL011302-RJ	AaegL5_3:140,265,027..140,288,390(+)	Annexin [Source:UniProtKB/TrEMBL;Acc:Q16QE7]	10
AAEL011650	AAEL011650-RE	AaegL5_3:21,678,676..21,719,877(+)	coatomer, gamma-subunit, putative	5
AAEL011811	AAEL011811-RA	AaegL5_3:113,204,051..113,226,012(-)	DNA replication licensing factor MCM3	1
AAEL012062	AAEL012062-RL	AaegL5_1:270,556,179..270,779,311(+)	Na+/K+ ATPase alpha subunit	25
AAEL012071	AAEL012071-RD	AaegL5_3:160,440,768..160,460,598(+)	ras	7
AAEL013431	AAEL013431-RR	AaegL5_3:153,050,196..153,141,875(+)	proline oxidase	21
AAEL013863	AAEL013863-RB	AaegL5_3:201,908,581..201,951,790(+)	phosphatidylinositol-binding clathrin assembly protein	9
AAEL014265	AAEL014265-RB	AaegL5_1:285,798,957..285,813,114(-)	unspecified product	1
AAEL015100	AAEL015100-RE	AaegL5_2:233,026,045..233,063,773(-)	calnexin	5
AAEL019656	AAEL019656-RA	AaegL5_1:39,863,288..39,957,352(+)	unspecified product	7
AAEL019694	AAEL019694-RA	AaegL5_2:104,248,661..104,520,595(-)	unspecified product	13
AAEL019694	AAEL019694-RJ	AaegL5_2:104,248,661..104,520,595(-)	unspecified product	13
AAEL019777	AAEL019777-RA	AaegL5_2:232,100,022..232,115,940(-)	unspecified product	1
AAEL020936	AAEL020936-RI	AaegL5_2:64,457,942..64,575,869(-)	unspecified product	11
AAEL021301	AAEL021301-RG	AaegL5_3:319,938,548..320,104,522(+)	unspecified product	7
AAEL022136	AAEL022136-RB	AaegL5_2:192,362,854..192,771,340(-)	unspecified product	8
AAEL022505	AAEL022505-RA	AaegL5_1:28,321,165..28,322,987(+)	unspecified product	1
AAEL000930	AAEL000930-RC	AaegL5_3:380,115,448..380,142,561(+)	unspecified product	3
AAEL000986	AAEL000986-RB	AaegL5_3:31,587,522..31,599,034(+)	NADH-ubiquinone oxidoreductase ashi subunit	1
AAEL001109	AAEL001109-RA	AaegL5_3:1,679,162..1,679,864(-)	Glutaredoxin [Source:UniProtKB/TrEMBL;Acc:Q17M81]	1
AAEL002036	AAEL002036-RB	AaegL5_2:426,553,355..426,568,632(-)	unspecified product	1
AAEL002572	AAEL002572-RA	AaegL5_1:229,080,495..229,083,168(-)	myosin regulatory light chain 2 (mlc-2)	1
AAEL002687	AAEL002687-RA	AaegL5_2:464,912,757..464,945,447(-)	sterol carrier protein-2, putative	1
AAEL002701	AAEL002701-RA	AaegL5_3:125,563,310..125,570,115(-)	mannosyltransferase	1
AAEL002748	AAEL002748-RC	AaegL5_2:96,217,055..96,251,172(+)	aspartyl-tRNA synthetase	3
AAEL002879	AAEL002879-RM	AaegL5_1:255,264,992..255,360,409(+)	heterogeneous nuclear ribonucleoprotein r	29
AAEL002978	AAEL002978-RA	AaegL5_1:261,469,407..261,539,395(+)	leucyl aminopeptidase, putative	4
AAEL004347	AAEL004347-RA	AaegL5_3:368,068,601..368,086,163(-)	Eukaryotic translation initiation factor 3 subunit M (eIF3m)	1
AAEL004868	AAEL004868-RA	AaegL5_1:288,419,940..288,433,107(-)	hemomucin	1
AAEL005175	AAEL005175-RD	AaegL5_2:394,156..411,901(+)	lipin	3
AAEL005400	AAEL005400-RJ	AaegL5_1:246,645,486..246,895,012(+)	2-hydroxyacid dehydrogenase	31
AAEL005400	AAEL005400-RZ	AaegL5_1:246,645,486..246,895,012(+)	2-hydroxyacid dehydrogenase	31
AAEL006070	AAEL006070-RA	AaegL5_1:184,012,010..184,013,213(+)	Phosphoglycerate mutase [Source:UniProtKB/TrEMBL;Acc:Q177P3]	1
AAEL007558	AAEL007558-RA	AaegL5_2:248,030,357..248,064,539(-)	Helicase [Source:UniProtKB/TrEMBL;Acc:A0A1S4FH11]	1
AAEL007681	AAEL007681-RA	AaegL5_2:250,804,502..250,833,188(+)	NADH-ubiquinone oxidoreductase flavoprotein 1 (ndufv1)	1
AAEL008575	AAEL008575-RA	AaegL5_3:198,028,018..198,089,724(-)	regulator of chromosome condensation	2
AAEL008641	AAEL008641-RK	AaegL5_2:214,935,525..215,247,860(-)	GTP-binding protein (o) alpha subunit, gnao	13
AAEL008700	AAEL008700-RA	AaegL5_3:95,165,000..95,166,221(+)	unspecified product	1
AAEL008862	AAEL008862-RA	AaegL5_3:236,662,627..236,680,024(-)	unspecified product	1
AAEL008942	AAEL008942-RA	AaegL5_1:80,905,432..80,907,390(-)	unspecified product	1
AAEL009173	AAEL009173-RD	AaegL5_3:176,079,128..176,433,229(-)	fasciclin ii (fas ii)	11
AAEL009185	AAEL009185-RD	AaegL5_2:97,447,262..97,614,206(+)	arginine or creatine kinase	6
AAEL009185	AAEL009185-RE	AaegL5_2:97,447,262..97,614,206(+)	arginine or creatine kinase	6
AAEL009326	AAEL009326-RG	AaegL5_1:55,371,940..55,469,669(+)	fragile X mental retardation syndrome-related protein 1, putative	6
AAEL009345	AAEL009345-RA	AaegL5_2:404,851,165..404,853,123(-)	prohibitin	1
AAEL010340	AAEL010340-RE	AaegL5_2:404,119,320..404,132,496(+)	serine/arginine rich splicing factor	3
AAEL010506	AAEL010506-RE	AaegL5_2:90,943,808..91,043,615(+)	GTP-binding protein alpha subunit, gna	14
AAEL011468	AAEL011468-RA	AaegL5_2:143,662,010..143,662,617(-)	protein kinase C inhibitor, putative	1
AAEL012161	AAEL012161-RO	AaegL5_2:203,848,448..203,954,174(-)	unspecified product	19
AAEL012171	AAEL012171-RD	AaegL5_2:204,197,488..204,214,644(-)	RNA recognition motif protein split ends	4
AAEL012262	AAEL012262-RX	AaegL5_2:384,201,759..384,296,746(+)	unspecified product	22
AAEL012262	AAEL012262-RY	AaegL5_2:384,201,759..384,296,746(+)	unspecified product	22
AAEL012980	AAEL012980-RA	AaegL5_2:124,923,084..124,925,278(-)	Pescadillo homolog	1
AAEL013076	AAEL013076-RB	AaegL5_1:31,707,017..31,722,696(-)	signal recognition particle 54 kda protein	1
AAEL013823	AAEL013823-RB	AaegL5_1:26,348,578..26,598,281(-)	calcium/calmodulin dependent protein kinase ii	4
AAEL014913	AAEL014913-RB	AaegL5_1:285,251,770..285,283,471(+)	Pyruvate kinase [Source:UniProtKB/TrEMBL;Acc:Q16F38]	3
AAEL018120	AAEL018120-RA	AaegL5_2:55,713,249..55,875,670(-)	Ribosomal protein S6 kinase [Source:UniProtKB/TrEMBL;Acc:Q535V4]	8
AAEL019525	AAEL019525-RH	AaegL5_1:305,070,906..305,122,522(-)	unspecified product	13
AAEL024528	AAEL024528-RC	AaegL5_2:45,241,465..45,328,252(+)	unspecified product	9
AAEL024913	AAEL024913-RJ	AaegL5_1:61,121,094..61,192,818(+)	unspecified product	10
AAEL000328	AAEL000328-RC	AaegL5_2:368,783,398..368,876,030(+)	unspecified product	5
AAEL000388	AAEL000388-RA	AaegL5_3:97,604,224..97,623,090(+)	isoleucyl tRNA synthetase	1
AAEL000572	AAEL000572-RC	AaegL5_3:12,498,885..12,564,613(+)	AMP dependent ligase [Source:UniProtKB/TrEMBL;Acc:A0A1S4EW84]	3
AAEL000636	AAEL000636-RA	AaegL5_3:393,004,076..393,022,532(-)	unspecified product	3
AAEL000800	AAEL000800-RA	AaegL5_3:363,635,713..363,661,346(+)	microsomal dipeptidase	1
AAEL001041	AAEL001041-RG	AaegL5_2:101,762,987..101,808,893(+)	guanine nucleotide-binding protein beta 3 (g protein beta3)	19
AAEL001061	AAEL001061-RA	AaegL5_1:299,812,634..299,826,451(+)	glutathione S-transferase (GSTD1)	3
AAEL001185	AAEL001185-RA	AaegL5_2:307,531,391..307,533,160(+)	unspecified product	1
AAEL001218	AAEL001218-RA	AaegL5_2:411,478,134..411,489,246(+)	alanyl-tRNA synthetase	1
AAEL001356	AAEL001356-RB	AaegL5_2:56,986,858..57,005,485(+)	RNA-binding protein	3
AAEL001448	AAEL001448-RD	AaegL5_1:111,749,812..111,816,730(-)	unspecified product	9
AAEL002006	AAEL002006-RB	AaegL5_2:426,594,419..426,601,413(+)	unspecified product	2
AAEL002155	AAEL002155-RA	AaegL5_1:102,248,520..102,261,444(-)	ras-related protein Rab-10, putative	1
AAEL002345	AAEL002345-RB	AaegL5_2:175,153,941..175,224,926(-)	unspecified product	2
AAEL002539	AAEL002539-RB	AaegL5_1:226,259,364..226,467,135(+)	fimbrin/plastin	2
AAEL002761	AAEL002761-RD	AaegL5_3:144,994,356..145,116,680(+)	tropomyosin invertebrate	40
AAEL003210	AAEL003210-RF	AaegL5_2:367,247,420..367,257,129(-)	tetraspanin 29fa	4
AAEL003326	AAEL003326-RF	AaegL5_2:400,191,868..400,262,127(-)	unspecified product	12
AAEL003326	AAEL003326-RM	AaegL5_2:400,191,868..400,262,127(-)	unspecified product	12
AAEL003993	AAEL003993-RA	AaegL5_3:254,017,555..254,027,268(+)	cyclohex-1-ene-1-carboxyl-CoA hydratase, putative	1
AAEL004017	AAEL004017-RA	AaegL5_3:166,158,994..166,177,119(-)	DNA polymerase v	1
AAEL004307	AAEL004307-RF	AaegL5_2:387,353,414..387,516,400(-)	n-myc downstream regulated	15
AAEL004307	AAEL004307-RG	AaegL5_2:387,353,414..387,516,400(-)	n-myc downstream regulated	15
AAEL005165	AAEL005165-RE	AaegL5_1:140,765,042..140,793,985(+)	chaperone protein DNAj	4
AAEL005451	AAEL005451-RA	AaegL5_2:295,614,989..295,615,608(-)	60S ribosomal protein L38 [Source:UniProtKB/Swiss-Prot;Acc:Q1HRT4]	1
AAEL005617	AAEL005617-RC	AaegL5_3:160,124,500..160,182,717(-)	UTP-glucose-1-phosphate uridylyltransferase 2	3
AAEL005728	AAEL005728-RB	AaegL5_2:437,306,451..437,312,948(-)	unspecified product	4
AAEL005845	AAEL005845-RB	AaegL5_3:218,755,460..218,834,206(+)	beta chain spectrin	1
AAEL006899	AAEL006899-RF	AaegL5_2:340,356,824..340,587,745(-)	DNA-J/hsp40	7
AAEL007132	AAEL007132-RB	AaegL5_3:69,868,580..69,895,952(-)	dynein heavy chain	11
AAEL007329	AAEL007329-RB	AaegL5_2:345,125,321..345,210,293(+)	unspecified product	5
AAEL007771	AAEL007771-RB	AaegL5_2:219,346,098..219,356,993(-)	60S ribosomal protein L22 [Source:UniProtKB/TrEMBL;Acc:Q1HRP2]	1
AAEL008481	AAEL008481-RB	AaegL5_2:19,218,316..19,219,536(-)	60S ribosomal protein L18 [Source:UniProtKB/Swiss-Prot;Acc:Q1HR62]	2
AAEL008542	AAEL008542-RE	AaegL5_1:63,839,353..63,919,803(-)	kinesin heavy chain subunit	8
AAEL008740	AAEL008740-RA	AaegL5_3:280,414,617..280,424,592(+)	synaptic glycoprotein sc2	1
AAEL008799	AAEL008799-RB	AaegL5_3:132,462,117..132,464,043(-)	unspecified product	2
AAEL009066	AAEL009066-RA	AaegL5_2:269,447,648..269,448,491(-)	symbol, putative	1
AAEL009169	AAEL009169-RB	AaegL5_3:168,892,902..168,955,202(-)	synaptotagmin, putative	12
AAEL009324	AAEL009324-RA	AaegL5_1:55,128,368..55,167,994(+)	hydroxyacyl dehydrogenase	2
AAEL009387	AAEL009387-RE	AaegL5_3:276,075,465..276,172,722(+)	hexokinase	6
AAEL009400	AAEL009400-RE	AaegL5_3:338,044,767..338,078,908(+)	ccr4-associated factor	3
AAEL010576	AAEL010576-RBF	AaegL5_1:301,364,360..301,784,078(+)	modifier of mdg4	50
AAEL010850	AAEL010850-RC	AaegL5_1:54,682,892..54,705,856(-)	troponin i	11
AAEL011587	AAEL011587-RC	AaegL5_3:315,246,062..315,252,688(+)	60S ribosomal protein L27, putative	1
AAEL011742	AAEL011742-RA	AaegL5_3:290,710,724..290,772,569(+)	eukaryotic peptide chain release factor subunit	4
AAEL011873	AAEL011873-RC	AaegL5_2:187,301,647..187,318,117(-)	ubiquitin-conjugating enzyme variant 1A	3
AAEL012062	AAEL012062-RI	AaegL5_1:270,556,179..270,779,311(+)	Na+/K+ ATPase alpha subunit	25
AAEL013739	AAEL013739-RA	AaegL5_1:237,622,927..237,641,741(+)	electron transport oxidoreductase	1
AAEL014238	AAEL014238-RE	AaegL5_2:406,451,588..406,477,638(-)	aromatic amino acid decarboxylase	3
AAEL018219	AAEL018219-RB	AaegL5_3:192,452,881..192,875,409(-)	unspecified product	6
AAEL019406	AAEL019406-RB	AaegL5_3:385,033,399..385,383,459(-)	unspecified product	3
AAEL019458	AAEL019458-RN	AaegL5_3:404,392,222..404,669,440(+)	unspecified product	20
AAEL019656	AAEL019656-RD	AaegL5_1:39,863,288..39,957,352(+)	unspecified product	7
AAEL020638	AAEL020638-RA	AaegL5_2:459,261,854..459,288,485(+)	unspecified product	6
AAEL021134	AAEL021134-RA	NIGP01001694:794..26,268(+)	unspecified product	2
AAEL022697	AAEL022697-RA	AaegL5_3:327,740,935..327,741,901(-)	unspecified product	1
AAEL022979	AAEL022979-RJ	AaegL5_3:382,019,494..382,178,744(-)	unspecified product	16
AAEL023332	AAEL023332-RF	AaegL5_3:359,927,010..360,022,693(+)	unspecified product	9
AAEL025553	AAEL025553-RB	AaegL5_1:38,244,640..38,246,584(-)	unspecified product	2
AAEL001851	AAEL001851-RC	AaegL5_2:274,530,776..274,573,049(+)	unspecified product	3
AAEL002048	AAEL002048-RA	AaegL5_1:58,275,663..58,302,221(-)	histidyl-tRNA synthetase	2
AAEL003206	AAEL003206-RA	AaegL5_1:190,201,095..190,202,292(-)	glutaredoxin, grx	1
AAEL003326	AAEL003326-RI	AaegL5_2:400,191,868..400,262,127(-)	unspecified product	12
AAEL003658	AAEL003658-RD	AaegL5_3:65,346,007..65,405,296(-)	laminin beta-2 chain	7
AAEL004141	AAEL004141-RB	AaegL5_3:153,718,751..153,784,490(-)	phosphatidylinositol transfer protein/retinal degeneration b protein	5
AAEL004172	AAEL004172-RB	AaegL5_2:147,182,697..147,184,650(-)	tubulin alpha chain	1
AAEL004209	AAEL004209-RE	AaegL5_3:292,661,816..293,022,264(+)	opioid-binding protein/cell adhesion molecule, putative	12
AAEL004227	AAEL004227-RF	AaegL5_1:105,059,433..105,154,012(-)	myosin VI	3
AAEL005400	AAEL005400-RL	AaegL5_1:246,645,486..246,895,012(+)	2-hydroxyacid dehydrogenase	31
AAEL005400	AAEL005400-RP	AaegL5_1:246,645,486..246,895,012(+)	2-hydroxyacid dehydrogenase	31
AAEL005662	AAEL005662-RC	AaegL5_2:381,776,881..381,783,902(-)	adenosine diphosphatase	2
AAEL006415	AAEL006415-RA	AaegL5_2:414,370,063..414,387,927(+)	leucyl-tRNA synthetase	1
AAEL006876	AAEL006876-RC	AaegL5_3:369,887,446..370,221,387(-)	igf2 mRNA binding protein, putative	5
AAEL007288	AAEL007288-RC	AaegL5_3:195,590,444..195,649,795(-)	dynamin	3
AAEL008377	AAEL008377-RA	AaegL5_3:224,913,896..224,948,597(-)	Rod_C domain-containing protein [Source:UniProtKB/TrEMBL;Acc:A0A1S4FJA6]	1
AAEL009173	AAEL009173-RH	AaegL5_3:176,079,128..176,433,229(-)	fasciclin ii (fas ii)	11
AAEL009377	AAEL009377-RB	AaegL5_3:8,606,399..8,723,303(-)	rap1 and	2
AAEL010071	AAEL010071-RB	AaegL5_3:209,206,284..209,213,324(+)	spermidine synthase	2
AAEL010077	AAEL010077-RA	AaegL5_3:209,174,066..209,202,646(-)	xpa-binding protein 1 (mbdin)	1
AAEL010145	AAEL010145-RE	AaegL5_2:265,093,814..265,165,056(-)	sodium/potassium-dependent ATPase beta-2 subunit	3
AAEL010584	AAEL010584-RF	AaegL5_1:301,331,796..301,353,029(-)	vesicular mannose-binding lectin	6
AAEL011006	AAEL011006-RE	AaegL5_3:287,782,498..287,810,245(-)	guanylate kinase	7
AAEL012018	AAEL012018-RB	AaegL5_2:186,685,684..186,703,739(-)	unspecified product	2
AAEL012460	AAEL012460-RA	AaegL5_1:123,297,526..123,300,958(-)	TUG-UBL1 domain-containing protein [Source:UniProtKB/TrEMBL;Acc:A0A1S4FWC3]	1
AAEL013071	AAEL013071-RA	AaegL5_2:253,514,722..253,527,674(+)	ribophorin	1
AAEL013132	AAEL013132-RH	AaegL5_3:370,941,853..371,068,079(-)	6-phosphofructo-2-kinase/fructose-2,6-bisphosphatase short form	7
AAEL013334	AAEL013334-RA	AaegL5_1:192,802,119..192,889,771(-)	unspecified product	8
AAEL013431	AAEL013431-RE	AaegL5_3:153,050,196..153,141,875(+)	proline oxidase	21
AAEL014180	AAEL014180-RA	AaegL5_2:355,412,377..355,424,955(+)	unspecified product	1
AAEL014821	AAEL014821-RA	AaegL5_1:149,226,400..149,230,741(-)	unspecified product	1
AAEL019451	AAEL019451-RN	AaegL5_2:63,657,073..64,103,075(-)	unspecified product	16
AAEL019748	AAEL019748-RA	AaegL5_2:274,208,553..274,229,902(-)	unspecified product	1
AAEL023332	AAEL023332-RG	AaegL5_3:359,927,010..360,022,693(+)	unspecified product	9
AAEL023332	AAEL023332-RI	AaegL5_3:359,927,010..360,022,693(+)	unspecified product	9
AAEL024583	AAEL024583-RH	AaegL5_2:127,259,386..127,404,628(+)	unspecified product	12
AAEL024913	AAEL024913-RF	AaegL5_1:61,121,094..61,192,818(+)	unspecified product	10
AAEL027527	AAEL027527-RD	AaegL5_1:90,817,725..91,007,804(+)	unspecified product	4
AAEL000301	AAEL000301-RA	AaegL5_3:266,486,521..266,488,973(+)	heat shock protein	1
AAEL000629	AAEL000629-RA	AaegL5_2:285,133,209..285,134,360(-)	adenylate kinase 3,	1
AAEL000944	AAEL000944-RB	AaegL5_2:301,816,357..301,909,288(-)	unspecified product	2
AAEL001516	AAEL001516-RB	AaegL5_3:263,409,232..263,463,355(-)	vesicle associated protein, putative	4
AAEL001682	AAEL001682-RA	AaegL5_2:85,402,036..85,404,143(+)	nuclear movement protein nudc	1
AAEL001845	AAEL001845-RB	AaegL5_2:276,671,790..276,682,905(+)	short-chain dehydrogenase	1
AAEL002761	AAEL002761-RB	AaegL5_3:144,994,356..145,116,680(+)	tropomyosin invertebrate	40
AAEL002789	AAEL002789-RA	AaegL5_3:129,324,813..129,341,615(+)	26S proteasome non-ATPase regulatory subunit	1
AAEL003011	AAEL003011-RA	AaegL5_3:39,991,995..39,992,718(-)	NADH dehydrogenase, putative	1
AAEL003287	AAEL003287-RB	AaegL5_3:330,385,672..330,402,749(+)	Serrate RNA effector molecule homolog (Arsenite-resistance protein 2 homolog)	8
AAEL004209	AAEL004209-RK	AaegL5_3:292,661,816..293,022,264(+)	opioid-binding protein/cell adhesion molecule, putative	12
AAEL005400	AAEL005400-RN	AaegL5_1:246,645,486..246,895,012(+)	2-hydroxyacid dehydrogenase	31
AAEL006542	AAEL006542-RA	AaegL5_2:59,479,120..59,480,819(+)	retinoid-inducible serine carboxypeptidase (serine carboxypeptidase	1
AAEL006661	AAEL006661-RA	AaegL5_3:148,173,215..148,174,195(+)	histone acetyltransferase, putative	1
AAEL006727	AAEL006727-RC	AaegL5_2:83,732,840..83,734,598(+)	multisynthetase complex, auxiliary protein, p38, putative	3
AAEL006887	AAEL006887-RA	AaegL5_2:25,615,428..25,616,580(-)	mRNA turnover protein 4 mrt4	1
AAEL007187	AAEL007187-RE	AaegL5_2:360,170,926..360,201,630(+)	unspecified product	7
AAEL007581	AAEL007581-RA	NIGP01000959:67..1,451(-)	Rfc5p, putative	1
AAEL007631	AAEL007631-RD	AaegL5_2:107,206,774..107,881,399(-)	unspecified product	3
AAEL007845	AAEL007845-RC	AaegL5_2:460,568,746..460,618,223(+)	rab5	11
AAEL008137	AAEL008137-RA	AaegL5_3:79,074,332..79,093,649(+)	unspecified product	1
AAEL008175	AAEL008175-RA	AaegL5_3:9,736,402..9,737,655(+)	mitochondrial ribosomal protein, L44, putative	1
AAEL008738	AAEL008738-RA	AaegL5_3:281,085,627..281,116,799(-)	DEAD box ATP-dependent RNA helicase	1
AAEL009634	AAEL009634-RF	AaegL5_1:222,591,231..222,664,299(+)	steroid dehydrogenase	9
AAEL009646	AAEL009646-RC	AaegL5_1:60,635,263..60,657,116(+)	unspecified product	2
AAEL010453	AAEL010453-RB	AaegL5_3:313,577,432..313,593,325(-)	mago nashi, putative	1
AAEL010483	AAEL010483-RG	AaegL5_1:278,393,138..278,558,863(-)	oxysterol-binding protein related protein (ORP8)	11
AAEL010576	AAEL010576-RE	AaegL5_1:301,364,360..301,784,078(+)	modifier of mdg4	50
AAEL010884	AAEL010884-RB	AaegL5_1:218,023,829..218,029,656(-)	ADP,ATP carrier protein	1
AAEL011433	AAEL011433-RA	AaegL5_2:225,313,607..225,334,496(+)	small nuclear ribonucleoprotein sm d3	1
AAEL011742	AAEL011742-RD	AaegL5_3:290,710,724..290,772,569(+)	eukaryotic peptide chain release factor subunit	4
AAEL012317	AAEL012317-RA	AaegL5_2:102,906,001..102,908,621(-)	MICOS complex subunit MIC13 [Source:UniProtKB/TrEMBL;Acc:Q1HRM0]	1
AAEL012545	AAEL012545-RA	AaegL5_2:238,122,856..238,124,036(+)	Proliferating cell nuclear antigen [Source:UniProtKB/TrEMBL;Acc:Q4PKD7]	1
AAEL012964	AAEL012964-RC	AaegL5_1:23,041,186..23,074,483(+)	unspecified product	4
AAEL013027	AAEL013027-RA	AaegL5_2:330,380,965..330,381,527(+)	Vitelline membrane protein 15a-1 [Source:UniProtKB/Swiss-Prot;Acc:Q16KE2]	1
AAEL013132	AAEL013132-RF	AaegL5_3:370,941,853..371,068,079(-)	6-phosphofructo-2-kinase/fructose-2,6-bisphosphatase short form	7
AAEL013275	AAEL013275-RF	AaegL5_2:349,760,055..349,792,761(+)	importin beta-1	6
AAEL013633	AAEL013633-RC	AaegL5_1:61,740,015..61,782,601(+)	ubiquitin-conjugating enzyme h	5
AAEL014452	AAEL014452-RA	AaegL5_2:118,936,689..118,946,871(+)	acyl-coa dehydrogenase	1
AAEL015314	AAEL015314-RE	AaegL5_2:112,167,097..112,518,557(+)	cAMP-dependent protein kinase type ii regulatory subunit	12
AAEL019451	AAEL019451-RM	AaegL5_2:63,657,073..64,103,075(-)	unspecified product	16
AAEL019536	AAEL019536-RF	AaegL5_1:267,632,855..267,708,910(-)	unspecified product	7
AAEL019694	AAEL019694-RM	AaegL5_2:104,248,661..104,520,595(-)	unspecified product	13
AAEL020987	AAEL020987-RA	NIGP01001717:13,667..14,406(+)	unspecified product	1
AAEL022979	AAEL022979-RO	AaegL5_3:382,019,494..382,178,744(-)	unspecified product	16
AAEL023148	AAEL023148-RF	AaegL5_1:214,010,833..214,402,675(-)	unspecified product	11
AAEL025607	AAEL025607-RB	AaegL5_1:138,065,305..138,283,539(-)	unspecified product	3
AAEL026104	AAEL026104-RA	AaegL5_2:276,625,120..276,666,387(-)	unspecified product	1
AAEL000930	AAEL000930-RB	AaegL5_3:380,115,448..380,142,561(+)	unspecified product	3
AAEL000987	AAEL000987-RA	AaegL5_2:10,486,645..10,490,162(+)	60S ribosomal protein L8	1
AAEL001352	AAEL001352-RA	AaegL5_3:47,754,617..47,782,173(+)	scaffold attachment factor b	1
AAEL001769	AAEL001769-RA	AaegL5_2:166,851,757..166,862,388(+)	DEAD box ATP-dependent RNA helicase	1
AAEL001859	AAEL001859-RA	AaegL5_2:275,274,075..275,281,573(+)	vesicle protein sorting-associated	1
AAEL002417	AAEL002417-RD	AaegL5_1:177,017,528..177,042,794(+)	troponin t, invertebrate	16
AAEL003287	AAEL003287-RF	AaegL5_3:330,385,672..330,402,749(+)	Serrate RNA effector molecule homolog (Arsenite-resistance protein 2 homolog)	8
AAEL003466	AAEL003466-RE	AaegL5_2:15,315,814..15,354,721(+)	cullin	9
AAEL003658	AAEL003658-RH	AaegL5_3:65,346,007..65,405,296(-)	laminin beta-2 chain	7
AAEL003829	AAEL003829-RA	AaegL5_3:342,752,932..342,768,524(-)	dynamin	2
AAEL004469	AAEL004469-RD	AaegL5_2:473,322,229..473,361,053(+)	adaptin, alpha/gamma/epsilon	5
AAEL004471	AAEL004471-RC	AaegL5_3:109,706,031..109,733,078(+)	unspecified product	4
AAEL005400	AAEL005400-RB	AaegL5_1:246,645,486..246,895,012(+)	2-hydroxyacid dehydrogenase	31
AAEL005400	AAEL005400-RR	AaegL5_1:246,645,486..246,895,012(+)	2-hydroxyacid dehydrogenase	31
AAEL005744	AAEL005744-RA	AaegL5_2:437,284,319..437,293,264(-)	DEAD box ATP-dependent RNA helicase	1
AAEL005832	AAEL005832-RA	AaegL5_1:22,373,487..22,472,859(+)	programmed cell death	2
AAEL005931	AAEL005931-RB	AaegL5_3:138,580,931..138,594,558(-)	6-phosphogluconate dehydrogenase	1
AAEL006033	AAEL006033-RA	AaegL5_3:33,358,209..33,360,882(+)	Dihydroorotate dehydrogenase (quinone), mitochondrial [Source:UniProtKB/TrEMBL;Acc:Q177S6]	1
AAEL006143	AAEL006143-RA	AaegL5_3:69,557,752..69,582,099(+)	unspecified product	4
AAEL006145	AAEL006145-RH	AaegL5_3:68,568,975..68,600,489(+)	dynactin	8
AAEL006362	AAEL006362-RA	AaegL5_1:101,377,459..101,442,346(-)	mitochondrial solute carrier	4
AAEL006642	AAEL006642-RA	AaegL5_3:148,473,571..148,476,079(-)	Tubulin alpha chain [Source:UniProtKB/TrEMBL;Acc:Q1HR53]	1
AAEL006820	AAEL006820-RA	AaegL5_1:53,022,014..53,035,486(+)	lipid storage droplets surface binding protein 2 (lsd2)	1
AAEL006885	AAEL006885-RB	AaegL5_2:25,622,295..25,661,923(+)	14-3-3 protein zeta [Source:UniProtKB/Swiss-Prot;Acc:Q1HR36]	7
AAEL006885	AAEL006885-RG	AaegL5_2:25,622,295..25,661,923(+)	14-3-3 protein zeta [Source:UniProtKB/Swiss-Prot;Acc:Q1HR36]	7
AAEL007132	AAEL007132-RC	AaegL5_3:69,868,580..69,895,952(-)	dynein heavy chain	11
AAEL007293	AAEL007293-RE	AaegL5_3:195,565,376..195,581,654(-)	cAMP-dependent protein kinase catalytic subunit	3
AAEL009185	AAEL009185-RA	AaegL5_2:97,447,262..97,614,206(+)	arginine or creatine kinase	6
AAEL010087	AAEL010087-RA	AaegL5_2:200,456,419..200,468,842(+)	26S proteasome alpha 3 subunit	1
AAEL010576	AAEL010576-RAL	AaegL5_1:301,364,360..301,784,078(+)	modifier of mdg4	50
AAEL010584	AAEL010584-RE	AaegL5_1:301,331,796..301,353,029(-)	vesicular mannose-binding lectin	6
AAEL010756	AAEL010756-RE	AaegL5_3:294,224,591..294,225,551(+)	40S ribosomal protein S19 [Source:UniProtKB/TrEMBL;Acc:Q1HRR8]	3
AAEL010966	AAEL010966-RE	AaegL5_2:151,224,136..151,225,555(-)	ubiquitin carboxyl-terminal hydrolase isozyme L5	2
AAEL010991	AAEL010991-RB	AaegL5_3:96,962,585..97,053,161(-)	long-chain-fatty-acid coa ligase	4
AAEL011197	AAEL011197-RC	AaegL5_1:3,558,670..3,572,787(-)	actin	2
AAEL011216	AAEL011216-RG	AaegL5_2:194,557,029..194,601,684(+)	Phosphatidylinositol-4,5-bisphosphate 4-phosphatase [Source:UniProtKB/TrEMBL;Acc:Q16QP8]	8
AAEL012161	AAEL012161-RI	AaegL5_2:203,848,448..203,954,174(-)	unspecified product	19
AAEL012621	AAEL012621-RB	AaegL5_1:279,336,860..279,373,837(-)	arginine/serine-rich splicing factor	4
AAEL013431	AAEL013431-RH	AaegL5_3:153,050,196..153,141,875(+)	proline oxidase	21
AAEL019656	AAEL019656-RE	AaegL5_1:39,863,288..39,957,352(+)	unspecified product	7
AAEL019936	AAEL019936-RA	AaegL5_2:57,623,195..57,708,752(-)	unspecified product	4
AAEL020804	AAEL020804-RA	AaegL5_2:118,726,499..118,774,418(-)	unspecified product	1
AAEL022104	AAEL022104-RA	AaegL5_3:183,216,956..183,220,780(-)	Ribosomal protein L3 [Source:UniProtKB/TrEMBL;Acc:Q1HR77]	1
AAEL027402	AAEL027402-RB	AaegL5_2:197,509,203..197,609,828(-)	unspecified product	6
AAEL027402	AAEL027402-RD	AaegL5_2:197,509,203..197,609,828(-)	unspecified product	6
AAEL000182	AAEL000182-RA	AaegL5_3:213,029,278..213,029,697(-)	unspecified product	1
AAEL001484	AAEL001484-RC	AaegL5_2:262,346,112..262,386,625(-)	chromosome region maintenance protein 1/exportin	3
AAEL001516	AAEL001516-RD	AaegL5_3:263,409,232..263,463,355(-)	vesicle associated protein, putative	4
AAEL002542	AAEL002542-RA	AaegL5_1:228,539,095..228,540,580(-)	Triosephosphate isomerase [Source:UniProtKB/TrEMBL;Acc:Q17HW3]	1
AAEL002810	AAEL002810-RA	AaegL5_1:304,883,232..304,885,820(-)	DNA replication licensing factor MCM5	1
AAEL002924	AAEL002924-RC	AaegL5_1:85,934,524..85,989,283(+)	unspecified product	4
AAEL003326	AAEL003326-RH	AaegL5_2:400,191,868..400,262,127(-)	unspecified product	12
AAEL004297	AAEL004297-RI	AaegL5_2:293,501,614..293,579,011(-)	ATP-citrate synthase	10
AAEL005220	AAEL005220-RD	AaegL5_3:90,581,221..90,582,308(-)	60S ribosomal protein L30 [Source:UniProtKB/TrEMBL;Acc:Q1HR35]	2
AAEL005289	AAEL005289-RA	AaegL5_3:309,626,207..309,644,646(-)	ornithine aminotransferase	3
AAEL006362	AAEL006362-RD	AaegL5_1:101,377,459..101,442,346(-)	mitochondrial solute carrier	4
AAEL006928	AAEL006928-RA	AaegL5_3:361,315,344..361,339,733(-)	dihydrolipoamide dehydrogenase	1
AAEL007288	AAEL007288-RB	AaegL5_3:195,590,444..195,649,795(-)	dynamin	3
AAEL008431	AAEL008431-RC	AaegL5_1:148,973,417..149,014,730(-)	kinase anchor protein	6
AAEL009326	AAEL009326-RB	AaegL5_1:55,371,940..55,469,669(+)	fragile X mental retardation syndrome-related protein 1, putative	6
AAEL009387	AAEL009387-RA	AaegL5_3:276,075,465..276,172,722(+)	hexokinase	6
AAEL009646	AAEL009646-RB	AaegL5_1:60,635,263..60,657,116(+)	unspecified product	2
AAEL009808	AAEL009808-RA	AaegL5_3:202,834,256..202,863,030(-)	ATP synthase subunit d	1
AAEL009932	AAEL009932-RA	AaegL5_1:307,556,760..307,649,949(-)	lethal giant larva homologue	6
AAEL010004	AAEL010004-RC	AaegL5_1:194,187,288..194,221,289(-)	unspecified product	2
AAEL010823	AAEL010823-RA	AaegL5_3:51,727,677..51,748,610(+)	ATP synthase delta chain	1
AAEL011317	AAEL011317-RA	AaegL5_2:331,490,820..331,509,005(-)	actin	1
AAEL011656	AAEL011656-RA	AaegL5_3:21,835,509..21,836,159(-)	40S ribosomal protein S15 [Source:UniProtKB/TrEMBL;Acc:Q16PF7]	1
AAEL012515	AAEL012515-RB	AaegL5_2:76,145,579..76,153,588(+)	Tumor suppressor protein, putative [Source:UniProtKB/TrEMBL;Acc:A0A1S4FWC1]	2
AAEL012964	AAEL012964-RE	AaegL5_1:23,041,186..23,074,483(+)	unspecified product	4
AAEL013203	AAEL013203-RD	AaegL5_2:185,990,670..186,058,605(+)	unspecified product	4
AAEL013723	AAEL013723-RE	AaegL5_1:218,974,437..219,976,466(+)	polypyrimidine tract binding protein	12
AAEL013863	AAEL013863-RC	AaegL5_3:201,908,581..201,951,790(+)	phosphatidylinositol-binding clathrin assembly protein	9
AAEL013863	AAEL013863-RH	AaegL5_3:201,908,581..201,951,790(+)	phosphatidylinositol-binding clathrin assembly protein	9
AAEL014642	AAEL014642-RB	AaegL5_2:157,476,025..157,492,633(-)	E2 ubiquitin-conjugating enzyme, bendless	1
AAEL019458	AAEL019458-RE	AaegL5_3:404,392,222..404,669,440(+)	unspecified product	20
AAEL019525	AAEL019525-RF	AaegL5_1:305,070,906..305,122,522(-)	unspecified product	13
AAEL019694	AAEL019694-RG	AaegL5_2:104,248,661..104,520,595(-)	unspecified product	13
AAEL019995	AAEL019995-RA	AaegL5_3:168,254,871..168,272,689(+)	Putative translocase of outer membrane 34 [Source:UniProtKB/TrEMBL;Acc:A0A0N8ERY3]	2
AAEL001061	AAEL001061-RC	AaegL5_1:299,812,634..299,826,451(+)	glutathione S-transferase (GSTD1)	3
AAEL001414	AAEL001414-RB	AaegL5_2:48,256,756..48,258,414(+)	leucine-rich immune protein (Short)	2
AAEL001851	AAEL001851-RA	AaegL5_2:274,530,776..274,573,049(+)	unspecified product	3
AAEL001865	AAEL001865-RA	AaegL5_2:275,154,610..275,182,695(-)	unspecified product	1
AAEL002170	AAEL002170-RA	AaegL5_1:25,178,745..25,215,218(+)	phosphatidylinositol-phosphatidylcholine transfer protein, putative	2
AAEL002271	AAEL002271-RA	AaegL5_2:30,859,424..30,882,808(+)	26S proteasome regulatory subunit S3 [Source:UniProtKB/TrEMBL;Acc:Q17IR8]	1
AAEL002387	AAEL002387-RA	AaegL5_2:302,202,270..302,204,125(+)	unspecified product	1
AAEL003103	AAEL003103-RC	AaegL5_1:119,031,934..119,072,876(+)	E2 ubiquitin-conjugating enzyme, effete	3
AAEL004307	AAEL004307-RC	AaegL5_2:387,353,414..387,516,400(-)	n-myc downstream regulated	15
AAEL004308	AAEL004308-RA	AaegL5_2:386,663,857..386,665,213(+)	Proteasome subunit alpha type [Source:UniProtKB/TrEMBL;Acc:Q1HQN1]	1
AAEL004859	AAEL004859-RB	AaegL5_2:115,913,613..115,930,616(+)	ATP-dependent RNA helicase	1
AAEL005092	AAEL005092-RA	AaegL5_3:82,780,373..82,809,229(+)	n-myristoyl transferase	1
AAEL006177	AAEL006177-RA	AaegL5_3:140,508,611..140,523,812(+)	histone acetyltransferase type b catalytic subunit	1
AAEL007042	AAEL007042-RD	AaegL5_3:299,801,259..299,816,294(-)	far upstream (fuse) binding protein	4
AAEL007187	AAEL007187-RH	AaegL5_2:360,170,926..360,201,630(+)	unspecified product	7
AAEL007555	AAEL007555-RA	AaegL5_2:326,932,501..326,934,432(-)	acyl-coa dehydrogenase	1
AAEL008542	AAEL008542-RH	AaegL5_1:63,839,353..63,919,803(-)	kinesin heavy chain subunit	8
AAEL008641	AAEL008641-RM	AaegL5_2:214,935,525..215,247,860(-)	GTP-binding protein (o) alpha subunit, gnao	13
AAEL009914	AAEL009914-RA	AaegL5_1:207,269,339..207,270,058(-)	small nuclear ribonucleoprotein sm d2	1
AAEL010063	AAEL010063-RA	AaegL5_3:10,683,909..10,694,443(+)	chaperonin	1
AAEL010205	AAEL010205-RG	AaegL5_1:43,651,028..43,695,028(-)	unspecified product	7
AAEL010340	AAEL010340-RC	AaegL5_2:404,119,320..404,132,496(+)	serine/arginine rich splicing factor	3
AAEL010576	AAEL010576-RAR	AaegL5_1:301,364,360..301,784,078(+)	modifier of mdg4	50
AAEL010814	AAEL010814-RB	AaegL5_3:52,168,032..52,252,767(+)	isocitrate dehydrogenase	5
AAEL011314	AAEL011314-RA	AaegL5_2:331,548,475..331,559,372(-)	Epoxide hydrolase [Source:UniProtKB/TrEMBL;Acc:Q16QD6]	1
AAEL011442	AAEL011442-RA	AaegL5_2:225,089,065..225,118,168(-)	translation initiation factor eif-2b gamma subunit	1
AAEL011650	AAEL011650-RC	AaegL5_3:21,678,676..21,719,877(+)	coatomer, gamma-subunit, putative	5
AAEL011746	AAEL011746-RC	AaegL5_3:291,100,910..291,136,006(+)	succinyl-CoA ligase beta subunit	2
AAEL012010	AAEL012010-RA	AaegL5_3:308,001,956..308,002,813(-)	Conserved insect protein (Fragment) [Source:UniProtKB/TrEMBL;Acc:Q1HQL4]	1
AAEL012062	AAEL012062-RK	AaegL5_1:270,556,179..270,779,311(+)	Na+/K+ ATPase alpha subunit	25
AAEL012175	AAEL012175-RA	AaegL5_2:204,340,684..204,350,461(+)	ATP synthase alpha subunit mitochondrial	1
AAEL013075	AAEL013075-RB	AaegL5_1:31,737,548..31,751,342(+)	unspecified product	1
AAEL013536	AAEL013536-RB	AaegL5_2:246,241,294..246,254,031(-)	ubiquitin (ribosomal protein L40)	3
AAEL013633	AAEL013633-RB	AaegL5_1:61,740,015..61,782,601(+)	ubiquitin-conjugating enzyme h	5
AAEL013723	AAEL013723-RD	AaegL5_1:218,974,437..219,976,466(+)	polypyrimidine tract binding protein	12
AAEL013863	AAEL013863-RF	AaegL5_3:201,908,581..201,951,790(+)	phosphatidylinositol-binding clathrin assembly protein	9
AAEL014932	AAEL014932-RC	AaegL5_2:145,104,326..145,105,574(+)	Transcription factor BTF3 [Source:UniProtKB/TrEMBL;Acc:Q1HRK3]	1
AAEL018120	AAEL018120-RG	AaegL5_2:55,713,249..55,875,670(-)	Ribosomal protein S6 kinase [Source:UniProtKB/TrEMBL;Acc:Q535V4]	8
AAEL019458	AAEL019458-RQ	AaegL5_3:404,392,222..404,669,440(+)	unspecified product	20
AAEL019700	AAEL019700-RF	AaegL5_1:220,216,054..220,394,678(+)	unspecified product	12
AAEL019789	AAEL019789-RA	AaegL5_3:304,098,397..304,099,384(-)	40S ribosomal protein S3a [Source:UniProtKB/Swiss-Prot;Acc:Q1HRR3]	1
AAEL022819	AAEL022819-RD	AaegL5_3:195,301,819..195,357,803(+)	unspecified product	5
AAEL023037	AAEL023037-RC	AaegL5_2:147,228,663..147,269,230(-)	unspecified product	4
AAEL027402	AAEL027402-RE	AaegL5_2:197,509,203..197,609,828(-)	unspecified product	6
AAEL029007	AAEL029007-RC	AaegL5_3:235,197,859..235,212,307(-)	3-hydroxyacyl-coa dehyrogenase [Source:UniProtKB/TrEMBL;Acc:Q17H10]	3
AAEL000241	AAEL000241-RA	AaegL5_1:5,601,354..5,603,113(-)	unspecified product	1
AAEL000370	AAEL000370-RC	AaegL5_2:367,756,230..367,808,446(+)	acyl-CoA oxidase	3
AAEL001448	AAEL001448-RC	AaegL5_1:111,749,812..111,816,730(-)	unspecified product	9
AAEL002016	AAEL002016-RB	AaegL5_2:426,568,796..426,580,305(+)	disulfide oxidoreductase	1
AAEL002501	AAEL002501-RB	AaegL5_1:90,489,723..90,502,772(+)	protein disulfide isomerase	2
AAEL002764	AAEL002764-RD	AaegL5_1:231,577,094..231,596,424(+)	dihydrolipoamide succinyltransferase component of 2-oxoglutarate dehydrogenase	3
AAEL002848	AAEL002848-RA	AaegL5_3:233,183,297..233,276,391(-)	tubulin beta chain	1
AAEL003952	AAEL003952-RK	AaegL5_3:267,438,932..267,556,217(+)	calpain 4, 6, 7, invertebrate	10
AAEL004297	AAEL004297-RD	AaegL5_2:293,501,614..293,579,011(-)	ATP-citrate synthase	10
AAEL004307	AAEL004307-RK	AaegL5_2:387,353,414..387,516,400(-)	n-myc downstream regulated	15
AAEL006187	AAEL006187-RA	AaegL5_3:141,763,796..141,812,731(-)	translational activator gcn1	1
AAEL006362	AAEL006362-RB	AaegL5_1:101,377,459..101,442,346(-)	mitochondrial solute carrier	4
AAEL008565	AAEL008565-RA	AaegL5_2:157,178,044..157,196,874(+)	Metalloprotease m41 ftsh [Source:UniProtKB/TrEMBL;Acc:A0A1S4FJU4]	1
AAEL008641	AAEL008641-RG	AaegL5_2:214,935,525..215,247,860(-)	GTP-binding protein (o) alpha subunit, gnao	13
AAEL008719	AAEL008719-RA	AaegL5_3:189,389,137..189,393,789(-)	Sm protein G, putative	1
AAEL009169	AAEL009169-RL	AaegL5_3:168,892,902..168,955,202(-)	synaptotagmin, putative	12
AAEL009317	AAEL009317-RB	AaegL5_1:199,745,358..199,781,608(-)	rab11	2
AAEL009634	AAEL009634-RL	AaegL5_1:222,591,231..222,664,299(+)	steroid dehydrogenase	9
AAEL010568	AAEL010568-RB	AaegL5_1:50,873,655..50,886,076(+)	chromosome-associated kinesin KIF4A (chromokinesin)	1
AAEL011216	AAEL011216-RJ	AaegL5_2:194,557,029..194,601,684(+)	Phosphatidylinositol-4,5-bisphosphate 4-phosphatase [Source:UniProtKB/TrEMBL;Acc:Q16QP8]	8
AAEL011742	AAEL011742-RC	AaegL5_3:290,710,724..290,772,569(+)	eukaryotic peptide chain release factor subunit	4
AAEL012062	AAEL012062-RP	AaegL5_1:270,556,179..270,779,311(+)	Na+/K+ ATPase alpha subunit	25
AAEL012062	AAEL012062-RY	AaegL5_1:270,556,179..270,779,311(+)	Na+/K+ ATPase alpha subunit	25
AAEL012172	AAEL012172-RB	AaegL5_2:204,262,850..204,264,384(-)	methylthioadenosine phosphorylase	2
AAEL012466	AAEL012466-RC	AaegL5_1:72,500,587..72,588,780(-)	integrin beta subunit	4
AAEL013139	AAEL013139-RH	AaegL5_2:188,475,106..188,523,158(-)	GTPase_rho	6
AAEL013530	AAEL013530-RA	AaegL5_2:246,012,706..246,046,420(-)	cullin	2
AAEL013952	AAEL013952-RB	AaegL5_2:332,006,304..332,015,250(-)	prohibitin	4
AAEL014842	AAEL014842-RC	AaegL5_2:104,842,460..104,873,913(+)	multiple inositol polyphosphate phosphatase	4
AAEL014842	AAEL014842-RD	AaegL5_2:104,842,460..104,873,913(+)	multiple inositol polyphosphate phosphatase	4
AAEL016992	AAEL016992-RC	AaegL5_2:133,740,815..134,170,366(+)	unspecified product	2
AAEL017349	AAEL017349-RB	AaegL5_3:68,614,118..68,629,137(-)	unspecified product	2
AAEL018219	AAEL018219-RF	AaegL5_3:192,452,881..192,875,409(-)	unspecified product	6
AAEL019458	AAEL019458-RI	AaegL5_3:404,392,222..404,669,440(+)	unspecified product	20
AAEL019525	AAEL019525-RC	AaegL5_1:305,070,906..305,122,522(-)	unspecified product	13
AAEL020992	AAEL020992-RG	AaegL5_3:138,174,646..138,253,193(-)	unspecified product	7
AAEL023148	AAEL023148-RI	AaegL5_1:214,010,833..214,402,675(-)	unspecified product	11
AAEL025321	AAEL025321-RA	AaegL5_1:295,493,875..295,495,241(-)	unspecified product	1
AAEL029007	AAEL029007-RA	AaegL5_3:235,197,859..235,212,307(-)	3-hydroxyacyl-coa dehyrogenase [Source:UniProtKB/TrEMBL;Acc:Q17H10]	3
AAEL000032	AAEL000032-RE	AaegL5_3:102,899,488..102,909,521(-)	40S ribosomal protein S6 [Source:UniProtKB/Swiss-Prot;Acc:Q9U761]	1
AAEL000549	AAEL000549-RC	AaegL5_3:388,129,394..388,216,451(+)	fibulin 1 and	6
AAEL001496	AAEL001496-RB	AaegL5_2:264,572,863..264,585,996(+)	Transcription elongation factor s-ii [Source:UniProtKB/TrEMBL;Acc:A0A1S4EYX3]	2
AAEL001605	AAEL001605-RA	AaegL5_2:90,696,112..90,728,550(+)	microtubule binding protein, putative	2
AAEL002719	AAEL002719-RA	AaegL5_2:13,830,603..13,831,835(+)	unspecified product	1
AAEL003670	AAEL003670-RB	AaegL5_3:65,699,821..65,731,645(-)	myelinprotein expression factor	2
AAEL003829	AAEL003829-RB	AaegL5_3:342,752,932..342,768,524(-)	dynamin	2
AAEL004209	AAEL004209-RB	AaegL5_3:292,661,816..293,022,264(+)	opioid-binding protein/cell adhesion molecule, putative	12
AAEL004294	AAEL004294-RA	AaegL5_2:293,048,306..293,077,778(+)	dihydrolipoamide acetyltransferase component of pyruvate dehydrogenase	2
AAEL004297	AAEL004297-RB	AaegL5_2:293,501,614..293,579,011(-)	ATP-citrate synthase	10
AAEL004686	AAEL004686-RA	AaegL5_1:159,001,151..159,002,876(+)	RuvB-like helicase 1 (EC 3.6.4.12) (Pontin)	1
AAEL005165	AAEL005165-RG	AaegL5_1:140,765,042..140,793,985(+)	chaperone protein DNAj	4
AAEL005197	AAEL005197-RA	AaegL5_2:376,683..378,286(-)	unspecified product	1
AAEL005521	AAEL005521-RA	AaegL5_1:9,064,368..9,066,375(+)	prolylcarboxypeptidase	1
AAEL005766	AAEL005766-RA	AaegL5_3:114,729,536..114,790,354(+)	Fructose-bisphosphate aldolase [Source:UniProtKB/TrEMBL;Acc:Q178U8]	2
AAEL006322	AAEL006322-RC	AaegL5_2:140,845,214..140,996,611(-)	unspecified product	2
AAEL006349	AAEL006349-RA	AaegL5_3:396,437,880..396,440,133(-)	unspecified product	1
AAEL006582	AAEL006582-RE	AaegL5_2:132,674,287..132,744,920(-)	calcium-transporting ATPase sarcoplasmic/endoplasmic reticulum type	7
AAEL007329	AAEL007329-RE	AaegL5_2:345,125,321..345,210,293(+)	unspecified product	5
AAEL007631	AAEL007631-RB	AaegL5_2:107,206,774..107,881,399(-)	unspecified product	3
AAEL008280	AAEL008280-RA	AaegL5_3:250,530,052..250,531,673(+)	unspecified product	1
AAEL008790	AAEL008790-RA	AaegL5_3:132,732,271..132,733,153(-)	ATP synthase coupling factor B, putative	2
AAEL009275	AAEL009275-RC	AaegL5_3:199,453,068..199,512,946(+)	protein phosphatase-1	3
AAEL009895	AAEL009895-RD	AaegL5_3:121,965,911..122,095,788(-)	neprilysin	9
AAEL010403	AAEL010403-RA	AaegL5_1:268,144,828..268,206,435(+)	past-1	2
AAEL010977	AAEL010977-RB	AaegL5_3:190,430,154..190,451,030(+)	ATP-dependent transporter	2
AAEL010991	AAEL010991-RC	AaegL5_3:96,962,585..97,053,161(-)	long-chain-fatty-acid coa ligase	4
AAEL011395	AAEL011395-RD	AaegL5_3:201,659,974..201,669,502(+)	glutaminyl-tRNA synthetase	4
AAEL011650	AAEL011650-RA	AaegL5_3:21,678,676..21,719,877(+)	coatomer, gamma-subunit, putative	5
AAEL011650	AAEL011650-RB	AaegL5_3:21,678,676..21,719,877(+)	coatomer, gamma-subunit, putative	5
AAEL012071	AAEL012071-RE	AaegL5_3:160,440,768..160,460,598(+)	ras	7
AAEL012161	AAEL012161-RG	AaegL5_2:203,848,448..203,954,174(-)	unspecified product	19
AAEL012621	AAEL012621-RD	AaegL5_1:279,336,860..279,373,837(-)	arginine/serine-rich splicing factor	4
AAEL012918	AAEL012918-RD	AaegL5_2:160,240,665..160,286,123(+)	puromycin-sensitive aminopeptidase	4
AAEL013390	AAEL013390-RA	AaegL5_3:173,349,964..173,374,970(+)	serine/threonine protein kinase	2
AAEL013625	AAEL013625-RA	AaegL5_2:334,353,820..334,369,957(-)	40S ribosomal protein S5 [Source:UniProtKB/TrEMBL;Acc:Q1HRT9]	1
AAEL015065	AAEL015065-RA	AaegL5_2:191,807,179..191,847,578(+)	spectrin	4
AAEL017096	AAEL017096-RA	AaegL5_2:45,576,557..45,580,489(-)	Elongation factor 1-alpha [Source:UniProtKB/TrEMBL;Acc:Q1HR88]	1
AAEL019468	AAEL019468-RE	AaegL5_1:275,885,127..276,237,448(+)	unspecified product	5
AAEL019474	AAEL019474-RE	AaegL5_2:456,091,325..457,096,618(+)	unspecified product	5
AAEL019936	AAEL019936-RC	AaegL5_2:57,623,195..57,708,752(-)	unspecified product	4
AAEL022497	AAEL022497-RC	AaegL5_2:680,658..705,528(+)	unspecified product	3
AAEL026804	AAEL026804-RA	AaegL5_2:150,018,513..150,048,926(+)	unspecified product	1
AAEL000208	AAEL000208-RA	AaegL5_3:212,976,558..212,977,635(+)	copii-coated vesicle membrane protein P24	1
AAEL000442	AAEL000442-RA	AaegL5_3:184,139,917..184,154,867(+)	protein oskar	1
AAEL001588	AAEL001588-RA	AaegL5_2:22,834,238..22,846,813(-)	glutamate carboxypeptidase	1
AAEL001797	AAEL001797-RA	AaegL5_2:374,461,832..374,462,845(-)	endopeptidase clp, putative	1
AAEL002261	AAEL002261-RD	AaegL5_2:30,030,788..30,102,139(-)	GTP cyclohydrolase i	5
AAEL002879	AAEL002879-RQ	AaegL5_1:255,264,992..255,360,409(+)	heterogeneous nuclear ribonucleoprotein r	29
AAEL005277	AAEL005277-RB	AaegL5_2:69,318,522..69,338,170(+)	unspecified product	2
AAEL005593	AAEL005593-RC	AaegL5_3:404,361,625..404,374,310(+)	unspecified product	3
AAEL005617	AAEL005617-RB	AaegL5_3:160,124,500..160,182,717(-)	UTP-glucose-1-phosphate uridylyltransferase 2	3
AAEL006315	AAEL006315-RA	AaegL5_3:2,828,074..2,852,829(+)	26S proteasome regulatory subunit rpn1	1
AAEL006367	AAEL006367-RA	AaegL5_1:101,449,226..101,457,142(-)	unspecified product	1
AAEL006917	AAEL006917-RA	AaegL5_3:143,065,965..143,096,348(+)	MG-160, putative	2
AAEL007007	AAEL007007-RA	AaegL5_3:170,641,309..170,651,620(+)	DNA replication licensing factor MCM2	1
AAEL007023	AAEL007023-RA	AaegL5_2:241,999,043..242,047,641(+)	estradiol 17 beta-dehydrogenase	4
AAEL007187	AAEL007187-RG	AaegL5_2:360,170,926..360,201,630(+)	unspecified product	7
AAEL007631	AAEL007631-RC	AaegL5_2:107,206,774..107,881,399(-)	unspecified product	3
AAEL007845	AAEL007845-RI	AaegL5_2:460,568,746..460,618,223(+)	rab5	11
AAEL008107	AAEL008107-RA	AaegL5_3:14,970,256..15,013,449(-)	F14p3.9 protein (auxin transport protein) [Source:UniProtKB/TrEMBL;Acc:A0A1S4FIN3]	1
AAEL008641	AAEL008641-RF	AaegL5_2:214,935,525..215,247,860(-)	GTP-binding protein (o) alpha subunit, gnao	13
AAEL009099	AAEL009099-RE	AaegL5_3:134,877,379..134,913,648(+)	uridine cytidine kinase i	5
AAEL009169	AAEL009169-RH	AaegL5_3:168,892,902..168,955,202(-)	synaptotagmin, putative	12
AAEL009326	AAEL009326-RE	AaegL5_1:55,371,940..55,469,669(+)	fragile X mental retardation syndrome-related protein 1, putative	6
AAEL009634	AAEL009634-RH	AaegL5_1:222,591,231..222,664,299(+)	steroid dehydrogenase	9
AAEL009691	AAEL009691-RB	AaegL5_3:209,762,647..209,831,733(+)	carboxylase:pyruvate/acetyl-coa/propionyl-coa	4
AAEL010071	AAEL010071-RA	AaegL5_3:209,206,284..209,213,324(+)	spermidine synthase	2
AAEL010641	AAEL010641-RB	AaegL5_2:279,266,757..279,273,349(+)	autophagy related gene	1
AAEL011758	AAEL011758-RA	AaegL5_1:147,506,267..147,520,388(+)	peptidyl-prolyl cis-trans isomerase f, ppif	1
AAEL012069	AAEL012069-RC	AaegL5_3:160,800,991..160,818,686(+)	glutathione peroxidase	3
AAEL012262	AAEL012262-RI	AaegL5_2:384,201,759..384,296,746(+)	unspecified product	22
AAEL012964	AAEL012964-RB	AaegL5_1:23,041,186..23,074,483(+)	unspecified product	4
AAEL012964	AAEL012964-RD	AaegL5_1:23,041,186..23,074,483(+)	unspecified product	4
AAEL014038	AAEL014038-RA	AaegL5_1:142,957,455..142,965,462(-)	NIF3-like protein 1, putative	1
AAEL019451	AAEL019451-RO	AaegL5_2:63,657,073..64,103,075(-)	unspecified product	16
AAEL019458	AAEL019458-RP	AaegL5_3:404,392,222..404,669,440(+)	unspecified product	20
AAEL019525	AAEL019525-RD	AaegL5_1:305,070,906..305,122,522(-)	unspecified product	13
AAEL019525	AAEL019525-RK	AaegL5_1:305,070,906..305,122,522(-)	unspecified product	13
AAEL019986	AAEL019986-RB	AaegL5_2:188,540,513..189,110,681(-)	unspecified product	12
AAEL021422	AAEL021422-RA	NIGP01001582:12,080..21,210(+)	60S ribosomal protein L18a [Source:UniProtKB/TrEMBL;Acc:Q174U3]	1
AAEL023037	AAEL023037-RD	AaegL5_2:147,228,663..147,269,230(-)	unspecified product	4
AAEL023486	AAEL023486-RA	NIGP01000083:14,745..21,031(-)	Eukaryotic translation initiation factor 5A (Fragment) [Source:UniProtKB/TrEMBL;Acc:Q1HRN6]	1
AAEL024528	AAEL024528-RB	AaegL5_2:45,241,465..45,328,252(+)	unspecified product	9
AAEL024536	AAEL024536-RA	AaegL5_2:16,259,987..16,263,957(-)	Ribosomal protein L19 [Source:UniProtKB/TrEMBL;Acc:Q1HR74]	1
AAEL024583	AAEL024583-RD	AaegL5_2:127,259,386..127,404,628(+)	unspecified product	12
AAEL025607	AAEL025607-RC	AaegL5_1:138,065,305..138,283,539(-)	unspecified product	3
AAEL027821	AAEL027821-RA	AaegL5_1:57,472,725..57,497,044(-)	unspecified product	2
AAEL000572	AAEL000572-RB	AaegL5_3:12,498,885..12,564,613(+)	AMP dependent ligase [Source:UniProtKB/TrEMBL;Acc:A0A1S4EW84]	3
AAEL002417	AAEL002417-RP	AaegL5_1:177,017,528..177,042,794(+)	troponin t, invertebrate	16
AAEL002761	AAEL002761-RAG	AaegL5_3:144,994,356..145,116,680(+)	tropomyosin invertebrate	40
AAEL002761	AAEL002761-RE	AaegL5_3:144,994,356..145,116,680(+)	tropomyosin invertebrate	40
AAEL004068	AAEL004068-RA	AaegL5_1:135,973,397..135,995,657(-)	unspecified product	1
AAEL004434	AAEL004434-RA	AaegL5_3:204,353,053..204,382,103(+)	transketolase	1
AAEL004532	AAEL004532-RB	AaegL5_2:310,164,312..310,184,355(+)	glyoxylate/hydroxypyruvate reductase	2
AAEL006171	AAEL006171-RC	AaegL5_3:140,679,247..140,940,131(+)	n-myc downstream regulated	15
AAEL006876	AAEL006876-RD	AaegL5_3:369,887,446..370,221,387(-)	igf2 mRNA binding protein, putative	5
AAEL007132	AAEL007132-RE	AaegL5_3:69,868,580..69,895,952(-)	dynein heavy chain	11
AAEL007187	AAEL007187-RD	AaegL5_2:360,170,926..360,201,630(+)	unspecified product	7
AAEL007947	AAEL007947-RA	AaegL5_2:351,708,207..351,709,186(-)	glutathione transferase	1
AAEL008755	AAEL008755-RA	AaegL5_3:326,006,512..326,007,590(-)	DNA-directed RNA polymerase II subunit	1
AAEL009169	AAEL009169-RD	AaegL5_3:168,892,902..168,955,202(-)	synaptotagmin, putative	12
AAEL009240	AAEL009240-RA	AaegL5_2:170,933,236..171,099,988(-)	neurotactin	1
AAEL009320	AAEL009320-RA	AaegL5_1:199,838,751..199,849,410(-)	chaperonin	1
AAEL009496	AAEL009496-RA	AaegL5_3:344,871,284..344,877,278(+)	40S ribosomal protein S7 [Source:UniProtKB/TrEMBL;Acc:Q0IEM1]	1
AAEL009691	AAEL009691-RA	AaegL5_3:209,762,647..209,831,733(+)	carboxylase:pyruvate/acetyl-coa/propionyl-coa	4
AAEL009994	AAEL009994-RA	AaegL5_1:193,253,622..193,263,628(-)	60S ribosomal protein L4 [Source:UniProtKB/TrEMBL;Acc:Q1HQJ0]	1
AAEL010576	AAEL010576-RAD	AaegL5_1:301,364,360..301,784,078(+)	modifier of mdg4	50
AAEL010576	AAEL010576-RAI	AaegL5_1:301,364,360..301,784,078(+)	modifier of mdg4	50
AAEL010589	AAEL010589-RA	AaegL5_2:111,942,511..111,956,634(-)	gamma-soluble nsf attachment protein (snap)	1
AAEL011395	AAEL011395-RA	AaegL5_3:201,659,974..201,669,502(+)	glutaminyl-tRNA synthetase	4
AAEL011650	AAEL011650-RD	AaegL5_3:21,678,676..21,719,877(+)	coatomer, gamma-subunit, putative	5
AAEL012062	AAEL012062-RR	AaegL5_1:270,556,179..270,779,311(+)	Na+/K+ ATPase alpha subunit	25
AAEL012161	AAEL012161-RS	AaegL5_2:203,848,448..203,954,174(-)	unspecified product	19
AAEL012207	AAEL012207-RF	AaegL5_1:160,909,374..160,911,857(+)	myosin light chain 1,	2
AAEL012826	AAEL012826-RA	AaegL5_1:242,520,139..242,527,087(+)	replication factor a 1, rfa1	1
AAEL013221	AAEL013221-RC	AaegL5_3:341,031,043..341,032,473(+)	60S ribosomal protein L10a	2
AAEL014889	AAEL014889-RA	AaegL5_2:104,559,005..104,568,884(-)	NADH:ubiquinone dehydrogenase, putative	1
AAEL019694	AAEL019694-RI	AaegL5_2:104,248,661..104,520,595(-)	unspecified product	13
AAEL019700	AAEL019700-RG	AaegL5_1:220,216,054..220,394,678(+)	unspecified product	12
AAEL019944	AAEL019944-RA	AaegL5_3:45,355,139..45,368,914(-)	unspecified product	1
AAEL020238	AAEL020238-RA	AaegL5_1:62,372,918..62,375,522(+)	unspecified product	1
AAEL021301	AAEL021301-RD	AaegL5_3:319,938,548..320,104,522(+)	unspecified product	7
AAEL025578	AAEL025578-RA	AaegL5_2:468,979,849..469,000,602(-)	unspecified product	1
AAEL000147	AAEL000147-RA	AaegL5_1:194,947,334..194,948,175(-)	single-stranded DNA binding protein, putative	1
AAEL000424	AAEL000424-RB	AaegL5_3:185,208,535..185,284,387(+)	leucine aminopeptidase	3
AAEL000758	AAEL000758-RB	AaegL5_3:244,988,789..245,009,918(-)	ubiquitin-activating enzyme E1	1
AAEL001166	AAEL001166-RB	AaegL5_2:307,234,449..307,248,442(-)	protein phosphatases pp1 regulatory subunit	3
AAEL001605	AAEL001605-RB	AaegL5_2:90,696,112..90,728,550(+)	microtubule binding protein, putative	2
AAEL002065	AAEL002065-RA	AaegL5_2:356,667,414..356,676,885(+)	hydroxymethylglutaryl-coa lyase	1
AAEL002761	AAEL002761-RAF	AaegL5_3:144,994,356..145,116,680(+)	tropomyosin invertebrate	40
AAEL002886	AAEL002886-RD	AaegL5_1:108,201,659..108,237,111(-)	thioredoxin reductase	4
AAEL003888	AAEL003888-RD	AaegL5_3:84,643,785..84,661,591(+)	ubiquitin	5
AAEL003938	AAEL003938-RA	AaegL5_3:26,148,669..26,150,222(+)	mRNA cleavage stimulating factor, 50kD-subunit, putative	1
AAEL004065	AAEL004065-RA	AaegL5_1:135,481,372..135,503,572(-)	unspecified product	1
AAEL004288	AAEL004288-RA	AaegL5_2:293,458,385..293,459,540(-)	protein phsophatase-2a	1
AAEL004756	AAEL004756-RA	AaegL5_2:289,177,516..289,186,006(+)	vesicle docking protein P115	1
AAEL005629	AAEL005629-RA	AaegL5_1:47,326,450..47,340,317(+)	60S ribosomal protein L35, putative	1
AAEL006143	AAEL006143-RD	AaegL5_3:69,557,752..69,582,099(+)	unspecified product	4
AAEL006582	AAEL006582-RB	AaegL5_2:132,674,287..132,744,920(-)	calcium-transporting ATPase sarcoplasmic/endoplasmic reticulum type	7
AAEL007065	AAEL007065-RA	AaegL5_3:298,514,460..298,573,655(+)	ADP-ribosylation factor 1	4
AAEL007385	AAEL007385-RC	AaegL5_1:259,794,712..259,803,138(-)	Ferritin subunit Precursor (EC 1.16.3.1)(Ferritin heavy chain-like protein)(AeFer(H))	4
AAEL008188	AAEL008188-RA	AaegL5_3:53,615,265..53,616,292(+)	60S ribosomal protein L6 [Source:UniProtKB/TrEMBL;Acc:Q16ZH3]	1
AAEL008481	AAEL008481-RA	AaegL5_2:19,218,316..19,219,536(-)	60S ribosomal protein L18 [Source:UniProtKB/Swiss-Prot;Acc:Q1HR62]	2
AAEL008621	AAEL008621-RA	AaegL5_2:454,817,784..454,819,272(+)	cdk1	1
AAEL009313	AAEL009313-RC	AaegL5_1:199,820,836..199,832,916(+)	elongation factor -1 beta,delta	3
AAEL009604	AAEL009604-RI	AaegL5_2:169,944,378..169,986,126(-)	Receptor expression-enhancing protein [Source:UniProtKB/TrEMBL;Acc:Q16VD7]	5
AAEL009634	AAEL009634-RI	AaegL5_1:222,591,231..222,664,299(+)	steroid dehydrogenase	9
AAEL011150	AAEL011150-RB	AaegL5_3:193,610,095..193,647,176(-)	sex-lethal	2
AAEL012062	AAEL012062-RN	AaegL5_1:270,556,179..270,779,311(+)	Na+/K+ ATPase alpha subunit	25
AAEL012071	AAEL012071-RF	AaegL5_3:160,440,768..160,460,598(+)	ras	7
AAEL012171	AAEL012171-RC	AaegL5_2:204,197,488..204,214,644(-)	RNA recognition motif protein split ends	4
AAEL012262	AAEL012262-RS	AaegL5_2:384,201,759..384,296,746(+)	unspecified product	22
AAEL012318	AAEL012318-RA	AaegL5_2:103,043,673..103,057,999(-)	2-amino-3-ketobutyrate coenzyme a ligase	1
AAEL012472	AAEL012472-RA	AaegL5_2:218,934,422..218,988,817(+)	kinesin light chain 1 and	1
AAEL012552	AAEL012552-RC	AaegL5_1:29,414,887..29,427,594(+)	NADH-ubiquinone oxidoreductase	3
AAEL013262	AAEL013262-RA	AaegL5_1:32,344,860..32,345,614(-)	unspecified product	1
AAEL013338	AAEL013338-RA	AaegL5_2:135,690,257..135,691,098(+)	lethal(2)essential for life protein, l2efl	1
AAEL013980	AAEL013980-RA	AaegL5_3:230,597,704..230,607,568(+)	glutaredoxin, putative	3
AAEL020638	AAEL020638-RD	AaegL5_2:459,261,854..459,288,485(+)	unspecified product	6
AAEL021301	AAEL021301-RA	AaegL5_3:319,938,548..320,104,522(+)	unspecified product	7
AAEL022979	AAEL022979-RK	AaegL5_3:382,019,494..382,178,744(-)	unspecified product	16
AAEL026038	AAEL026038-RA	AaegL5_1:235,764,607..235,786,021(-)	unspecified product	1
AAEL026069	AAEL026069-RD	AaegL5_2:141,054,858..141,105,830(+)	unspecified product	7
AAEL027527	AAEL027527-RC	AaegL5_1:90,817,725..91,007,804(+)	unspecified product	4
AAEL001616	AAEL001616-RA	AaegL5_1:137,423,871..137,452,161(+)	vesicular-fusion protein nsf	3
AAEL002493	AAEL002493-RA	AaegL5_2:77,703,485..77,706,237(-)	short-chain dehydrogenase	1
AAEL002761	AAEL002761-RAJ	AaegL5_3:144,994,356..145,116,680(+)	tropomyosin invertebrate	40
AAEL002761	AAEL002761-RU	AaegL5_3:144,994,356..145,116,680(+)	tropomyosin invertebrate	40
AAEL002879	AAEL002879-RAA	AaegL5_1:255,264,992..255,360,409(+)	heterogeneous nuclear ribonucleoprotein r	29
AAEL002879	AAEL002879-RI	AaegL5_1:255,264,992..255,360,409(+)	heterogeneous nuclear ribonucleoprotein r	29
AAEL003287	AAEL003287-RD	AaegL5_3:330,385,672..330,402,749(+)	Serrate RNA effector molecule homolog (Arsenite-resistance protein 2 homolog)	8
AAEL003497	AAEL003497-RA	AaegL5_2:216,342,747..216,362,412(-)	farnesyl-pyrophosphate synthetase	1
AAEL003743	AAEL003743-RA	AaegL5_1:247,867,430..247,929,340(-)	vacuolar proton ATPases	5
AAEL004025	AAEL004025-RD	AaegL5_3:166,351,710..166,405,437(+)	glucose dehydrogenase	7
AAEL004221	AAEL004221-RA	AaegL5_3:117,434,369..117,447,039(-)	glycogen synthase	1
AAEL004307	AAEL004307-RO	AaegL5_2:387,353,414..387,516,400(-)	n-myc downstream regulated	15
AAEL005041	AAEL005041-RA	AaegL5_2:444,364,381..444,386,691(+)	Ribosome biogenesis protein WDR12 homolog [Source:UniProtKB/Swiss-Prot;Acc:Q17BB0]	1
AAEL005208	AAEL005208-RA	AaegL5_2:229,001..237,705(-)	unspecified product	1
AAEL005400	AAEL005400-RH	AaegL5_1:246,645,486..246,895,012(+)	2-hydroxyacid dehydrogenase	31
AAEL005400	AAEL005400-RI	AaegL5_1:246,645,486..246,895,012(+)	2-hydroxyacid dehydrogenase	31
AAEL005400	AAEL005400-RX	AaegL5_1:246,645,486..246,895,012(+)	2-hydroxyacid dehydrogenase	31
AAEL005400	AAEL005400-RY	AaegL5_1:246,645,486..246,895,012(+)	2-hydroxyacid dehydrogenase	31
AAEL006155	AAEL006155-RA	AaegL5_3:68,694,896..68,705,333(-)	Nicalin [Source:UniProtKB/TrEMBL;Acc:Q177H2]	1
AAEL006582	AAEL006582-RD	AaegL5_2:132,674,287..132,744,920(-)	calcium-transporting ATPase sarcoplasmic/endoplasmic reticulum type	7
AAEL006748	AAEL006748-RA	AaegL5_2:85,110,774..85,111,542(-)	ss-DNA binding protein 12RNP2 precursor, putative	1
AAEL007383	AAEL007383-RE	AaegL5_1:259,803,289..259,804,730(+)	secreted ferritin G subunit precursor, putative	3
[truncated: 873 more rows]

## Sheet: Conversion
Gene ID	source_id	Input Order	Organism	Genomic Location (Gene)	Product Description	Gene Type	Input ID	Column1
AAEL000001	AAEL000001-RA	1508	Aedes aegypti LVP_AGWG	AaegL5_3:102,845,151..102,857,922(+)	unspecified product	protein coding gene	Q0C738
AAEL000010	AAEL000010-RA	1506	Aedes aegypti LVP_AGWG	AaegL5_3:102,915,808..102,917,099(+)	60S ribosomal protein L36 [Source:UniProtKB/TrEMBL;Acc:Q1HR17]	protein coding gene	Q1HR17
AAEL000028	AAEL000028-RA	1502	Aedes aegypti LVP_AGWG	AaegL5_3:105,097,961..105,132,164(+)	Clip-Domain Serine Protease family B.	protein coding gene	Q1HRH0
AAEL000032	AAEL000032-RE	1507	Aedes aegypti LVP_AGWG	AaegL5_3:102,899,488..102,909,521(-)	40S ribosomal protein S6 [Source:UniProtKB/Swiss-Prot;Acc:Q9U761]	protein coding gene	Q0C740
AAEL000081	AAEL000081-RB	1500	Aedes aegypti LVP_AGWG	AaegL5_2:184,465,658..184,482,992(-)	peroxisome assembly factor-2 (peroxisomal-type ATPase 1)	protein coding gene	Q0C7B7
AAEL000091	AAEL000091-RA	1504	Aedes aegypti LVP_AGWG	AaegL5_3:104,473,114..104,474,414(+)	sumo-1-activating enzyme E1a	protein coding gene	Q0C785
AAEL000099	AAEL000099-RA	1501	Aedes aegypti LVP_AGWG	AaegL5_3:105,159,323..105,162,908(+)	Clip-Domain Serine Protease family B.	protein coding gene	Q0C7A5
AAEL000109	AAEL000109-RA	1498	Aedes aegypti LVP_AGWG	AaegL5_1:194,876,365..194,915,431(-)	Enolase-phosphatase E1 (EC 3.1.3.77)(2,3-diketo-5-methylthio-1-phosphopentane phosphatase)	protein coding gene	Q17Q32
AAEL000138	AAEL000138-RA	1499	Aedes aegypti LVP_AGWG	AaegL5_1:194,565,902..194,573,546(+)	NADH dehydrogenase, putative	protein coding gene	Q17Q29
AAEL000143	AAEL000143-RA	1496	Aedes aegypti LVP_AGWG	AaegL5_1:197,311,526..197,312,787(+)	unspecified product	protein coding gene	Q17Q53
AAEL000147	AAEL000147-RA	1497	Aedes aegypti LVP_AGWG	AaegL5_1:194,947,334..194,948,175(-)	single-stranded DNA binding protein, putative	protein coding gene	Q17Q33
AAEL000159	AAEL000159-RA	1489	Aedes aegypti LVP_AGWG	AaegL5_3:109,661,012..109,674,635(-)	nipsnap	protein coding gene	Q17Q08
AAEL000175	AAEL000175-RB	1490	Aedes aegypti LVP_AGWG	AaegL5_3:212,388,318..212,418,232(+)	Eukaryotic translation initiation factor 3 subunit C [Source:UniProtKB/Swiss-Prot;Acc:Q17Q06]	protein coding gene	Q17Q06
AAEL000182	AAEL000182-RA	1493	Aedes aegypti LVP_AGWG	AaegL5_3:213,029,278..213,029,697(-)	unspecified product	protein coding gene	Q17PZ2
AAEL000185	AAEL000185-RA	1494	Aedes aegypti LVP_AGWG	AaegL5_3:215,990,942..216,027,284(-)	eukaryotic translation initiation factor	protein coding gene	Q17PW1
AAEL000185	AAEL000185-RB	1494	Aedes aegypti LVP_AGWG	AaegL5_3:215,990,942..216,027,284(-)	eukaryotic translation initiation factor	protein coding gene	Q17PW1
AAEL000185	AAEL000185-RC	1494	Aedes aegypti LVP_AGWG	AaegL5_3:215,990,942..216,027,284(-)	eukaryotic translation initiation factor	protein coding gene	Q17PW1
AAEL000185	AAEL000185-RD	1494	Aedes aegypti LVP_AGWG	AaegL5_3:215,990,942..216,027,284(-)	eukaryotic translation initiation factor	protein coding gene	Q17PW1
AAEL000199	AAEL000199-RA	1492	Aedes aegypti LVP_AGWG	AaegL5_3:213,008,770..213,024,654(-)	arginyl-tRNA synthetase	protein coding gene	Q17PZ4
AAEL000208	AAEL000208-RA	1491	Aedes aegypti LVP_AGWG	AaegL5_3:212,976,558..212,977,635(+)	copii-coated vesicle membrane protein P24	protein coding gene	Q17PZ5
AAEL000219	AAEL000219-RA	1487	Aedes aegypti LVP_AGWG	AaegL5_1:6,592,041..6,593,668(+)	lactoylglutathione lyase	protein coding gene	Q17PU4
AAEL000241	AAEL000241-RA	1488	Aedes aegypti LVP_AGWG	AaegL5_1:5,601,354..5,603,113(-)	unspecified product	protein coding gene	Q17PT6
AAEL000270	AAEL000270-RA	1485	Aedes aegypti LVP_AGWG	AaegL5_3:265,003,915..265,006,567(-)	26S proteasome regulatory subunit 7, psd7 [Source:UniProtKB/TrEMBL;Acc:Q17PP0]	protein coding gene	Q17PP0
AAEL000289	AAEL000289-RA	1484	Aedes aegypti LVP_AGWG	AaegL5_3:265,284,765..265,317,467(-)	ANK_REP_REGION domain-containing protein [Source:UniProtKB/TrEMBL;Acc:A0A1S4EVF5]	protein coding gene	Q17PP6
AAEL000289	AAEL000289-RB	1484	Aedes aegypti LVP_AGWG	AaegL5_3:265,284,765..265,317,467(-)	ANK_REP_REGION domain-containing protein [Source:UniProtKB/TrEMBL;Acc:A0A1S4EVF5]	protein coding gene	Q17PP6
AAEL000293	AAEL000293-RA	1486	Aedes aegypti LVP_AGWG	AaegL5_2:75,364,922..75,404,809(+)	ebna2 binding protein P100	protein coding gene	Q17PM3
AAEL000301	AAEL000301-RA	1482	Aedes aegypti LVP_AGWG	AaegL5_3:266,486,521..266,488,973(+)	heat shock protein	protein coding gene	Q17PR3
AAEL000328	AAEL000328-RA	1474	Aedes aegypti LVP_AGWG	AaegL5_2:368,783,398..368,876,030(+)	unspecified product	protein coding gene	Q17PH0
AAEL000328	AAEL000328-RB	1474	Aedes aegypti LVP_AGWG	AaegL5_2:368,783,398..368,876,030(+)	unspecified product	protein coding gene	Q17PH0
AAEL000328	AAEL000328-RC	1474	Aedes aegypti LVP_AGWG	AaegL5_2:368,783,398..368,876,030(+)	unspecified product	protein coding gene	Q17PH0
AAEL000328	AAEL000328-RD	1474	Aedes aegypti LVP_AGWG	AaegL5_2:368,783,398..368,876,030(+)	unspecified product	protein coding gene	Q17PH0
AAEL000328	AAEL000328-RE	1474	Aedes aegypti LVP_AGWG	AaegL5_2:368,783,398..368,876,030(+)	unspecified product	protein coding gene	Q17PH0
AAEL000335	AAEL000335-RA	1480	Aedes aegypti LVP_AGWG	AaegL5_2:367,825,629..367,827,901(-)	lamin	protein coding gene	Q17PF1
AAEL000344	AAEL000344-RA	1475	Aedes aegypti LVP_AGWG	AaegL5_2:367,987,541..367,988,479(-)	unspecified product	protein coding gene	Q17PG0
AAEL000370	AAEL000370-RA	1481	Aedes aegypti LVP_AGWG	AaegL5_2:367,756,230..367,808,446(+)	acyl-CoA oxidase	protein coding gene	Q17PF0
AAEL000370	AAEL000370-RB	1481	Aedes aegypti LVP_AGWG	AaegL5_2:367,756,230..367,808,446(+)	acyl-CoA oxidase	protein coding gene	Q17PF0
AAEL000370	AAEL000370-RC	1481	Aedes aegypti LVP_AGWG	AaegL5_2:367,756,230..367,808,446(+)	acyl-CoA oxidase	protein coding gene	Q17PF0
AAEL000377	AAEL000377-RA	1476	Aedes aegypti LVP_AGWG	AaegL5_2:367,981,237..367,982,184(-)	unspecified product	protein coding gene	Q17PF6, Q17PF7, Q17PF9, Q17PF5
AAEL000388	AAEL000388-RA	1467	Aedes aegypti LVP_AGWG	AaegL5_3:97,604,224..97,623,090(+)	isoleucyl tRNA synthetase	protein coding gene	Q0IGE7
AAEL000410	AAEL000410-RA	1459	Aedes aegypti LVP_AGWG	AaegL5_3:183,635,489..183,636,938(-)	glycoprotein 25l	protein coding gene	Q17PC5
AAEL000415	AAEL000415-RA	1466	Aedes aegypti LVP_AGWG	AaegL5_3:187,066,257..187,134,878(+)	AMP dependent coa ligase	protein coding gene	Q17P68
AAEL000415	AAEL000415-RB	1466	Aedes aegypti LVP_AGWG	AaegL5_3:187,066,257..187,134,878(+)	AMP dependent coa ligase	protein coding gene	Q17P68
AAEL000415	AAEL000415-RC	1466	Aedes aegypti LVP_AGWG	AaegL5_3:187,066,257..187,134,878(+)	AMP dependent coa ligase	protein coding gene	Q17P68
AAEL000422	AAEL000422-RB	1464	Aedes aegypti LVP_AGWG	AaegL5_3:185,907,240..185,916,271(-)	U3 small nucleolar RNA-associated protein homolog, putative	protein coding gene	Q17P88
AAEL000424	AAEL000424-RA	1462	Aedes aegypti LVP_AGWG	AaegL5_3:185,208,535..185,284,387(+)	leucine aminopeptidase	protein coding gene	Q17P99
AAEL000424	AAEL000424-RB	1462	Aedes aegypti LVP_AGWG	AaegL5_3:185,208,535..185,284,387(+)	leucine aminopeptidase	protein coding gene	Q17P99
AAEL000424	AAEL000424-RC	1462	Aedes aegypti LVP_AGWG	AaegL5_3:185,208,535..185,284,387(+)	leucine aminopeptidase	protein coding gene	Q17P99
AAEL000440	AAEL000440-RA	1460	Aedes aegypti LVP_AGWG	AaegL5_3:183,762,526..183,817,362(+)	DNA repair/transcription protein met18/mms19	protein coding gene	Q17PB8
AAEL000440	AAEL000440-RB	1460	Aedes aegypti LVP_AGWG	AaegL5_3:183,762,526..183,817,362(+)	DNA repair/transcription protein met18/mms19	protein coding gene	Q17PB8
AAEL000442	AAEL000442-RA	1461	Aedes aegypti LVP_AGWG	AaegL5_3:184,139,917..184,154,867(+)	protein oskar	protein coding gene	Q17PB4
AAEL000444	AAEL000444-RA	1458	Aedes aegypti LVP_AGWG	AaegL5_3:183,473,370..183,511,360(-)	udp-glucose glycoprotein:glucosyltransferase	protein coding gene	Q17PC9
AAEL000454	AAEL000454-RA	1465	Aedes aegypti LVP_AGWG	AaegL5_3:186,236,629..186,246,530(-)	isocitrate dehydrogenase	protein coding gene	Q17P79
AAEL000454	AAEL000454-RB	1465	Aedes aegypti LVP_AGWG	AaegL5_3:186,236,629..186,246,530(-)	isocitrate dehydrogenase	protein coding gene	Q17P79
AAEL000460	AAEL000460-RA	1463	Aedes aegypti LVP_AGWG	AaegL5_3:185,857,879..185,864,067(+)	unspecified product	protein coding gene	Q17P91
AAEL000485	AAEL000485-RB	1453	Aedes aegypti LVP_AGWG	AaegL5_3:162,854,595..162,895,884(+)	paramyosin, putative	protein coding gene	Q17P45
AAEL000485	AAEL000485-RC	1453	Aedes aegypti LVP_AGWG	AaegL5_3:162,854,595..162,895,884(+)	paramyosin, putative	protein coding gene	Q17P45
AAEL000486	AAEL000486-RA	1454	Aedes aegypti LVP_AGWG	AaegL5_3:161,287,669..161,310,170(+)	chaperonin	protein coding gene	Q17P27
AAEL000492	AAEL000492-RB	1455	Aedes aegypti LVP_AGWG	AaegL5_3:161,215,470..161,216,360(+)	Histone H3 [Source:UniProtKB/TrEMBL;Acc:Q16N56]	protein coding gene	Q16N56
AAEL000496	AAEL000496-RA	1451	Aedes aegypti LVP_AGWG	AaegL5_3:163,069,876..163,076,838(+)	unspecified product	protein coding gene	Q17P51, Q17P50
AAEL000496	AAEL000496-RB	1451	Aedes aegypti LVP_AGWG	AaegL5_3:163,069,876..163,076,838(+)	unspecified product	protein coding gene	Q17P51, Q17P50
AAEL000517	AAEL000517-RB	1457	Aedes aegypti LVP_AGWG	AaegL5_3:161,214,215..161,215,544(-)	Histone H4 [Source:UniProtKB/TrEMBL;Acc:Q16IE4]	protein coding gene	Q16IE4
AAEL000529	AAEL000529-RB	1446	Aedes aegypti LVP_AGWG	AaegL5_3:388,949,837..388,950,196(+)	40S ribosomal protein S21 [Source:UniProtKB/TrEMBL;Acc:Q1HR25]	protein coding gene	Q1HR25
AAEL000541	AAEL000541-RB	1449	Aedes aegypti LVP_AGWG	AaegL5_3:385,453,443..385,488,321(-)	fasciclin, putative	protein coding gene	Q17NX1
AAEL000541	AAEL000541-RC	1449	Aedes aegypti LVP_AGWG	AaegL5_3:385,453,443..385,488,321(-)	fasciclin, putative	protein coding gene	Q17NX1
AAEL000549	AAEL000549-RB	1448	Aedes aegypti LVP_AGWG	AaegL5_3:388,129,394..388,216,451(+)	fibulin 1 and	protein coding gene	Q17NY8
AAEL000549	AAEL000549-RC	1448	Aedes aegypti LVP_AGWG	AaegL5_3:388,129,394..388,216,451(+)	fibulin 1 and	protein coding gene	Q17NY8
AAEL000549	AAEL000549-RD	1448	Aedes aegypti LVP_AGWG	AaegL5_3:388,129,394..388,216,451(+)	fibulin 1 and	protein coding gene	Q17NY8
AAEL000549	AAEL000549-RE	1448	Aedes aegypti LVP_AGWG	AaegL5_3:388,129,394..388,216,451(+)	fibulin 1 and	protein coding gene	Q17NY8
AAEL000549	AAEL000549-RF	1448	Aedes aegypti LVP_AGWG	AaegL5_3:388,129,394..388,216,451(+)	fibulin 1 and	protein coding gene	Q17NY8
AAEL000549	AAEL000549-RG	1448	Aedes aegypti LVP_AGWG	AaegL5_3:388,129,394..388,216,451(+)	fibulin 1 and	protein coding gene	Q17NY8
AAEL000551	AAEL000551-RA	1447	Aedes aegypti LVP_AGWG	AaegL5_3:388,552,015..388,572,536(-)	unspecified product	protein coding gene	Q17NZ1
AAEL000568	AAEL000568-RB	1076	Aedes aegypti LVP_AGWG	AaegL5_2:147,593,471..147,595,680(+)	26S proteasome non-ATPase regulatory subunit [Source:UniProtKB/TrEMBL;Acc:Q17NV4]	protein coding gene	Q17NV4
AAEL000572	AAEL000572-RB	1444	Aedes aegypti LVP_AGWG	AaegL5_3:12,498,885..12,564,613(+)	AMP dependent ligase [Source:UniProtKB/TrEMBL;Acc:A0A1S4EW84]	protein coding gene	Q17NU2
AAEL000572	AAEL000572-RC	1444	Aedes aegypti LVP_AGWG	AaegL5_3:12,498,885..12,564,613(+)	AMP dependent ligase [Source:UniProtKB/TrEMBL;Acc:A0A1S4EW84]	protein coding gene	Q17NU2
AAEL000572	AAEL000572-RD	1444	Aedes aegypti LVP_AGWG	AaegL5_3:12,498,885..12,564,613(+)	AMP dependent ligase [Source:UniProtKB/TrEMBL;Acc:A0A1S4EW84]	protein coding gene	Q17NU2
AAEL000574	AAEL000574-RA	1445	Aedes aegypti LVP_AGWG	AaegL5_3:12,471,082..12,487,862(-)	unspecified product	protein coding gene	Q17NU0
AAEL000574	AAEL000574-RB	1445	Aedes aegypti LVP_AGWG	AaegL5_3:12,471,082..12,487,862(-)	unspecified product	protein coding gene	Q17NU0
AAEL000629	AAEL000629-RA	1443	Aedes aegypti LVP_AGWG	AaegL5_2:285,133,209..285,134,360(-)	adenylate kinase 3,	protein coding gene	Q17NS5
AAEL000635	AAEL000635-RA	1440	Aedes aegypti LVP_AGWG	AaegL5_3:395,190,881..395,193,185(+)	cop9 complex subunit 7a	protein coding gene	Q17NL4
AAEL000635	AAEL000635-RC	1440	Aedes aegypti LVP_AGWG	AaegL5_3:395,190,881..395,193,185(+)	cop9 complex subunit 7a	protein coding gene	Q17NL4
AAEL000636	AAEL000636-RA	1442	Aedes aegypti LVP_AGWG	AaegL5_3:393,004,076..393,022,532(-)	unspecified product	protein coding gene	Q17NJ4
AAEL000636	AAEL000636-RB	1442	Aedes aegypti LVP_AGWG	AaegL5_3:393,004,076..393,022,532(-)	unspecified product	protein coding gene	Q17NJ4
AAEL000636	AAEL000636-RC	1442	Aedes aegypti LVP_AGWG	AaegL5_3:393,004,076..393,022,532(-)	unspecified product	protein coding gene	Q17NJ4
AAEL000641	AAEL000641-RA	1438	Aedes aegypti LVP_AGWG	AaegL5_3:395,598,438..395,615,252(+)	protein disulfide isomerase	protein coding gene	Q1HR78
AAEL000674	AAEL000674-RA	1439	Aedes aegypti LVP_AGWG	AaegL5_3:395,591,244..395,594,303(-)	RNA m5u methyltransferase	protein coding gene	Q17NM7
AAEL000677	AAEL000677-RA	1441	Aedes aegypti LVP_AGWG	AaegL5_3:395,144,533..395,145,604(-)	DNA-directed RNA polymerase subunit rpb8	protein coding gene	Q17NL0
AAEL000701	AAEL000701-RA	1435	Aedes aegypti LVP_AGWG	AaegL5_2:458,725,261..458,726,229(+)	60S ribosomal protein L4	protein coding gene	Q17NG2
AAEL000703	AAEL000703-RA	1434	Aedes aegypti LVP_AGWG	AaegL5_2:458,822,549..458,845,356(-)	glycogen phosphorylase	protein coding gene	Q17NG8
AAEL000713	AAEL000713-RA	1433	Aedes aegypti LVP_AGWG	AaegL5_2:458,861,200..458,932,754(-)	reticulon/nogo	protein coding gene	Q17NG9
AAEL000713	AAEL000713-RB	1433	Aedes aegypti LVP_AGWG	AaegL5_2:458,861,200..458,932,754(-)	reticulon/nogo	protein coding gene	Q17NG9
AAEL000713	AAEL000713-RC	1433	Aedes aegypti LVP_AGWG	AaegL5_2:458,861,200..458,932,754(-)	reticulon/nogo	protein coding gene	Q17NG9
AAEL000713	AAEL000713-RD	1433	Aedes aegypti LVP_AGWG	AaegL5_2:458,861,200..458,932,754(-)	reticulon/nogo	protein coding gene	Q17NG9
AAEL000746	AAEL000746-RA	1431	Aedes aegypti LVP_AGWG	AaegL5_2:52,098,045..52,108,534(+)	NADP-specific isocitrate dehydrogenase	protein coding gene	Q1HQW5
AAEL000758	AAEL000758-RB	1428	Aedes aegypti LVP_AGWG	AaegL5_3:244,988,789..245,009,918(-)	ubiquitin-activating enzyme E1	protein coding gene	Q17N85
AAEL000759	AAEL000759-RA	1427	Aedes aegypti LVP_AGWG	AaegL5_3:245,675,449..245,707,803(+)	gamma-glutamylcysteine synthetase, putative	protein coding gene	Q17N98
AAEL000769	AAEL000769-RA	1429	Aedes aegypti LVP_AGWG	AaegL5_3:243,413,361..243,414,414(+)	arginine/serine-rich splicing factor	protein coding gene	Q17N77
AAEL000786	AAEL000786-RA	1426	Aedes aegypti LVP_AGWG	AaegL5_3:246,025,774..246,027,077(-)	Laminin IV type A domain-containing protein [Source:UniProtKB/TrEMBL;Acc:A0A1S4EWU9]	protein coding gene	Q17NA1
AAEL000800	AAEL000800-RA	1419	Aedes aegypti LVP_AGWG	AaegL5_3:363,635,713..363,661,346(+)	microsomal dipeptidase	protein coding gene	Q17N24
AAEL000807	AAEL000807-RA	1418	Aedes aegypti LVP_AGWG	AaegL5_3:120,496,218..120,503,615(+)	tetratricopeptide repeat protein, putative	protein coding gene	Q17N59
AAEL000807	AAEL000807-RB	1418	Aedes aegypti LVP_AGWG	AaegL5_3:120,496,218..120,503,615(+)	tetratricopeptide repeat protein, putative	protein coding gene	Q17N59
AAEL000823	AAEL000823-RA	1417	Aedes aegypti LVP_AGWG	AaegL5_3:120,507,589..120,509,621(+)	60S ribosomal protein L35A, putative [Source:UniProtKB/TrEMBL;Acc:Q17N60]	protein coding gene	Q17N60
AAEL000827	AAEL000827-RA	1425	Aedes aegypti LVP_AGWG	AaegL5_3:362,376,379..362,377,799(-)	unspecified product	protein coding gene	Q17N06
AAEL000833	AAEL000833-RA	1423	Aedes aegypti LVP_AGWG	AaegL5_3:362,399,878..362,401,126(+)	odorant binding protein OBP7	protein coding gene	Q17N09
AAEL000837	AAEL000837-RA	1424	Aedes aegypti LVP_AGWG	AaegL5_3:362,393,451..362,394,438(+)	unspecified product	protein coding gene	Q17N08
AAEL000846	AAEL000846-RB	1422	Aedes aegypti LVP_AGWG	AaegL5_3:362,411,314..362,412,429(+)	unspecified product	protein coding gene	Q17N10
AAEL000889	AAEL000889-RA	1415	Aedes aegypti LVP_AGWG	AaegL5_3:334,526,437..334,528,584(-)	Carboxylic ester hydrolase [Source:UniProtKB/TrEMBL;Acc:A0A1S4EX56]	protein coding gene	Q17MW9
AAEL000898	AAEL000898-RB	1416	Aedes aegypti LVP_AGWG	AaegL5_3:332,922,989..332,933,714(-)	unspecified product	protein coding gene	Q17MV4
AAEL000923	AAEL000923-RA	1414	Aedes aegypti LVP_AGWG	AaegL5_3:335,494,041..335,501,474(+)	unspecified product	protein coding gene	Q17MZ3
AAEL000930	AAEL000930-RB	1409	Aedes aegypti LVP_AGWG	AaegL5_3:380,115,448..380,142,561(+)	unspecified product	protein coding gene	Q17MR0
AAEL000930	AAEL000930-RC	1409	Aedes aegypti LVP_AGWG	AaegL5_3:380,115,448..380,142,561(+)	unspecified product	protein coding gene	Q17MR0
AAEL000930	AAEL000930-RD	1409	Aedes aegypti LVP_AGWG	AaegL5_3:380,115,448..380,142,561(+)	unspecified product	protein coding gene	Q17MR0
AAEL000931	AAEL000931-RA	1411	Aedes aegypti LVP_AGWG	AaegL5_3:379,517,841..379,533,979(-)	Alkaline phosphatase [Source:UniProtKB/TrEMBL;Acc:Q1HQK7]	protein coding gene	Q1HQK7
AAEL000941	AAEL000941-RA	1412	Aedes aegypti LVP_AGWG	AaegL5_3:377,117,377..377,117,971(+)	mitochondrial inner membrane protein translocase, 8kD-subunit, putative	protein coding gene	Q1HRI2
AAEL000944	AAEL000944-RA	1406	Aedes aegypti LVP_AGWG	AaegL5_2:301,816,357..301,909,288(-)	unspecified product	protein coding gene	Q17MR8
AAEL000944	AAEL000944-RB	1406	Aedes aegypti LVP_AGWG	AaegL5_2:301,816,357..301,909,288(-)	unspecified product	protein coding gene	Q17MR8
AAEL000947	AAEL000947-RA	1410	Aedes aegypti LVP_AGWG	AaegL5_3:379,810,900..379,816,699(+)	microsomal signal peptidase 23 kd subunit (spc22/23)	protein coding gene	Q1HRQ4
AAEL000951	AAEL000951-RA	1413	Aedes aegypti LVP_AGWG	AaegL5_3:376,987,786..376,989,299(-)	elongation factor 1-beta2	protein coding gene	Q17MM5
AAEL000955	AAEL000955-RA	1408	Aedes aegypti LVP_AGWG	AaegL5_3:380,157,877..380,175,749(-)	autophagy related gene	protein coding gene	Q17MR1
AAEL000961	AAEL000961-RA	1407	Aedes aegypti LVP_AGWG	AaegL5_3:380,289,935..380,342,024(+)	unspecified product	protein coding gene	Q17MR6
AAEL000986	AAEL000986-RB	1404	Aedes aegypti LVP_AGWG	AaegL5_3:31,587,522..31,599,034(+)	NADH-ubiquinone oxidoreductase ashi subunit	protein coding gene	Q17MK1
AAEL000987	AAEL000987-RA	1401	Aedes aegypti LVP_AGWG	AaegL5_2:10,486,645..10,490,162(+)	60S ribosomal protein L8	protein coding gene	Q1HR32
AAEL000993	AAEL000993-RB	1403	Aedes aegypti LVP_AGWG	AaegL5_2:10,059,400..10,388,900(-)	dally	protein coding gene	Q17ML3
AAEL000999	AAEL000999-RA	1402	Aedes aegypti LVP_AGWG	AaegL5_2:10,448,498..10,451,176(-)	DNA replication licensing factor MCM7	protein coding gene	Q17ML5
AAEL001005	AAEL001005-RA	1405	Aedes aegypti LVP_AGWG	AaegL5_1:210,061,034..210,069,131(+)	calreticulin	protein coding gene	Q17MI1
AAEL001037	AAEL001037-RA	1400	Aedes aegypti LVP_AGWG	AaegL5_3:55,146,385..55,149,348(-)	ribosomal RNA methyltransferase	protein coding gene	Q17ME6
AAEL001041	AAEL001041-RA	1399	Aedes aegypti LVP_AGWG	AaegL5_2:101,762,987..101,808,893(+)	guanine nucleotide-binding protein beta 3 (g protein beta3)	protein coding gene	Q17MH7
AAEL001041	AAEL001041-RB	1399	Aedes aegypti LVP_AGWG	AaegL5_2:101,762,987..101,808,893(+)	guanine nucleotide-binding protein beta 3 (g protein beta3)	protein coding gene	Q17MH7
AAEL001041	AAEL001041-RC	1399	Aedes aegypti LVP_AGWG	AaegL5_2:101,762,987..101,808,893(+)	guanine nucleotide-binding protein beta 3 (g protein beta3)	protein coding gene	Q17MH7
AAEL001041	AAEL001041-RD	1399	Aedes aegypti LVP_AGWG	AaegL5_2:101,762,987..101,808,893(+)	guanine nucleotide-binding protein beta 3 (g protein beta3)	protein coding gene	Q17MH7
AAEL001041	AAEL001041-RE	1399	Aedes aegypti LVP_AGWG	AaegL5_2:101,762,987..101,808,893(+)	guanine nucleotide-binding protein beta 3 (g protein beta3)	protein coding gene	Q17MH7
AAEL001041	AAEL001041-RF	1399	Aedes aegypti LVP_AGWG	AaegL5_2:101,762,987..101,808,893(+)	guanine nucleotide-binding protein beta 3 (g protein beta3)	protein coding gene	Q17MH7
AAEL001041	AAEL001041-RG	1399	Aedes aegypti LVP_AGWG	AaegL5_2:101,762,987..101,808,893(+)	guanine nucleotide-binding protein beta 3 (g protein beta3)	protein coding gene	Q17MH7
AAEL001041	AAEL001041-RH	1399	Aedes aegypti LVP_AGWG	AaegL5_2:101,762,987..101,808,893(+)	guanine nucleotide-binding protein beta 3 (g protein beta3)	protein coding gene	Q17MH7
AAEL001041	AAEL001041-RI	1399	Aedes aegypti LVP_AGWG	AaegL5_2:101,762,987..101,808,893(+)	guanine nucleotide-binding protein beta 3 (g protein beta3)	protein coding gene	Q17MH7
AAEL001041	AAEL001041-RJ	1399	Aedes aegypti LVP_AGWG	AaegL5_2:101,762,987..101,808,893(+)	guanine nucleotide-binding protein beta 3 (g protein beta3)	protein coding gene	Q17MH7
AAEL001041	AAEL001041-RK	1399	Aedes aegypti LVP_AGWG	AaegL5_2:101,762,987..101,808,893(+)	guanine nucleotide-binding protein beta 3 (g protein beta3)	protein coding gene	Q17MH7
AAEL001041	AAEL001041-RL	1399	Aedes aegypti LVP_AGWG	AaegL5_2:101,762,987..101,808,893(+)	guanine nucleotide-binding protein beta 3 (g protein beta3)	protein coding gene	Q17MH7
AAEL001041	AAEL001041-RM	1399	Aedes aegypti LVP_AGWG	AaegL5_2:101,762,987..101,808,893(+)	guanine nucleotide-binding protein beta 3 (g protein beta3)	protein coding gene	Q17MH7
AAEL001041	AAEL001041-RN	1399	Aedes aegypti LVP_AGWG	AaegL5_2:101,762,987..101,808,893(+)	guanine nucleotide-binding protein beta 3 (g protein beta3)	protein coding gene	Q17MH7
AAEL001041	AAEL001041-RO	1399	Aedes aegypti LVP_AGWG	AaegL5_2:101,762,987..101,808,893(+)	guanine nucleotide-binding protein beta 3 (g protein beta3)	protein coding gene	Q17MH7
AAEL001041	AAEL001041-RP	1399	Aedes aegypti LVP_AGWG	AaegL5_2:101,762,987..101,808,893(+)	guanine nucleotide-binding protein beta 3 (g protein beta3)	protein coding gene	Q17MH7
AAEL001041	AAEL001041-RQ	1399	Aedes aegypti LVP_AGWG	AaegL5_2:101,762,987..101,808,893(+)	guanine nucleotide-binding protein beta 3 (g protein beta3)	protein coding gene	Q17MH7
AAEL001041	AAEL001041-RR	1399	Aedes aegypti LVP_AGWG	AaegL5_2:101,762,987..101,808,893(+)	guanine nucleotide-binding protein beta 3 (g protein beta3)	protein coding gene	Q17MH7
AAEL001041	AAEL001041-RS	1399	Aedes aegypti LVP_AGWG	AaegL5_2:101,762,987..101,808,893(+)	guanine nucleotide-binding protein beta 3 (g protein beta3)	protein coding gene	Q17MH7
AAEL001061	AAEL001061-RA	790	Aedes aegypti LVP_AGWG	AaegL5_1:299,812,634..299,826,451(+)	glutathione S-transferase (GSTD1)	protein coding gene	Q174V0
AAEL001061	AAEL001061-RB	790	Aedes aegypti LVP_AGWG	AaegL5_1:299,812,634..299,826,451(+)	glutathione S-transferase (GSTD1)	protein coding gene	Q174V0
AAEL001061	AAEL001061-RC	790	Aedes aegypti LVP_AGWG	AaegL5_1:299,812,634..299,826,451(+)	glutathione S-transferase (GSTD1)	protein coding gene	Q174V0
AAEL001109	AAEL001109-RA	1395	Aedes aegypti LVP_AGWG	AaegL5_3:1,679,162..1,679,864(-)	Glutaredoxin [Source:UniProtKB/TrEMBL;Acc:Q17M81]	protein coding gene	Q17M81
AAEL001112	AAEL001112-RB	1398	Aedes aegypti LVP_AGWG	AaegL5_3:406,507,714..406,535,964(+)	unspecified product	protein coding gene	Q17M51
AAEL001129	AAEL001129-RA	1394	Aedes aegypti LVP_AGWG	AaegL5_3:1,689,081..1,709,933(+)	unspecified product	protein coding gene	Q17M82
AAEL001132	AAEL001132-RA	1393	Aedes aegypti LVP_AGWG	AaegL5_3:1,894,098..1,919,235(+)	unspecified product	protein coding gene	Q17M86
AAEL001134	AAEL001134-RA	1396	Aedes aegypti LVP_AGWG	AaegL5_3:1,643,889..1,652,068(-)	Probable methylmalonate-semialdehyde dehydrogenase [acylating], mitochondrial Precursor (Malonate-semialdehyde dehydrogenase [acylating])(MMSDH)(EC 1.2.1.27)(EC 1.2.1.18)	protein coding gene	Q17M80
AAEL001144	AAEL001144-RA	1397	Aedes aegypti LVP_AGWG	AaegL5_3:1,622,271..1,643,110(-)	unspecified product	protein coding gene	Q17M79
AAEL001144	AAEL001144-RB	1397	Aedes aegypti LVP_AGWG	AaegL5_3:1,622,271..1,643,110(-)	unspecified product	protein coding gene	Q17M79
AAEL001164	AAEL001164-RA	1387	Aedes aegypti LVP_AGWG	AaegL5_2:309,081,194..309,092,923(+)	NADH:ubiquinone dehydrogenase, putative	protein coding gene	Q17M02
AAEL001166	AAEL001166-RA	1381	Aedes aegypti LVP_AGWG	AaegL5_2:307,234,449..307,248,442(-)	protein phosphatases pp1 regulatory subunit	protein coding gene	Q17M29
AAEL001166	AAEL001166-RB	1381	Aedes aegypti LVP_AGWG	AaegL5_2:307,234,449..307,248,442(-)	protein phosphatases pp1 regulatory subunit	protein coding gene	Q17M29
AAEL001166	AAEL001166-RC	1381	Aedes aegypti LVP_AGWG	AaegL5_2:307,234,449..307,248,442(-)	protein phosphatases pp1 regulatory subunit	protein coding gene	Q17M29
AAEL001169	AAEL001169-RA	1392	Aedes aegypti LVP_AGWG	AaegL5_2:148,893,091..148,906,299(-)	ribosome biogenesis protein BOP1 homolog	protein coding gene	Q17LZ2
AAEL001170	AAEL001170-RA	1382	Aedes aegypti LVP_AGWG	AaegL5_2:307,292,824..307,313,570(-)	Protein phosphatase methylesterase 1 [Source:UniProtKB/TrEMBL;Acc:Q17M26]	protein coding gene	Q17M26
AAEL001182	AAEL001182-RA	1386	Aedes aegypti LVP_AGWG	AaegL5_2:309,079,860..309,081,143(-)	phosphotyrosyl phosphatase activator	protein coding gene	Q17M03
AAEL001185	AAEL001185-RA	1384	Aedes aegypti LVP_AGWG	AaegL5_2:307,531,391..307,533,160(+)	unspecified product	protein coding gene	Q17M17
AAEL001189	AAEL001189-RA	1388	Aedes aegypti LVP_AGWG	AaegL5_2:309,466,656..309,535,469(+)	unspecified product	protein coding gene	Q17LZ8, Q17LZ5, Q17LZ6
AAEL001194	AAEL001194-RA	1385	Aedes aegypti LVP_AGWG	AaegL5_2:307,544,012..307,601,765(-)	fatty acid synthase	protein coding gene	Q17M16
AAEL001206	AAEL001206-RB	1379	Aedes aegypti LVP_AGWG	AaegL5_2:413,338,188..413,348,859(-)	threonyl-tRNA synthetase	protein coding gene	Q17LW8
AAEL001206	AAEL001206-RC	1379	Aedes aegypti LVP_AGWG	AaegL5_2:413,338,188..413,348,859(-)	threonyl-tRNA synthetase	protein coding gene	Q17LW8
AAEL001206	AAEL001206-RD	1379	Aedes aegypti LVP_AGWG	AaegL5_2:413,338,188..413,348,859(-)	threonyl-tRNA synthetase	protein coding gene	Q17LW8
AAEL001206	AAEL001206-RE	1379	Aedes aegypti LVP_AGWG	AaegL5_2:413,338,188..413,348,859(-)	threonyl-tRNA synthetase	protein coding gene	Q17LW8
AAEL001210	AAEL001210-RA	1377	Aedes aegypti LVP_AGWG	AaegL5_2:413,266,426..413,267,167(+)	NADH ubiquinone oxidoreductase subunit, putative	protein coding gene	Q1HRB4
AAEL001212	AAEL001212-RA	1380	Aedes aegypti LVP_AGWG	AaegL5_2:413,440,964..413,465,923(+)	phosphoinositide-binding protein, putative	protein coding gene	Q17LW2
AAEL001216	AAEL001216-RA	1378	Aedes aegypti LVP_AGWG	AaegL5_2:413,303,061..413,308,388(-)	DEAD box ATP-dependent RNA helicase	protein coding gene	Q1HR75
AAEL001218	AAEL001218-RA	1376	Aedes aegypti LVP_AGWG	AaegL5_2:411,478,134..411,489,246(+)	alanyl-tRNA synthetase	protein coding gene	Q17LY0
AAEL001232	AAEL001232-RA	1375	Aedes aegypti LVP_AGWG	AaegL5_2:60,889,002..61,195,048(-)	tubulointerstitial nephritis antigen	protein coding gene	Q17LU1
AAEL001232	AAEL001232-RB	1375	Aedes aegypti LVP_AGWG	AaegL5_2:60,889,002..61,195,048(-)	tubulointerstitial nephritis antigen	protein coding gene	Q17LU1
AAEL001300	AAEL001300-RA	1369	Aedes aegypti LVP_AGWG	AaegL5_3:327,097,114..327,107,541(-)	unspecified product	protein coding gene	Q17LN5
AAEL001308	AAEL001308-RA	1373	Aedes aegypti LVP_AGWG	AaegL5_2:447,580,295..447,641,198(-)	CRAL/TRIO domain-containing protein	protein coding gene	Q17LK7
AAEL001317	AAEL001317-RA	1370	Aedes aegypti LVP_AGWG	AaegL5_3:327,108,754..327,119,289(+)	DEAD box ATP-dependent RNA helicase	protein coding gene	Q17LN4
AAEL001323	AAEL001323-RA	1371	Aedes aegypti LVP_AGWG	AaegL5_2:448,186,811..448,213,070(-)	unspecified product	protein coding gene	Q17LM4
AAEL001323	AAEL001323-RB	1371	Aedes aegypti LVP_AGWG	AaegL5_2:448,186,811..448,213,070(-)	unspecified product	protein coding gene	Q17LM4
AAEL001329	AAEL001329-RA	1365	Aedes aegypti LVP_AGWG	AaegL5_3:47,714,031..47,719,228(-)	mitochondrial carrier protein	protein coding gene	Q17LJ4
AAEL001329	AAEL001329-RB	1365	Aedes aegypti LVP_AGWG	AaegL5_3:47,714,031..47,719,228(-)	mitochondrial carrier protein	protein coding gene	Q17LJ4
AAEL001329	AAEL001329-RC	1365	Aedes aegypti LVP_AGWG	AaegL5_3:47,714,031..47,719,228(-)	mitochondrial carrier protein	protein coding gene	Q17LJ4
AAEL001329	AAEL001329-RD	1365	Aedes aegypti LVP_AGWG	AaegL5_3:47,714,031..47,719,228(-)	mitochondrial carrier protein	protein coding gene	Q17LJ4
AAEL001329	AAEL001329-RE	1365	Aedes aegypti LVP_AGWG	AaegL5_3:47,714,031..47,719,228(-)	mitochondrial carrier protein	protein coding gene	Q17LJ4
AAEL001329	AAEL001329-RF	1365	Aedes aegypti LVP_AGWG	AaegL5_3:47,714,031..47,719,228(-)	mitochondrial carrier protein	protein coding gene	Q17LJ4
AAEL001352	AAEL001352-RA	1367	Aedes aegypti LVP_AGWG	AaegL5_3:47,754,617..47,782,173(+)	scaffold attachment factor b	protein coding gene	Q17LJ1
AAEL001354	AAEL001354-RA	1366	Aedes aegypti LVP_AGWG	AaegL5_3:47,737,524..47,739,247(+)	unspecified product	protein coding gene	Q17LJ3
AAEL001356	AAEL001356-RA	1368	Aedes aegypti LVP_AGWG	AaegL5_2:56,986,858..57,005,485(+)	RNA-binding protein	protein coding gene	Q17LH0
AAEL001356	AAEL001356-RB	1368	Aedes aegypti LVP_AGWG	AaegL5_2:56,986,858..57,005,485(+)	RNA-binding protein	protein coding gene	Q17LH0
AAEL001356	AAEL001356-RC	1368	Aedes aegypti LVP_AGWG	AaegL5_2:56,986,858..57,005,485(+)	RNA-binding protein	protein coding gene	Q17LH0
AAEL001379	AAEL001379-RA	1363	Aedes aegypti LVP_AGWG	AaegL5_2:206,228,239..206,274,641(-)	unspecified product	protein coding gene	Q17LG1
AAEL001397	AAEL001397-RA	1360	Aedes aegypti LVP_AGWG	AaegL5_2:45,714,602..45,744,519(-)	ribonuclease	protein coding gene	Q17L93
AAEL001401	AAEL001401-RA	1353	Aedes aegypti LVP_AGWG	AaegL5_2:48,276,926..48,278,502(-)	leucine-rich immune protein (Short)	protein coding gene	Q17LC4
AAEL001402	AAEL001402-RA	1352	Aedes aegypti LVP_AGWG	AaegL5_2:48,290,579..48,292,091(-)	leucine-rich immune protein (Short)	protein coding gene	Q17LC5
AAEL001411	AAEL001411-RA	1358	Aedes aegypti LVP_AGWG	AaegL5_2:45,819,624..45,987,488(+)	myosin heavy chain, nonmuscle or smooth muscle	protein coding gene	Q17L97, Q17L96
AAEL001414	AAEL001414-RA	1355	Aedes aegypti LVP_AGWG	AaegL5_2:48,256,756..48,258,414(+)	leucine-rich immune protein (Short)	protein coding gene	Q17LC0
AAEL001414	AAEL001414-RB	1355	Aedes aegypti LVP_AGWG	AaegL5_2:48,256,756..48,258,414(+)	leucine-rich immune protein (Short)	protein coding gene	Q17LC0
AAEL001420	AAEL001420-RA	13	Aedes aegypti LVP_AGWG	AaegL5_2:48,269,336..48,271,052(+)	leucine-rich immune protein (Short)	protein coding gene	Q1HR01, Q17LC2
AAEL001421	AAEL001421-RA	1357	Aedes aegypti LVP_AGWG	AaegL5_2:46,307,992..46,329,467(+)	high density lipoprotien binding protein / vigilin	protein coding gene	Q17LA3
AAEL001421	AAEL001421-RB	1357	Aedes aegypti LVP_AGWG	AaegL5_2:46,307,992..46,329,467(+)	high density lipoprotien binding protein / vigilin	protein coding gene	Q17LA3
AAEL001421	AAEL001421-RC	1357	Aedes aegypti LVP_AGWG	AaegL5_2:46,307,992..46,329,467(+)	high density lipoprotien binding protein / vigilin	protein coding gene	Q17LA3
AAEL001422	AAEL001422-RA	1356	Aedes aegypti LVP_AGWG	AaegL5_2:47,678,389..47,679,614(-)	proteasome inhibitor	protein coding gene	Q17LA8
AAEL001427	AAEL001427-RA	1362	Aedes aegypti LVP_AGWG	AaegL5_1:28,810,722..28,811,952(-)	short-chain dehydrogenase	protein coding gene	Q17L80
AAEL001432	AAEL001432-RA	1361	Aedes aegypti LVP_AGWG	AaegL5_2:45,686,123..45,699,452(+)	protein disulfide isomerase	protein coding gene	Q17L92
AAEL001446	AAEL001446-RB	1350	Aedes aegypti LVP_AGWG	AaegL5_1:111,460,507..111,501,591(-)	testis-specific protein pbs13 (t-complex 11 )	protein coding gene	Q17L70
AAEL001446	AAEL001446-RC	1350	Aedes aegypti LVP_AGWG	AaegL5_1:111,460,507..111,501,591(-)	testis-specific protein pbs13 (t-complex 11 )	protein coding gene	Q17L70
AAEL001446	AAEL001446-RD	1350	Aedes aegypti LVP_AGWG	AaegL5_1:111,460,507..111,501,591(-)	testis-specific protein pbs13 (t-complex 11 )	protein coding gene	Q17L70
AAEL001446	AAEL001446-RE	1350	Aedes aegypti LVP_AGWG	AaegL5_1:111,460,507..111,501,591(-)	testis-specific protein pbs13 (t-complex 11 )	protein coding gene	Q17L70
AAEL001446	AAEL001446-RF	1350	Aedes aegypti LVP_AGWG	AaegL5_1:111,460,507..111,501,591(-)	testis-specific protein pbs13 (t-complex 11 )	protein coding gene	Q17L70
AAEL001446	AAEL001446-RG	1350	Aedes aegypti LVP_AGWG	AaegL5_1:111,460,507..111,501,591(-)	testis-specific protein pbs13 (t-complex 11 )	protein coding gene	Q17L70
AAEL001446	AAEL001446-RH	1350	Aedes aegypti LVP_AGWG	AaegL5_1:111,460,507..111,501,591(-)	testis-specific protein pbs13 (t-complex 11 )	protein coding gene	Q17L70
AAEL001446	AAEL001446-RI	1350	Aedes aegypti LVP_AGWG	AaegL5_1:111,460,507..111,501,591(-)	testis-specific protein pbs13 (t-complex 11 )	protein coding gene	Q17L70
AAEL001448	AAEL001448-RA	1349	Aedes aegypti LVP_AGWG	AaegL5_1:111,749,812..111,816,730(-)	unspecified product	protein coding gene	Q17L75
AAEL001448	AAEL001448-RB	1349	Aedes aegypti LVP_AGWG	AaegL5_1:111,749,812..111,816,730(-)	unspecified product	protein coding gene	Q17L75
AAEL001448	AAEL001448-RC	1349	Aedes aegypti LVP_AGWG	AaegL5_1:111,749,812..111,816,730(-)	unspecified product	protein coding gene	Q17L75
AAEL001448	AAEL001448-RD	1349	Aedes aegypti LVP_AGWG	AaegL5_1:111,749,812..111,816,730(-)	unspecified product	protein coding gene	Q17L75
AAEL001448	AAEL001448-RE	1349	Aedes aegypti LVP_AGWG	AaegL5_1:111,749,812..111,816,730(-)	unspecified product	protein coding gene	Q17L75
AAEL001448	AAEL001448-RF	1349	Aedes aegypti LVP_AGWG	AaegL5_1:111,749,812..111,816,730(-)	unspecified product	protein coding gene	Q17L75
AAEL001448	AAEL001448-RG	1349	Aedes aegypti LVP_AGWG	AaegL5_1:111,749,812..111,816,730(-)	unspecified product	protein coding gene	Q17L75
AAEL001448	AAEL001448-RH	1349	Aedes aegypti LVP_AGWG	AaegL5_1:111,749,812..111,816,730(-)	unspecified product	protein coding gene	Q17L75
AAEL001448	AAEL001448-RI	1349	Aedes aegypti LVP_AGWG	AaegL5_1:111,749,812..111,816,730(-)	unspecified product	protein coding gene	Q17L75
AAEL001484	AAEL001484-RC	1346	Aedes aegypti LVP_AGWG	AaegL5_2:262,346,112..262,386,625(-)	chromosome region maintenance protein 1/exportin	protein coding gene	Q17L27
AAEL001484	AAEL001484-RD	1346	Aedes aegypti LVP_AGWG	AaegL5_2:262,346,112..262,386,625(-)	chromosome region maintenance protein 1/exportin	protein coding gene	Q17L27
AAEL001484	AAEL001484-RE	1346	Aedes aegypti LVP_AGWG	AaegL5_2:262,346,112..262,386,625(-)	chromosome region maintenance protein 1/exportin	protein coding gene	Q17L27
AAEL001487	AAEL001487-RB	1345	Aedes aegypti LVP_AGWG	AaegL5_2:262,939,201..262,940,019(-)	unspecified product	protein coding gene	Q17L36
AAEL001496	AAEL001496-RA	1344	Aedes aegypti LVP_AGWG	AaegL5_2:264,572,863..264,585,996(+)	Transcription elongation factor s-ii [Source:UniProtKB/TrEMBL;Acc:A0A1S4EYX3]	protein coding gene	Q17L48
AAEL001496	AAEL001496-RB	1344	Aedes aegypti LVP_AGWG	AaegL5_2:264,572,863..264,585,996(+)	Transcription elongation factor s-ii [Source:UniProtKB/TrEMBL;Acc:A0A1S4EYX3]	protein coding gene	Q17L48
AAEL001501	AAEL001501-RA	1348	Aedes aegypti LVP_AGWG	AaegL5_2:262,274,157..262,280,160(+)	anamorsin homolog (Fe-S cluster assembly protein DRE2 homolog)	protein coding gene	Q17L24
AAEL001506	AAEL001506-RA	1347	Aedes aegypti LVP_AGWG	AaegL5_2:262,289,881..262,294,532(-)	U3 small nucleolar ribonucleoprotein protein MPP10 [Source:UniProtKB/TrEMBL;Acc:A0A1S4EYY5]	protein coding gene	Q17L25
AAEL001507	AAEL001507-RA	1342	Aedes aegypti LVP_AGWG	AaegL5_3:260,944,236..260,954,867(+)	unspecified product	protein coding gene	Q17L03
AAEL001516	AAEL001516-RA	1343	Aedes aegypti LVP_AGWG	AaegL5_3:263,409,232..263,463,355(-)	vesicle associated protein, putative	protein coding gene	Q17KX8
AAEL001516	AAEL001516-RB	1343	Aedes aegypti LVP_AGWG	AaegL5_3:263,409,232..263,463,355(-)	vesicle associated protein, putative	protein coding gene	Q17KX8
AAEL001516	AAEL001516-RC	1343	Aedes aegypti LVP_AGWG	AaegL5_3:263,409,232..263,463,355(-)	vesicle associated protein, putative	protein coding gene	Q17KX8
AAEL001516	AAEL001516-RD	1343	Aedes aegypti LVP_AGWG	AaegL5_3:263,409,232..263,463,355(-)	vesicle associated protein, putative	protein coding gene	Q17KX8
AAEL001588	AAEL001588-RA	1340	Aedes aegypti LVP_AGWG	AaegL5_2:22,834,238..22,846,813(-)	glutamate carboxypeptidase	protein coding gene	Q17KV3
AAEL001593	AAEL001593-RA	1341	Aedes aegypti LVP_AGWG	AaegL5_2:21,097,629..21,159,210(-)	glycerol-3-phosphate dehydrogenase	protein coding gene	Q17KS5
AAEL001593	AAEL001593-RB	1341	Aedes aegypti LVP_AGWG	AaegL5_2:21,097,629..21,159,210(-)	glycerol-3-phosphate dehydrogenase	protein coding gene	Q17KS5
AAEL001593	AAEL001593-RC	1341	Aedes aegypti LVP_AGWG	AaegL5_2:21,097,629..21,159,210(-)	glycerol-3-phosphate dehydrogenase	protein coding gene	Q17KS5
AAEL001593	AAEL001593-RD	1341	Aedes aegypti LVP_AGWG	AaegL5_2:21,097,629..21,159,210(-)	glycerol-3-phosphate dehydrogenase	protein coding gene	Q17KS5
AAEL001593	AAEL001593-RE	1341	Aedes aegypti LVP_AGWG	AaegL5_2:21,097,629..21,159,210(-)	glycerol-3-phosphate dehydrogenase	protein coding gene	Q17KS5
AAEL001605	AAEL001605-RA	1336	Aedes aegypti LVP_AGWG	AaegL5_2:90,696,112..90,728,550(+)	microtubule binding protein, putative	protein coding gene	Q17KQ2
AAEL001605	AAEL001605-RB	1336	Aedes aegypti LVP_AGWG	AaegL5_2:90,696,112..90,728,550(+)	microtubule binding protein, putative	protein coding gene	Q17KQ2
AAEL001616	AAEL001616-RA	1339	Aedes aegypti LVP_AGWG	AaegL5_1:137,423,871..137,452,161(+)	vesicular-fusion protein nsf	protein coding gene	Q17KM8
AAEL001616	AAEL001616-RB	1339	Aedes aegypti LVP_AGWG	AaegL5_1:137,423,871..137,452,161(+)	vesicular-fusion protein nsf	protein coding gene	Q17KM8
AAEL001616	AAEL001616-RC	1339	Aedes aegypti LVP_AGWG	AaegL5_1:137,423,871..137,452,161(+)	vesicular-fusion protein nsf	protein coding gene	Q17KM8
AAEL001623	AAEL001623-RA	1337	Aedes aegypti LVP_AGWG	AaegL5_1:138,295,749..138,307,481(-)	proteasome activator subunit REG	protein coding gene	Q1HQZ9
AAEL001666	AAEL001666-RA	1334	Aedes aegypti LVP_AGWG	AaegL5_2:299,663,802..299,731,025(+)	unspecified product	protein coding gene	Q17KL1
AAEL001673	AAEL001673-RA	1333	Aedes aegypti LVP_AGWG	AaegL5_2:87,079,769..87,083,856(-)	actin	protein coding gene	Q17KG3
AAEL001682	AAEL001682-RA	1331	Aedes aegypti LVP_AGWG	AaegL5_2:85,402,036..85,404,143(+)	nuclear movement protein nudc	protein coding gene	Q17KI6
AAEL001698	AAEL001698-RA	1332	Aedes aegypti LVP_AGWG	AaegL5_2:86,753,645..86,772,677(-)	charged multivesicular body protein 4b	protein coding gene	Q17KG9
AAEL001698	AAEL001698-RB	1332	Aedes aegypti LVP_AGWG	AaegL5_2:86,753,645..86,772,677(-)	charged multivesicular body protein 4b	protein coding gene	Q17KG9
AAEL001715	AAEL001715-RA	1330	Aedes aegypti LVP_AGWG	AaegL5_2:443,080,164..443,083,629(+)	chaperonin	protein coding gene	Q17KD5
AAEL001715	AAEL001715-RB	1330	Aedes aegypti LVP_AGWG	AaegL5_2:443,080,164..443,083,629(+)	chaperonin	protein coding gene	Q17KD5
AAEL001759	AAEL001759-RA	1328	Aedes aegypti LVP_AGWG	AaegL5_2:165,793,312..165,797,549(-)	40S ribosomal protein S9 [Source:UniProtKB/TrEMBL;Acc:Q1HRP3]	protein coding gene	Q1HRP3
AAEL001769	AAEL001769-RA	1327	Aedes aegypti LVP_AGWG	AaegL5_2:166,851,757..166,862,388(+)	DEAD box ATP-dependent RNA helicase	protein coding gene	Q17KA8
AAEL001797	AAEL001797-RA	1325	Aedes aegypti LVP_AGWG	AaegL5_2:374,461,832..374,462,845(-)	endopeptidase clp, putative	protein coding gene	Q17K60
AAEL001845	AAEL001845-RB	1322	Aedes aegypti LVP_AGWG	AaegL5_2:276,671,790..276,682,905(+)	short-chain dehydrogenase	protein coding gene	Q17JY1
AAEL001851	AAEL001851-RA	1316	Aedes aegypti LVP_AGWG	AaegL5_2:274,530,776..274,573,049(+)	unspecified product	protein coding gene	Q17JZ9
AAEL001851	AAEL001851-RB	1316	Aedes aegypti LVP_AGWG	AaegL5_2:274,530,776..274,573,049(+)	unspecified product	protein coding gene	Q17JZ9
AAEL001851	AAEL001851-RC	1316	Aedes aegypti LVP_AGWG	AaegL5_2:274,530,776..274,573,049(+)	unspecified product	protein coding gene	Q17JZ9
AAEL001852	AAEL001852-RB	1188	Aedes aegypti LVP_AGWG	AaegL5_2:274,302,071..274,303,787(+)	unspecified product	protein coding gene	Q17G53
AAEL001859	AAEL001859-RA	1318	Aedes aegypti LVP_AGWG	AaegL5_2:275,274,075..275,281,573(+)	vesicle protein sorting-associated	protein coding gene	Q17JZ4
AAEL001863	AAEL001863-RA	1313	Aedes aegypti LVP_AGWG	AaegL5_2:184,431,863..184,433,353(+)	zinc carboxypeptidase	protein coding gene	Q17K11
AAEL001865	AAEL001865-RA	1317	Aedes aegypti LVP_AGWG	AaegL5_2:275,154,610..275,182,695(-)	unspecified product	protein coding gene	Q17JZ6
AAEL001869	AAEL001869-RA	1323	Aedes aegypti LVP_AGWG	AaegL5_2:276,888,822..276,934,533(-)	gmp synthase	protein coding gene	Q17JX5
AAEL001869	AAEL001869-RB	1323	Aedes aegypti LVP_AGWG	AaegL5_2:276,888,822..276,934,533(-)	gmp synthase	protein coding gene	Q17JX5
AAEL001874	AAEL001874-RA	1314	Aedes aegypti LVP_AGWG	AaegL5_2:274,383,154..274,402,297(+)	cop9 complex subunit	protein coding gene	Q17K03
AAEL001896	AAEL001896-RA	1310	Aedes aegypti LVP_AGWG	AaegL5_2:389,504,254..389,556,093(-)	UDP-N-acetylglucosamine: polypeptide-N-acetylglucosaminyl transferase, putative	protein coding gene	Q17JW7
AAEL001896	AAEL001896-RB	1310	Aedes aegypti LVP_AGWG	AaegL5_2:389,504,254..389,556,093(-)	UDP-N-acetylglucosamine: polypeptide-N-acetylglucosaminyl transferase, putative	protein coding gene	Q17JW7
AAEL001909	AAEL001909-RA	1312	Aedes aegypti LVP_AGWG	AaegL5_2:389,961,011..389,961,649(-)	mitochondrial ribosomal protein, S21, putative	protein coding gene	Q17JV7
AAEL001913	AAEL001913-RA	1311	Aedes aegypti LVP_AGWG	AaegL5_2:389,850,740..389,874,624(-)	unspecified product	protein coding gene	Q17JW0
AAEL001916	AAEL001916-RA	1308	Aedes aegypti LVP_AGWG	AaegL5_2:193,431,764..193,448,151(+)	eukaryotic translation initiation factor 4e	protein coding gene	Q17JP2
AAEL001916	AAEL001916-RB	1308	Aedes aegypti LVP_AGWG	AaegL5_2:193,431,764..193,448,151(+)	eukaryotic translation initiation factor 4e	protein coding gene	Q17JP2
AAEL001917	AAEL001917-RA	1307	Aedes aegypti LVP_AGWG	AaegL5_2:194,469,914..194,488,039(-)	ribosome biogenesis protein brix	protein coding gene	Q17JQ6
AAEL001919	AAEL001919-RC	1304	Aedes aegypti LVP_AGWG	AaegL5_2:195,549,896..195,609,605(+)	protein tyrosine phosphatase, non-receptor type nt1	protein coding gene	Q17JS7
AAEL001919	AAEL001919-RD	1304	Aedes aegypti LVP_AGWG	AaegL5_2:195,549,896..195,609,605(+)	protein tyrosine phosphatase, non-receptor type nt1	protein coding gene	Q17JS7
AAEL001919	AAEL001919-RE	1304	Aedes aegypti LVP_AGWG	AaegL5_2:195,549,896..195,609,605(+)	protein tyrosine phosphatase, non-receptor type nt1	protein coding gene	Q17JS7
AAEL001930	AAEL001930-RC	1305	Aedes aegypti LVP_AGWG	AaegL5_2:195,532,439..195,545,639(-)	pra1 protein	protein coding gene	Q17JS5
AAEL001930	AAEL001930-RD	1305	Aedes aegypti LVP_AGWG	AaegL5_2:195,532,439..195,545,639(-)	pra1 protein	protein coding gene	Q17JS5
AAEL001946	AAEL001946-RA	1309	Aedes aegypti LVP_AGWG	AaegL5_2:193,177,141..193,422,304(+)	four and a half lim domains	protein coding gene	Q17JP0
AAEL001946	AAEL001946-RB	1309	Aedes aegypti LVP_AGWG	AaegL5_2:193,177,141..193,422,304(+)	four and a half lim domains	protein coding gene	Q17JP0
AAEL001946	AAEL001946-RC	1309	Aedes aegypti LVP_AGWG	AaegL5_2:193,177,141..193,422,304(+)	four and a half lim domains	protein coding gene	Q17JP0
AAEL001946	AAEL001946-RD	1309	Aedes aegypti LVP_AGWG	AaegL5_2:193,177,141..193,422,304(+)	four and a half lim domains	protein coding gene	Q17JP0
AAEL001951	AAEL001951-RA	1306	Aedes aegypti LVP_AGWG	AaegL5_3:227,584,945..227,588,623(+)	actin	protein coding gene	Q6QNY2
AAEL001951	AAEL001951-RB	1306	Aedes aegypti LVP_AGWG	AaegL5_3:227,584,945..227,588,623(+)	actin	protein coding gene	Q6QNY2
AAEL001965	AAEL001965-RA	1298	Aedes aegypti LVP_AGWG	AaegL5_2:425,532,620..425,541,312(-)	imaginal disc growth factor	protein coding gene	Q17JL7
AAEL002002	AAEL002002-RA	1302	Aedes aegypti LVP_AGWG	AaegL5_2:426,587,375..426,588,001(-)	mitochondrial ribosomal protein, S18B, putative	protein coding gene	Q17JG5
AAEL002006	AAEL002006-RA	1303	Aedes aegypti LVP_AGWG	AaegL5_2:426,594,419..426,601,413(+)	unspecified product	protein coding gene	Q17JG4
AAEL002006	AAEL002006-RB	1303	Aedes aegypti LVP_AGWG	AaegL5_2:426,594,419..426,601,413(+)	unspecified product	protein coding gene	Q17JG4
AAEL002016	AAEL002016-RB	1301	Aedes aegypti LVP_AGWG	AaegL5_2:426,568,796..426,580,305(+)	disulfide oxidoreductase	protein coding gene	Q17JG7
AAEL002023	AAEL002023-RA	1299	Aedes aegypti LVP_AGWG	AaegL5_2:425,558,593..425,582,486(-)	imaginal disc growth factor	protein coding gene	Q17JL4
AAEL002036	AAEL002036-RB	1300	Aedes aegypti LVP_AGWG	AaegL5_2:426,553,355..426,568,632(-)	unspecified product	protein coding gene	Q17JG8
AAEL002047	AAEL002047-RA	1296	Aedes aegypti LVP_AGWG	AaegL5_1:58,231,915..58,232,988(-)	40S ribosomal protein S10 [Source:UniProtKB/TrEMBL;Acc:Q1HR41]	protein coding gene	Q1HR41
AAEL002048	AAEL002048-RA	1295	Aedes aegypti LVP_AGWG	AaegL5_1:58,275,663..58,302,221(-)	histidyl-tRNA synthetase	protein coding gene	Q17JC2
AAEL002048	AAEL002048-RB	1295	Aedes aegypti LVP_AGWG	AaegL5_1:58,275,663..58,302,221(-)	histidyl-tRNA synthetase	protein coding gene	Q17JC2
AAEL002065	AAEL002065-RA	1292	Aedes aegypti LVP_AGWG	AaegL5_2:356,667,414..356,676,885(+)	hydroxymethylglutaryl-coa lyase	protein coding gene	Q17JE1
AAEL002068	AAEL002068-RA	948	Aedes aegypti LVP_AGWG	AaegL5_2:356,637,359..356,651,964(-)	mitochondrial processing peptidase alpha subunit	protein coding gene	Q17A09, Q17JE4
AAEL002077	AAEL002077-RA	1294	Aedes aegypti LVP_AGWG	AaegL5_1:58,393,654..58,413,974(-)	UV excision repair protein rad23	protein coding gene	Q17JC6
AAEL002083	AAEL002083-RA	1297	Aedes aegypti LVP_AGWG	AaegL5_2:119,971,165..119,981,828(-)	DEAD box ATP-dependent RNA helicase	protein coding gene	Q17JB5
AAEL002107	AAEL002107-RA	1290	Aedes aegypti LVP_AGWG	AaegL5_3:177,829,387..177,843,782(+)	sulfide quinone reductase	protein coding gene	Q17J81
AAEL002155	AAEL002155-RA	1287	Aedes aegypti LVP_AGWG	AaegL5_1:102,248,520..102,261,444(-)	ras-related protein Rab-10, putative	protein coding gene	Q17J36
AAEL002158	AAEL002158-RA	1283	Aedes aegypti LVP_AGWG	AaegL5_1:25,233,741..25,235,175(-)	secreted ferritin G subunit precursor, putative	protein coding gene	Q17J46
AAEL002160	AAEL002160-RA	1286	Aedes aegypti LVP_AGWG	AaegL5_1:102,271,303..102,359,494(-)	GTP-binding protein	protein coding gene	Q17J37
AAEL002170	AAEL002170-RA	1284	Aedes aegypti LVP_AGWG	AaegL5_1:25,178,745..25,215,218(+)	phosphatidylinositol-phosphatidylcholine transfer protein, putative	protein coding gene	Q17J45
AAEL002170	AAEL002170-RB	1284	Aedes aegypti LVP_AGWG	AaegL5_1:25,178,745..25,215,218(+)	phosphatidylinositol-phosphatidylcholine transfer protein, putative	protein coding gene	Q17J45
AAEL002174	AAEL002174-RA	1288	Aedes aegypti LVP_AGWG	AaegL5_1:102,233,432..102,240,249(+)	dolichyl-diphosphooligosaccharide protein glycosyltransferase	protein coding gene	Q17J35
AAEL002175	AAEL002175-RA	1285	Aedes aegypti LVP_AGWG	AaegL5_1:25,122,076..25,167,436(-)	unspecified product	protein coding gene	Q17J43
AAEL002178	AAEL002178-RB	103	Aedes aegypti LVP_AGWG	AaegL5_1:101,596,750..101,616,586(+)	unspecified product	protein coding gene	Q16IC7, Q17J32
AAEL002178	AAEL002178-RC	103	Aedes aegypti LVP_AGWG	AaegL5_1:101,596,750..101,616,586(+)	unspecified product	protein coding gene	Q16IC7, Q17J32
AAEL002178	AAEL002178-RD	103	Aedes aegypti LVP_AGWG	AaegL5_1:101,596,750..101,616,586(+)	unspecified product	protein coding gene	Q16IC7, Q17J32
AAEL002183	AAEL002183-RA	1281	Aedes aegypti LVP_AGWG	AaegL5_2:430,623,457..430,628,051(+)	oligosaccharyl transferase, subunit, putative	protein coding gene	Q1HRQ3
AAEL002184	AAEL002184-RA	1280	Aedes aegypti LVP_AGWG	AaegL5_2:428,405,407..428,419,264(+)	F-actin capping protein beta subunit	protein coding gene	Q17J03
AAEL002207	AAEL002207-RA	1282	Aedes aegypti LVP_AGWG	AaegL5_2:430,787,326..430,796,873(-)	unspecified product	protein coding gene	Q17IT9
AAEL002261	AAEL002261-RA	1279	Aedes aegypti LVP_AGWG	AaegL5_2:30,030,788..30,102,139(-)	GTP cyclohydrolase i	protein coding gene	Q17IQ8
AAEL002261	AAEL002261-RB	1279	Aedes aegypti LVP_AGWG	AaegL5_2:30,030,788..30,102,139(-)	GTP cyclohydrolase i	protein coding gene	Q17IQ8
AAEL002261	AAEL002261-RC	1279	Aedes aegypti LVP_AGWG	AaegL5_2:30,030,788..30,102,139(-)	GTP cyclohydrolase i	protein coding gene	Q17IQ8
AAEL002261	AAEL002261-RD	1279	Aedes aegypti LVP_AGWG	AaegL5_2:30,030,788..30,102,139(-)	GTP cyclohydrolase i	protein coding gene	Q17IQ8
AAEL002261	AAEL002261-RE	1279	Aedes aegypti LVP_AGWG	AaegL5_2:30,030,788..30,102,139(-)	GTP cyclohydrolase i	protein coding gene	Q17IQ8
AAEL002271	AAEL002271-RA	1278	Aedes aegypti LVP_AGWG	AaegL5_2:30,859,424..30,882,808(+)	26S proteasome regulatory subunit S3 [Source:UniProtKB/TrEMBL;Acc:Q17IR8]	protein coding gene	Q17IR8
AAEL002296	AAEL002296-RA	1277	Aedes aegypti LVP_AGWG	AaegL5_3:374,095,727..374,112,210(+)	trifunctional enzyme beta subunit (tp-beta)	protein coding gene	Q17IM1
AAEL002301	AAEL002301-RA	1276	Aedes aegypti LVP_AGWG	AaegL5_3:375,997,195..376,016,979(-)	serine protease	protein coding gene	Q17IQ0
AAEL002301	AAEL002301-RB	1276	Aedes aegypti LVP_AGWG	AaegL5_3:375,997,195..376,016,979(-)	serine protease	protein coding gene	Q17IQ0
AAEL002324	AAEL002324-RB	1271	Aedes aegypti LVP_AGWG	AaegL5_2:175,283,153..175,284,245(+)	Vacuolar protein sorting-associated protein 28 homolog [Source:UniProtKB/TrEMBL;Acc:Q16IH3]	protein coding gene	Q16IH3
AAEL002334	AAEL002334-RA	1270	Aedes aegypti LVP_AGWG	AaegL5_2:176,069,688..176,078,309(-)	eukaryotic translation initiation factor 3 subunit E (eIF3e)	protein coding gene	Q1HQY6
AAEL002345	AAEL002345-RB	1273	Aedes aegypti LVP_AGWG	AaegL5_2:175,153,941..175,224,926(-)	unspecified product	protein coding gene	Q17IH3
AAEL002345	AAEL002345-RC	1273	Aedes aegypti LVP_AGWG	AaegL5_2:175,153,941..175,224,926(-)	unspecified product	protein coding gene	Q17IH3
AAEL002350	AAEL002350-RA	1272	Aedes aegypti LVP_AGWG	AaegL5_2:175,238,872..175,251,353(+)	unspecified product	protein coding gene	Q1HQM7
AAEL002362	AAEL002362-RA	1274	Aedes aegypti LVP_AGWG	AaegL5_2:175,084,087..175,098,102(+)	unspecified product	protein coding gene	Q17IG8
AAEL002372	AAEL002372-RB	1266	Aedes aegypti LVP_AGWG	AaegL5_2:302,273,559..302,279,682(+)	40S ribosomal protein S11 [Source:UniProtKB/TrEMBL;Acc:Q9GSB1]	protein coding gene	Q17IE1, Q9GSB1
AAEL002377	AAEL002377-RA	1268	Aedes aegypti LVP_AGWG	AaegL5_2:303,083,428..303,084,598(+)	Small nuclear ribonucleoprotein-associated protein [Source:UniProtKB/TrEMBL;Acc:Q1HQD9]	protein coding gene	Q1HQD9
AAEL002387	AAEL002387-RA	1264	Aedes aegypti LVP_AGWG	AaegL5_2:302,202,270..302,204,125(+)	unspecified product	protein coding gene	Q17IE6
AAEL002399	AAEL002399-RA	1269	Aedes aegypti LVP_AGWG	AaegL5_2:303,153,412..303,177,509(-)	Aspartate aminotransferase [Source:UniProtKB/TrEMBL;Acc:Q5K6H3]	protein coding gene	Q5K6H3
AAEL002401	AAEL002401-RA	1265	Aedes aegypti LVP_AGWG	AaegL5_2:302,264,487..302,266,655(+)	proteasome subunit beta type	protein coding gene	Q17IE3
AAEL002416	AAEL002416-RA	1262	Aedes aegypti LVP_AGWG	AaegL5_1:176,718,536..176,726,727(+)	short-chain dehydrogenase	protein coding gene	Q17IA4
AAEL002416	AAEL002416-RB	1262	Aedes aegypti LVP_AGWG	AaegL5_1:176,718,536..176,726,727(+)	short-chain dehydrogenase	protein coding gene	Q17IA4
AAEL002417	AAEL002417-RA	1263	Aedes aegypti LVP_AGWG	AaegL5_1:177,017,528..177,042,794(+)	troponin t, invertebrate	protein coding gene	Q17I94
AAEL002417	AAEL002417-RB	1263	Aedes aegypti LVP_AGWG	AaegL5_1:177,017,528..177,042,794(+)	troponin t, invertebrate	protein coding gene	Q17I94
AAEL002417	AAEL002417-RC	1263	Aedes aegypti LVP_AGWG	AaegL5_1:177,017,528..177,042,794(+)	troponin t, invertebrate	protein coding gene	Q17I94
AAEL002417	AAEL002417-RD	1263	Aedes aegypti LVP_AGWG	AaegL5_1:177,017,528..177,042,794(+)	troponin t, invertebrate	protein coding gene	Q17I94
AAEL002417	AAEL002417-RE	1263	Aedes aegypti LVP_AGWG	AaegL5_1:177,017,528..177,042,794(+)	troponin t, invertebrate	protein coding gene	Q17I94
AAEL002417	AAEL002417-RF	1263	Aedes aegypti LVP_AGWG	AaegL5_1:177,017,528..177,042,794(+)	troponin t, invertebrate	protein coding gene	Q17I94
AAEL002417	AAEL002417-RG	1263	Aedes aegypti LVP_AGWG	AaegL5_1:177,017,528..177,042,794(+)	troponin t, invertebrate	protein coding gene	Q17I94
AAEL002417	AAEL002417-RH	1263	Aedes aegypti LVP_AGWG	AaegL5_1:177,017,528..177,042,794(+)	troponin t, invertebrate	protein coding gene	Q17I94
AAEL002417	AAEL002417-RI	1263	Aedes aegypti LVP_AGWG	AaegL5_1:177,017,528..177,042,794(+)	troponin t, invertebrate	protein coding gene	Q17I94
AAEL002417	AAEL002417-RJ	1263	Aedes aegypti LVP_AGWG	AaegL5_1:177,017,528..177,042,794(+)	troponin t, invertebrate	protein coding gene	Q17I94
AAEL002417	AAEL002417-RK	1263	Aedes aegypti LVP_AGWG	AaegL5_1:177,017,528..177,042,794(+)	troponin t, invertebrate	protein coding gene	Q17I94
AAEL002417	AAEL002417-RL	1263	Aedes aegypti LVP_AGWG	AaegL5_1:177,017,528..177,042,794(+)	troponin t, invertebrate	protein coding gene	Q17I94
AAEL002417	AAEL002417-RM	1263	Aedes aegypti LVP_AGWG	AaegL5_1:177,017,528..177,042,794(+)	troponin t, invertebrate	protein coding gene	Q17I94
AAEL002417	AAEL002417-RN	1263	Aedes aegypti LVP_AGWG	AaegL5_1:177,017,528..177,042,794(+)	troponin t, invertebrate	protein coding gene	Q17I94
AAEL002417	AAEL002417-RO	1263	Aedes aegypti LVP_AGWG	AaegL5_1:177,017,528..177,042,794(+)	troponin t, invertebrate	protein coding gene	Q17I94
AAEL002417	AAEL002417-RP	1263	Aedes aegypti LVP_AGWG	AaegL5_1:177,017,528..177,042,794(+)	troponin t, invertebrate	protein coding gene	Q17I94
AAEL002488	AAEL002488-RA	1261	Aedes aegypti LVP_AGWG	AaegL5_3:338,192,360..338,206,962(-)	DEAD box ATP-dependent RNA helicase	protein coding gene	Q17I24
AAEL002493	AAEL002493-RA	1260	Aedes aegypti LVP_AGWG	AaegL5_2:77,703,485..77,706,237(-)	short-chain dehydrogenase	protein coding gene	Q17I51
AAEL002501	AAEL002501-RA	1255	Aedes aegypti LVP_AGWG	AaegL5_1:90,489,723..90,502,772(+)	protein disulfide isomerase	protein coding gene	Q17I04
AAEL002501	AAEL002501-RB	1255	Aedes aegypti LVP_AGWG	AaegL5_1:90,489,723..90,502,772(+)	protein disulfide isomerase	protein coding gene	Q17I04
AAEL002504	AAEL002504-RB	1256	Aedes aegypti LVP_AGWG	AaegL5_1:90,471,072..90,485,392(-)	ATP synthase delta chain, mitochondrial	protein coding gene	J9HS62
AAEL002508	AAEL002508-RA	1258	Aedes aegypti LVP_AGWG	AaegL5_1:90,362,352..90,375,084(-)	26S protease regulatory subunit 6a [Source:UniProtKB/TrEMBL;Acc:Q17HZ7]	protein coding gene	Q17HZ7
AAEL002510	AAEL002510-RA	1257	Aedes aegypti LVP_AGWG	AaegL5_1:90,394,257..90,421,721(-)	serine hydroxymethyltransferase	protein coding gene	Q17I00
AAEL002510	AAEL002510-RB	1257	Aedes aegypti LVP_AGWG	AaegL5_1:90,394,257..90,421,721(-)	serine hydroxymethyltransferase	protein coding gene	Q17I00
AAEL002510	AAEL002510-RC	1257	Aedes aegypti LVP_AGWG	AaegL5_1:90,394,257..90,421,721(-)	serine hydroxymethyltransferase	protein coding gene	Q17I00
AAEL002510	AAEL002510-RD	1257	Aedes aegypti LVP_AGWG	AaegL5_1:90,394,257..90,421,721(-)	serine hydroxymethyltransferase	protein coding gene	Q17I00
AAEL002526	AAEL002526-RA	1254	Aedes aegypti LVP_AGWG	AaegL5_1:90,506,167..90,506,763(-)	MICOS complex subunit MIC10 [Source:UniProtKB/TrEMBL;Acc:Q17I05]	protein coding gene	Q17I05
AAEL002527	AAEL002527-RA	1253	Aedes aegypti LVP_AGWG	AaegL5_1:91,320,308..91,350,147(+)	unspecified product	protein coding gene	Q17I13
AAEL002527	AAEL002527-RB	1253	Aedes aegypti LVP_AGWG	AaegL5_1:91,320,308..91,350,147(+)	unspecified product	protein coding gene	Q17I13
AAEL002534	AAEL002534-RA	1259	Aedes aegypti LVP_AGWG	AaegL5_1:89,339,923..89,343,198(-)	60S ribosomal protein L10 [Source:UniProtKB/TrEMBL;Acc:Q1HRT6]	protein coding gene	Q1HRT6
AAEL002539	AAEL002539-RA	1251	Aedes aegypti LVP_AGWG	AaegL5_1:226,259,364..226,467,135(+)	fimbrin/plastin	protein coding gene	Q17HT7
AAEL002539	AAEL002539-RB	1251	Aedes aegypti LVP_AGWG	AaegL5_1:226,259,364..226,467,135(+)	fimbrin/plastin	protein coding gene	Q17HT7
AAEL002542	AAEL002542-RA	1250	Aedes aegypti LVP_AGWG	AaegL5_1:228,539,095..228,540,580(-)	Triosephosphate isomerase [Source:UniProtKB/TrEMBL;Acc:Q17HW3]	protein coding gene	Q17HW3
AAEL002572	AAEL002572-RA	1249	Aedes aegypti LVP_AGWG	AaegL5_1:229,080,495..229,083,168(-)	myosin regulatory light chain 2 (mlc-2)	protein coding gene	Q17HX1
AAEL002652	AAEL002652-RA	1248	Aedes aegypti LVP_AGWG	AaegL5_2:243,365,378..243,381,109(-)	unspecified product	protein coding gene	Q17HL5
AAEL002652	AAEL002652-RB	1248	Aedes aegypti LVP_AGWG	AaegL5_2:243,365,378..243,381,109(-)	unspecified product	protein coding gene	Q17HL5
AAEL002687	AAEL002687-RA	1245	Aedes aegypti LVP_AGWG	AaegL5_2:464,912,757..464,945,447(-)	sterol carrier protein-2, putative	protein coding gene	Q17HG1
AAEL002701	AAEL002701-RA	1244	Aedes aegypti LVP_AGWG	AaegL5_3:125,563,310..125,570,115(-)	mannosyltransferase	protein coding gene	Q17HC4
AAEL002719	AAEL002719-RA	1242	Aedes aegypti LVP_AGWG	AaegL5_2:13,830,603..13,831,835(+)	unspecified product	protein coding gene	Q17HE7
AAEL002720	AAEL002720-RA	1243	Aedes aegypti LVP_AGWG	AaegL5_2:14,433,260..14,455,978(+)	Serine Protease Inhibitor (serpin) likely cleavage at V/V.	protein coding gene	Q17HE2
AAEL002728	AAEL002728-RA	1241	Aedes aegypti LVP_AGWG	AaegL5_2:13,814,549..13,815,966(+)	unspecified product	protein coding gene	Q17HE9
AAEL002748	AAEL002748-RA	307	Aedes aegypti LVP_AGWG	AaegL5_2:96,217,055..96,251,172(+)	aspartyl-tRNA synthetase	protein coding gene	Q16PV1
AAEL002748	AAEL002748-RB	307	Aedes aegypti LVP_AGWG	AaegL5_2:96,217,055..96,251,172(+)	aspartyl-tRNA synthetase	protein coding gene	Q16PV1
AAEL002748	AAEL002748-RC	307	Aedes aegypti LVP_AGWG	AaegL5_2:96,217,055..96,251,172(+)	aspartyl-tRNA synthetase	protein coding gene	Q16PV1
AAEL002759	AAEL002759-RD	1239	Aedes aegypti LVP_AGWG	AaegL5_3:145,170,571..145,196,908(+)	tropomyosin invertebrate	protein coding gene	Q17H82
AAEL002759	AAEL002759-RE	1239	Aedes aegypti LVP_AGWG	AaegL5_3:145,170,571..145,196,908(+)	tropomyosin invertebrate	protein coding gene	Q17H82
AAEL002759	AAEL002759-RF	1239	Aedes aegypti LVP_AGWG	AaegL5_3:145,170,571..145,196,908(+)	tropomyosin invertebrate	protein coding gene	Q17H82
AAEL002759	AAEL002759-RG	1239	Aedes aegypti LVP_AGWG	AaegL5_3:145,170,571..145,196,908(+)	tropomyosin invertebrate	protein coding gene	Q17H82
AAEL002761	AAEL002761-RA	1240	Aedes aegypti LVP_AGWG	AaegL5_3:144,994,356..145,116,680(+)	tropomyosin invertebrate	protein coding gene	Q17H73
AAEL002761	AAEL002761-RAA	1240	Aedes aegypti LVP_AGWG	AaegL5_3:144,994,356..145,116,680(+)	tropomyosin invertebrate	protein coding gene	Q17H73
AAEL002761	AAEL002761-RAB	1240	Aedes aegypti LVP_AGWG	AaegL5_3:144,994,356..145,116,680(+)	tropomyosin invertebrate	protein coding gene	Q17H73
AAEL002761	AAEL002761-RAC	1240	Aedes aegypti LVP_AGWG	AaegL5_3:144,994,356..145,116,680(+)	tropomyosin invertebrate	protein coding gene	Q17H73
AAEL002761	AAEL002761-RAD	1240	Aedes aegypti LVP_AGWG	AaegL5_3:144,994,356..145,116,680(+)	tropomyosin invertebrate	protein coding gene	Q17H73
AAEL002761	AAEL002761-RAE	1240	Aedes aegypti LVP_AGWG	AaegL5_3:144,994,356..145,116,680(+)	tropomyosin invertebrate	protein coding gene	Q17H73
AAEL002761	AAEL002761-RAF	1240	Aedes aegypti LVP_AGWG	AaegL5_3:144,994,356..145,116,680(+)	tropomyosin invertebrate	protein coding gene	Q17H73
AAEL002761	AAEL002761-RAG	1240	Aedes aegypti LVP_AGWG	AaegL5_3:144,994,356..145,116,680(+)	tropomyosin invertebrate	protein coding gene	Q17H73
AAEL002761	AAEL002761-RAH	1240	Aedes aegypti LVP_AGWG	AaegL5_3:144,994,356..145,116,680(+)	tropomyosin invertebrate	protein coding gene	Q17H73
AAEL002761	AAEL002761-RAI	1240	Aedes aegypti LVP_AGWG	AaegL5_3:144,994,356..145,116,680(+)	tropomyosin invertebrate	protein coding gene	Q17H73
AAEL002761	AAEL002761-RAJ	1240	Aedes aegypti LVP_AGWG	AaegL5_3:144,994,356..145,116,680(+)	tropomyosin invertebrate	protein coding gene	Q17H73
AAEL002761	AAEL002761-RAK	1240	Aedes aegypti LVP_AGWG	AaegL5_3:144,994,356..145,116,680(+)	tropomyosin invertebrate	protein coding gene	Q17H73
AAEL002761	AAEL002761-RAL	1240	Aedes aegypti LVP_AGWG	AaegL5_3:144,994,356..145,116,680(+)	tropomyosin invertebrate	protein coding gene	Q17H73
AAEL002761	AAEL002761-RAM	1240	Aedes aegypti LVP_AGWG	AaegL5_3:144,994,356..145,116,680(+)	tropomyosin invertebrate	protein coding gene	Q17H73
AAEL002761	AAEL002761-RAN	1240	Aedes aegypti LVP_AGWG	AaegL5_3:144,994,356..145,116,680(+)	tropomyosin invertebrate	protein coding gene	Q17H73
AAEL002761	AAEL002761-RB	1240	Aedes aegypti LVP_AGWG	AaegL5_3:144,994,356..145,116,680(+)	tropomyosin invertebrate	protein coding gene	Q17H73
AAEL002761	AAEL002761-RC	1240	Aedes aegypti LVP_AGWG	AaegL5_3:144,994,356..145,116,680(+)	tropomyosin invertebrate	protein coding gene	Q17H73
AAEL002761	AAEL002761-RD	1240	Aedes aegypti LVP_AGWG	AaegL5_3:144,994,356..145,116,680(+)	tropomyosin invertebrate	protein coding gene	Q17H73
AAEL002761	AAEL002761-RE	1240	Aedes aegypti LVP_AGWG	AaegL5_3:144,994,356..145,116,680(+)	tropomyosin invertebrate	protein coding gene	Q17H73
AAEL002761	AAEL002761-RF	1240	Aedes aegypti LVP_AGWG	AaegL5_3:144,994,356..145,116,680(+)	tropomyosin invertebrate	protein coding gene	Q17H73
AAEL002761	AAEL002761-RG	1240	Aedes aegypti LVP_AGWG	AaegL5_3:144,994,356..145,116,680(+)	tropomyosin invertebrate	protein coding gene	Q17H73
AAEL002761	AAEL002761-RH	1240	Aedes aegypti LVP_AGWG	AaegL5_3:144,994,356..145,116,680(+)	tropomyosin invertebrate	protein coding gene	Q17H73
AAEL002761	AAEL002761-RI	1240	Aedes aegypti LVP_AGWG	AaegL5_3:144,994,356..145,116,680(+)	tropomyosin invertebrate	protein coding gene	Q17H73
AAEL002761	AAEL002761-RJ	1240	Aedes aegypti LVP_AGWG	AaegL5_3:144,994,356..145,116,680(+)	tropomyosin invertebrate	protein coding gene	Q17H73
AAEL002761	AAEL002761-RK	1240	Aedes aegypti LVP_AGWG	AaegL5_3:144,994,356..145,116,680(+)	tropomyosin invertebrate	protein coding gene	Q17H73
AAEL002761	AAEL002761-RL	1240	Aedes aegypti LVP_AGWG	AaegL5_3:144,994,356..145,116,680(+)	tropomyosin invertebrate	protein coding gene	Q17H73
AAEL002761	AAEL002761-RM	1240	Aedes aegypti LVP_AGWG	AaegL5_3:144,994,356..145,116,680(+)	tropomyosin invertebrate	protein coding gene	Q17H73
AAEL002761	AAEL002761-RN	1240	Aedes aegypti LVP_AGWG	AaegL5_3:144,994,356..145,116,680(+)	tropomyosin invertebrate	protein coding gene	Q17H73
AAEL002761	AAEL002761-RO	1240	Aedes aegypti LVP_AGWG	AaegL5_3:144,994,356..145,116,680(+)	tropomyosin invertebrate	protein coding gene	Q17H73
AAEL002761	AAEL002761-RP	1240	Aedes aegypti LVP_AGWG	AaegL5_3:144,994,356..145,116,680(+)	tropomyosin invertebrate	protein coding gene	Q17H73
AAEL002761	AAEL002761-RQ	1240	Aedes aegypti LVP_AGWG	AaegL5_3:144,994,356..145,116,680(+)	tropomyosin invertebrate	protein coding gene	Q17H73
AAEL002761	AAEL002761-RR	1240	Aedes aegypti LVP_AGWG	AaegL5_3:144,994,356..145,116,680(+)	tropomyosin invertebrate	protein coding gene	Q17H73
AAEL002761	AAEL002761-RS	1240	Aedes aegypti LVP_AGWG	AaegL5_3:144,994,356..145,116,680(+)	tropomyosin invertebrate	protein coding gene	Q17H73
AAEL002761	AAEL002761-RT	1240	Aedes aegypti LVP_AGWG	AaegL5_3:144,994,356..145,116,680(+)	tropomyosin invertebrate	protein coding gene	Q17H73
AAEL002761	AAEL002761-RU	1240	Aedes aegypti LVP_AGWG	AaegL5_3:144,994,356..145,116,680(+)	tropomyosin invertebrate	protein coding gene	Q17H73
AAEL002761	AAEL002761-RV	1240	Aedes aegypti LVP_AGWG	AaegL5_3:144,994,356..145,116,680(+)	tropomyosin invertebrate	protein coding gene	Q17H73
AAEL002761	AAEL002761-RW	1240	Aedes aegypti LVP_AGWG	AaegL5_3:144,994,356..145,116,680(+)	tropomyosin invertebrate	protein coding gene	Q17H73
AAEL002761	AAEL002761-RX	1240	Aedes aegypti LVP_AGWG	AaegL5_3:144,994,356..145,116,680(+)	tropomyosin invertebrate	protein coding gene	Q17H73
AAEL002761	AAEL002761-RY	1240	Aedes aegypti LVP_AGWG	AaegL5_3:144,994,356..145,116,680(+)	tropomyosin invertebrate	protein coding gene	Q17H73
AAEL002761	AAEL002761-RZ	1240	Aedes aegypti LVP_AGWG	AaegL5_3:144,994,356..145,116,680(+)	tropomyosin invertebrate	protein coding gene	Q17H73
AAEL002764	AAEL002764-RC	1238	Aedes aegypti LVP_AGWG	AaegL5_1:231,577,094..231,596,424(+)	dihydrolipoamide succinyltransferase component of 2-oxoglutarate dehydrogenase	protein coding gene	Q17H89
AAEL002764	AAEL002764-RD	1238	Aedes aegypti LVP_AGWG	AaegL5_1:231,577,094..231,596,424(+)	dihydrolipoamide succinyltransferase component of 2-oxoglutarate dehydrogenase	protein coding gene	Q17H89
AAEL002764	AAEL002764-RE	1238	Aedes aegypti LVP_AGWG	AaegL5_1:231,577,094..231,596,424(+)	dihydrolipoamide succinyltransferase component of 2-oxoglutarate dehydrogenase	protein coding gene	Q17H89
AAEL002783	AAEL002783-RA	1237	Aedes aegypti LVP_AGWG	AaegL5_1:305,224,948..305,226,570(-)	39S mitochondrial ribosomal protein L37	protein coding gene	Q17H25
AAEL002784	AAEL002784-RA	1234	Aedes aegypti LVP_AGWG	AaegL5_1:304,624,729..304,628,380(+)	zinc finger protein	protein coding gene	Q17H47
AAEL002789	AAEL002789-RA	1232	Aedes aegypti LVP_AGWG	AaegL5_3:129,324,813..129,341,615(+)	26S proteasome non-ATPase regulatory subunit	protein coding gene	Q1HQV1
AAEL002810	AAEL002810-RA	1235	Aedes aegypti LVP_AGWG	AaegL5_1:304,883,232..304,885,820(-)	DNA replication licensing factor MCM5	protein coding gene	Q17H38
AAEL002813	AAEL002813-RA	1233	Aedes aegypti LVP_AGWG	AaegL5_1:304,488,319..304,510,040(+)	coupling factor, putative	protein coding gene	Q17H51
AAEL002815	AAEL002815-RA	1230	Aedes aegypti LVP_AGWG	NIGP01001630:21,614..26,085(-)	unspecified product	protein coding gene	Q17H62
AAEL002818	AAEL002818-RB	1231	Aedes aegypti LVP_AGWG	AaegL5_3:129,354,871..129,383,097(+)	splicing factor u2af large subunit	protein coding gene	Q17H60
AAEL002827	AAEL002827-RA	1223	Aedes aegypti LVP_AGWG	AaegL5_3:235,239,531..235,253,102(+)	ATP synthase beta subunit	protein coding gene	Q17H12
AAEL002832	AAEL002832-RA	1224	Aedes aegypti LVP_AGWG	AaegL5_3:235,222,625..235,225,128(+)	40S ribosomal protein S26 [Source:UniProtKB/TrEMBL;Acc:Q1HQE4]	protein coding gene	Q1HQE4
AAEL002833	AAEL002833-RA	1227	Aedes aegypti LVP_AGWG	AaegL5_3:234,963,033..235,018,220(+)	cathepsin l	protein coding gene	Q17H05
AAEL002834	AAEL002834-RC	1226	Aedes aegypti LVP_AGWG	AaegL5_3:235,027,852..235,063,036(-)	myo-inositol-1 phosphate synthase	protein coding gene	Q17H06
AAEL002834	AAEL002834-RD	1226	Aedes aegypti LVP_AGWG	AaegL5_3:235,027,852..235,063,036(-)	myo-inositol-1 phosphate synthase	protein coding gene	Q17H06
AAEL002848	AAEL002848-RA	1229	Aedes aegypti LVP_AGWG	AaegL5_3:233,183,297..233,276,391(-)	tubulin beta chain	protein coding gene	Q17GX8
AAEL002851	AAEL002851-RA	1228	Aedes aegypti LVP_AGWG	AaegL5_3:233,420,405..233,438,299(-)	Tubulin beta chain [Source:UniProtKB/TrEMBL;Acc:Q17GX9]	protein coding gene	Q17GX9
AAEL002861	AAEL002861-RA	1219	Aedes aegypti LVP_AGWG	AaegL5_1:256,006,799..256,025,807(+)	unspecified product	protein coding gene	Q17GX0
AAEL002879	AAEL002879-RAA	1222	Aedes aegypti LVP_AGWG	AaegL5_1:255,264,992..255,360,409(+)	heterogeneous nuclear ribonucleoprotein r	protein coding gene	Q17GV6
AAEL002879	AAEL002879-RAB	1222	Aedes aegypti LVP_AGWG	AaegL5_1:255,264,992..255,360,409(+)	heterogeneous nuclear ribonucleoprotein r	protein coding gene	Q17GV6
AAEL002879	AAEL002879-RAC	1222	Aedes aegypti LVP_AGWG	AaegL5_1:255,264,992..255,360,409(+)	heterogeneous nuclear ribonucleoprotein r	protein coding gene	Q17GV6
AAEL002879	AAEL002879-RAD	1222	Aedes aegypti LVP_AGWG	AaegL5_1:255,264,992..255,360,409(+)	heterogeneous nuclear ribonucleoprotein r	protein coding gene	Q17GV6
AAEL002879	AAEL002879-RB	1222	Aedes aegypti LVP_AGWG	AaegL5_1:255,264,992..255,360,409(+)	heterogeneous nuclear ribonucleoprotein r	protein coding gene	Q17GV6
AAEL002879	AAEL002879-RC	1222	Aedes aegypti LVP_AGWG	AaegL5_1:255,264,992..255,360,409(+)	heterogeneous nuclear ribonucleoprotein r	protein coding gene	Q17GV6
AAEL002879	AAEL002879-RD	1222	Aedes aegypti LVP_AGWG	AaegL5_1:255,264,992..255,360,409(+)	heterogeneous nuclear ribonucleoprotein r	protein coding gene	Q17GV6
AAEL002879	AAEL002879-RE	1222	Aedes aegypti LVP_AGWG	AaegL5_1:255,264,992..255,360,409(+)	heterogeneous nuclear ribonucleoprotein r	protein coding gene	Q17GV6
AAEL002879	AAEL002879-RF	1222	Aedes aegypti LVP_AGWG	AaegL5_1:255,264,992..255,360,409(+)	heterogeneous nuclear ribonucleoprotein r	protein coding gene	Q17GV6
AAEL002879	AAEL002879-RG	1222	Aedes aegypti LVP_AGWG	AaegL5_1:255,264,992..255,360,409(+)	heterogeneous nuclear ribonucleoprotein r	protein coding gene	Q17GV6
AAEL002879	AAEL002879-RH	1222	Aedes aegypti LVP_AGWG	AaegL5_1:255,264,992..255,360,409(+)	heterogeneous nuclear ribonucleoprotein r	protein coding gene	Q17GV6
AAEL002879	AAEL002879-RI	1222	Aedes aegypti LVP_AGWG	AaegL5_1:255,264,992..255,360,409(+)	heterogeneous nuclear ribonucleoprotein r	protein coding gene	Q17GV6
AAEL002879	AAEL002879-RJ	1222	Aedes aegypti LVP_AGWG	AaegL5_1:255,264,992..255,360,409(+)	heterogeneous nuclear ribonucleoprotein r	protein coding gene	Q17GV6
AAEL002879	AAEL002879-RK	1222	Aedes aegypti LVP_AGWG	AaegL5_1:255,264,992..255,360,409(+)	heterogeneous nuclear ribonucleoprotein r	protein coding gene	Q17GV6
AAEL002879	AAEL002879-RL	1222	Aedes aegypti LVP_AGWG	AaegL5_1:255,264,992..255,360,409(+)	heterogeneous nuclear ribonucleoprotein r	protein coding gene	Q17GV6
AAEL002879	AAEL002879-RM	1222	Aedes aegypti LVP_AGWG	AaegL5_1:255,264,992..255,360,409(+)	heterogeneous nuclear ribonucleoprotein r	protein coding gene	Q17GV6
AAEL002879	AAEL002879-RN	1222	Aedes aegypti LVP_AGWG	AaegL5_1:255,264,992..255,360,409(+)	heterogeneous nuclear ribonucleoprotein r	protein coding gene	Q17GV6
AAEL002879	AAEL002879-RO	1222	Aedes aegypti LVP_AGWG	AaegL5_1:255,264,992..255,360,409(+)	heterogeneous nuclear ribonucleoprotein r	protein coding gene	Q17GV6
AAEL002879	AAEL002879-RP	1222	Aedes aegypti LVP_AGWG	AaegL5_1:255,264,992..255,360,409(+)	heterogeneous nuclear ribonucleoprotein r	protein coding gene	Q17GV6
AAEL002879	AAEL002879-RQ	1222	Aedes aegypti LVP_AGWG	AaegL5_1:255,264,992..255,360,409(+)	heterogeneous nuclear ribonucleoprotein r	protein coding gene	Q17GV6
AAEL002879	AAEL002879-RR	1222	Aedes aegypti LVP_AGWG	AaegL5_1:255,264,992..255,360,409(+)	heterogeneous nuclear ribonucleoprotein r	protein coding gene	Q17GV6
AAEL002879	AAEL002879-RS	1222	Aedes aegypti LVP_AGWG	AaegL5_1:255,264,992..255,360,409(+)	heterogeneous nuclear ribonucleoprotein r	protein coding gene	Q17GV6
AAEL002879	AAEL002879-RT	1222	Aedes aegypti LVP_AGWG	AaegL5_1:255,264,992..255,360,409(+)	heterogeneous nuclear ribonucleoprotein r	protein coding gene	Q17GV6
AAEL002879	AAEL002879-RU	1222	Aedes aegypti LVP_AGWG	AaegL5_1:255,264,992..255,360,409(+)	heterogeneous nuclear ribonucleoprotein r	protein coding gene	Q17GV6
AAEL002879	AAEL002879-RV	1222	Aedes aegypti LVP_AGWG	AaegL5_1:255,264,992..255,360,409(+)	heterogeneous nuclear ribonucleoprotein r	protein coding gene	Q17GV6
AAEL002879	AAEL002879-RW	1222	Aedes aegypti LVP_AGWG	AaegL5_1:255,264,992..255,360,409(+)	heterogeneous nuclear ribonucleoprotein r	protein coding gene	Q17GV6
AAEL002879	AAEL002879-RX	1222	Aedes aegypti LVP_AGWG	AaegL5_1:255,264,992..255,360,409(+)	heterogeneous nuclear ribonucleoprotein r	protein coding gene	Q17GV6
AAEL002879	AAEL002879-RY	1222	Aedes aegypti LVP_AGWG	AaegL5_1:255,264,992..255,360,409(+)	heterogeneous nuclear ribonucleoprotein r	protein coding gene	Q17GV6
AAEL002879	AAEL002879-RZ	1222	Aedes aegypti LVP_AGWG	AaegL5_1:255,264,992..255,360,409(+)	heterogeneous nuclear ribonucleoprotein r	protein coding gene	Q17GV6
AAEL002881	AAEL002881-RA	1221	Aedes aegypti LVP_AGWG	AaegL5_1:255,908,315..255,917,789(-)	NADH:ubiquinone dehydrogenase, putative	protein coding gene	Q1HRJ5
AAEL002886	AAEL002886-RA	1213	Aedes aegypti LVP_AGWG	AaegL5_1:108,201,659..108,237,111(-)	thioredoxin reductase	protein coding gene	Q17GT5
AAEL002886	AAEL002886-RB	1213	Aedes aegypti LVP_AGWG	AaegL5_1:108,201,659..108,237,111(-)	thioredoxin reductase	protein coding gene	Q17GT5
AAEL002886	AAEL002886-RC	1213	Aedes aegypti LVP_AGWG	AaegL5_1:108,201,659..108,237,111(-)	thioredoxin reductase	protein coding gene	Q17GT5
AAEL002886	AAEL002886-RD	1213	Aedes aegypti LVP_AGWG	AaegL5_1:108,201,659..108,237,111(-)	thioredoxin reductase	protein coding gene	Q17GT5
AAEL002898	AAEL002898-RA	1215	Aedes aegypti LVP_AGWG	AaegL5_1:108,661,988..108,680,533(+)	unspecified product	protein coding gene	Q17GS3
AAEL002900	AAEL002900-RA	1218	Aedes aegypti LVP_AGWG	AaegL5_1:108,768,573..108,769,988(-)	unspecified product	protein coding gene	Q17GR8
AAEL002906	AAEL002906-RA	1214	Aedes aegypti LVP_AGWG	AaegL5_1:108,399,166..108,409,493(+)	26S proteasome regulatory subunit rpn2	protein coding gene	Q17GS7
AAEL002912	AAEL002912-RA	1217	Aedes aegypti LVP_AGWG	AaegL5_1:108,748,113..108,749,777(+)	Probable cytosolic iron-sulfur protein assembly protein Ciao1	protein coding gene	Q17GR9
AAEL002913	AAEL002913-RB	1216	Aedes aegypti LVP_AGWG	AaegL5_1:108,683,838..108,734,858(+)	peroxisomal membrane protein 70 abcd3	protein coding gene	Q17GS0
AAEL002924	AAEL002924-RC	1212	Aedes aegypti LVP_AGWG	AaegL5_1:85,934,524..85,989,283(+)	unspecified product	protein coding gene	Q17GP0
AAEL002924	AAEL002924-RD	1212	Aedes aegypti LVP_AGWG	AaegL5_1:85,934,524..85,989,283(+)	unspecified product	protein coding gene	Q17GP0
AAEL002924	AAEL002924-RE	1212	Aedes aegypti LVP_AGWG	AaegL5_1:85,934,524..85,989,283(+)	unspecified product	protein coding gene	Q17GP0
AAEL002924	AAEL002924-RF	1212	Aedes aegypti LVP_AGWG	AaegL5_1:85,934,524..85,989,283(+)	unspecified product	protein coding gene	Q17GP0
AAEL002938	AAEL002938-RA	1211	Aedes aegypti LVP_AGWG	AaegL5_1:86,044,899..86,065,265(+)	skd/vacuolar sorting	protein coding gene	Q17GP3
AAEL002938	AAEL002938-RB	1211	Aedes aegypti LVP_AGWG	AaegL5_1:86,044,899..86,065,265(+)	skd/vacuolar sorting	protein coding gene	Q17GP3
AAEL002978	AAEL002978-RA	1209	Aedes aegypti LVP_AGWG	AaegL5_1:261,469,407..261,539,395(+)	leucyl aminopeptidase, putative	protein coding gene	Q17GL0
AAEL002978	AAEL002978-RB	1209	Aedes aegypti LVP_AGWG	AaegL5_1:261,469,407..261,539,395(+)	leucyl aminopeptidase, putative	protein coding gene	Q17GL0
AAEL002978	AAEL002978-RC	1209	Aedes aegypti LVP_AGWG	AaegL5_1:261,469,407..261,539,395(+)	leucyl aminopeptidase, putative	protein coding gene	Q17GL0
AAEL002978	AAEL002978-RD	1209	Aedes aegypti LVP_AGWG	AaegL5_1:261,469,407..261,539,395(+)	leucyl aminopeptidase, putative	protein coding gene	Q17GL0
AAEL002993	AAEL002993-RA	1208	Aedes aegypti LVP_AGWG	AaegL5_1:208,961,633..208,962,321(+)	mitochondrial ribosomal protein L43	protein coding gene	Q17GH2
AAEL003006	AAEL003006-RB	1207	Aedes aegypti LVP_AGWG	AaegL5_3:40,058,514..40,085,727(+)	2-deoxyglucose-6-phosphate phosphatase	protein coding gene	Q17GH7
AAEL003006	AAEL003006-RC	1207	Aedes aegypti LVP_AGWG	AaegL5_3:40,058,514..40,085,727(+)	2-deoxyglucose-6-phosphate phosphatase	protein coding gene	Q17GH7
AAEL003011	AAEL003011-RA	1206	Aedes aegypti LVP_AGWG	AaegL5_3:39,991,995..39,992,718(-)	NADH dehydrogenase, putative	protein coding gene	Q17GH9
AAEL003013	AAEL003013-RA	1205	Aedes aegypti LVP_AGWG	AaegL5_3:39,925,376..39,941,290(-)	dual specificity mitogen-activated protein kinase kinase 4 MAPKK4	protein coding gene	Q17GI1
AAEL003019	AAEL003019-RB	1203	Aedes aegypti LVP_AGWG	AaegL5_1:130,698,383..130,714,568(+)	unspecified product	protein coding gene	Q0IGD0
AAEL003019	AAEL003019-RC	1203	Aedes aegypti LVP_AGWG	AaegL5_1:130,698,383..130,714,568(+)	unspecified product	protein coding gene	Q0IGD0
AAEL003046	AAEL003046-RB	1204	Aedes aegypti LVP_AGWG	AaegL5_1:129,110,007..129,146,325(+)	saposin	protein coding gene	Q0IGB5
AAEL003070	AAEL003070-RA	1202	Aedes aegypti LVP_AGWG	AaegL5_2:85,205,547..85,218,398(+)	unspecified product	protein coding gene	Q0IGA6
AAEL003103	AAEL003103-RA	1197	Aedes aegypti LVP_AGWG	AaegL5_1:119,031,934..119,072,876(+)	E2 ubiquitin-conjugating enzyme, effete	protein coding gene	Q1HR02
AAEL003103	AAEL003103-RB	1197	Aedes aegypti LVP_AGWG	AaegL5_1:119,031,934..119,072,876(+)	E2 ubiquitin-conjugating enzyme, effete	protein coding gene	Q1HR02
AAEL003103	AAEL003103-RC	1197	Aedes aegypti LVP_AGWG	AaegL5_1:119,031,934..119,072,876(+)	E2 ubiquitin-conjugating enzyme, effete	protein coding gene	Q1HR02
AAEL003106	AAEL003106-RA	1199	Aedes aegypti LVP_AGWG	AaegL5_2:44,095,428..44,107,929(-)	Clathrin coat associated protein ap-50 [Source:UniProtKB/TrEMBL;Acc:A0A1S4F3P7]	protein coding gene	Q17GE1
AAEL003106	AAEL003106-RB	1199	Aedes aegypti LVP_AGWG	AaegL5_2:44,095,428..44,107,929(-)	Clathrin coat associated protein ap-50 [Source:UniProtKB/TrEMBL;Acc:A0A1S4F3P7]	protein coding gene	Q17GE1
AAEL003109	AAEL003109-RA	1198	Aedes aegypti LVP_AGWG	AaegL5_1:215,041,170..215,110,251(-)	atlastin	protein coding gene	Q17GF2
AAEL003109	AAEL003109-RB	1198	Aedes aegypti LVP_AGWG	AaegL5_1:215,041,170..215,110,251(-)	atlastin	protein coding gene	Q17GF2
AAEL003109	AAEL003109-RC	1198	Aedes aegypti LVP_AGWG	AaegL5_1:215,041,170..215,110,251(-)	atlastin	protein coding gene	Q17GF2
AAEL003125	AAEL003125-RA	1195	Aedes aegypti LVP_AGWG	AaegL5_2:191,854,081..191,866,558(-)	acyl-coa dehydrogenase	protein coding gene	Q17GD3
AAEL003130	AAEL003130-RA	1193	Aedes aegypti LVP_AGWG	AaegL5_3:270,957,578..270,969,515(+)	bcr-associated protein, bap	protein coding gene	Q17GB1
AAEL003130	AAEL003130-RB	1193	Aedes aegypti LVP_AGWG	AaegL5_3:270,957,578..270,969,515(+)	bcr-associated protein, bap	protein coding gene	Q17GB1
AAEL003130	AAEL003130-RC	1193	Aedes aegypti LVP_AGWG	AaegL5_3:270,957,578..270,969,515(+)	bcr-associated protein, bap	protein coding gene	Q17GB1
AAEL003130	AAEL003130-RD	1193	Aedes aegypti LVP_AGWG	AaegL5_3:270,957,578..270,969,515(+)	bcr-associated protein, bap	protein coding gene	Q17GB1
AAEL003142	AAEL003142-RA	1194	Aedes aegypti LVP_AGWG	AaegL5_3:269,566,803..269,567,706(-)	unspecified product	protein coding gene	Q17G93
AAEL003154	AAEL003154-RA	1192	Aedes aegypti LVP_AGWG	AaegL5_1:192,935,088..192,956,445(-)	aldo-keto reductase	protein coding gene	Q17G72
AAEL003179	AAEL003179-RB	1191	Aedes aegypti LVP_AGWG	AaegL5_1:193,102,636..193,126,140(+)	protein arginine n-methyltransferase 1,	protein coding gene	Q17G76
AAEL003193	AAEL003193-RA	1187	Aedes aegypti LVP_AGWG	AaegL5_1:192,133,147..192,164,056(+)	inorganic pyrophosphatase	protein coding gene	Q17G61
AAEL003193	AAEL003193-RB	1187	Aedes aegypti LVP_AGWG	AaegL5_1:192,133,147..192,164,056(+)	inorganic pyrophosphatase	protein coding gene	Q17G61
AAEL003206	AAEL003206-RA	1189	Aedes aegypti LVP_AGWG	AaegL5_1:190,201,095..190,202,292(-)	glutaredoxin, grx	protein coding gene	Q17G46
AAEL003210	AAEL003210-RF	1186	Aedes aegypti LVP_AGWG	AaegL5_2:367,247,420..367,257,129(-)	tetraspanin 29fa	protein coding gene	Q17FZ6
AAEL003210	AAEL003210-RG	1186	Aedes aegypti LVP_AGWG	AaegL5_2:367,247,420..367,257,129(-)	tetraspanin 29fa	protein coding gene	Q17FZ6
AAEL003210	AAEL003210-RH	1186	Aedes aegypti LVP_AGWG	AaegL5_2:367,247,420..367,257,129(-)	tetraspanin 29fa	protein coding gene	Q17FZ6
AAEL003210	AAEL003210-RI	1186	Aedes aegypti LVP_AGWG	AaegL5_2:367,247,420..367,257,129(-)	tetraspanin 29fa	protein coding gene	Q17FZ6
AAEL003285	AAEL003285-RA	1185	Aedes aegypti LVP_AGWG	AaegL5_3:330,122,618..330,142,807(+)	translocation associated membrane protein	protein coding gene	Q1HRQ8
AAEL003287	AAEL003287-RA	1184	Aedes aegypti LVP_AGWG	AaegL5_3:330,385,672..330,402,749(+)	Serrate RNA effector molecule homolog (Arsenite-resistance protein 2 homolog)	protein coding gene	Q17FR9
AAEL003287	AAEL003287-RB	1184	Aedes aegypti LVP_AGWG	AaegL5_3:330,385,672..330,402,749(+)	Serrate RNA effector molecule homolog (Arsenite-resistance protein 2 homolog)	protein coding gene	Q17FR9
AAEL003287	AAEL003287-RC	1184	Aedes aegypti LVP_AGWG	AaegL5_3:330,385,672..330,402,749(+)	Serrate RNA effector molecule homolog (Arsenite-resistance protein 2 homolog)	protein coding gene	Q17FR9
AAEL003287	AAEL003287-RD	1184	Aedes aegypti LVP_AGWG	AaegL5_3:330,385,672..330,402,749(+)	Serrate RNA effector molecule homolog (Arsenite-resistance protein 2 homolog)	protein coding gene	Q17FR9
AAEL003287	AAEL003287-RE	1184	Aedes aegypti LVP_AGWG	AaegL5_3:330,385,672..330,402,749(+)	Serrate RNA effector molecule homolog (Arsenite-resistance protein 2 homolog)	protein coding gene	Q17FR9
AAEL003287	AAEL003287-RF	1184	Aedes aegypti LVP_AGWG	AaegL5_3:330,385,672..330,402,749(+)	Serrate RNA effector molecule homolog (Arsenite-resistance protein 2 homolog)	protein coding gene	Q17FR9
AAEL003287	AAEL003287-RG	1184	Aedes aegypti LVP_AGWG	AaegL5_3:330,385,672..330,402,749(+)	Serrate RNA effector molecule homolog (Arsenite-resistance protein 2 homolog)	protein coding gene	Q17FR9
AAEL003287	AAEL003287-RH	1184	Aedes aegypti LVP_AGWG	AaegL5_3:330,385,672..330,402,749(+)	Serrate RNA effector molecule homolog (Arsenite-resistance protein 2 homolog)	protein coding gene	Q17FR9
AAEL003326	AAEL003326-RB	1178	Aedes aegypti LVP_AGWG	AaegL5_2:400,191,868..400,262,127(-)	unspecified product	protein coding gene	Q17FN9
AAEL003326	AAEL003326-RC	1178	Aedes aegypti LVP_AGWG	AaegL5_2:400,191,868..400,262,127(-)	unspecified product	protein coding gene	Q17FN9
AAEL003326	AAEL003326-RD	1178	Aedes aegypti LVP_AGWG	AaegL5_2:400,191,868..400,262,127(-)	unspecified product	protein coding gene	Q17FN9
AAEL003326	AAEL003326-RE	1178	Aedes aegypti LVP_AGWG	AaegL5_2:400,191,868..400,262,127(-)	unspecified product	protein coding gene	Q17FN9
AAEL003326	AAEL003326-RF	1178	Aedes aegypti LVP_AGWG	AaegL5_2:400,191,868..400,262,127(-)	unspecified product	protein coding gene	Q17FN9
AAEL003326	AAEL003326-RG	1178	Aedes aegypti LVP_AGWG	AaegL5_2:400,191,868..400,262,127(-)	unspecified product	protein coding gene	Q17FN9
AAEL003326	AAEL003326-RH	1178	Aedes aegypti LVP_AGWG	AaegL5_2:400,191,868..400,262,127(-)	unspecified product	protein coding gene	Q17FN9
AAEL003326	AAEL003326-RI	1178	Aedes aegypti LVP_AGWG	AaegL5_2:400,191,868..400,262,127(-)	unspecified product	protein coding gene	Q17FN9
AAEL003326	AAEL003326-RJ	1178	Aedes aegypti LVP_AGWG	AaegL5_2:400,191,868..400,262,127(-)	unspecified product	protein coding gene	Q17FN9
AAEL003326	AAEL003326-RK	1178	Aedes aegypti LVP_AGWG	AaegL5_2:400,191,868..400,262,127(-)	unspecified product	protein coding gene	Q17FN9
AAEL003326	AAEL003326-RL	1178	Aedes aegypti LVP_AGWG	AaegL5_2:400,191,868..400,262,127(-)	unspecified product	protein coding gene	Q17FN9
AAEL003326	AAEL003326-RM	1178	Aedes aegypti LVP_AGWG	AaegL5_2:400,191,868..400,262,127(-)	unspecified product	protein coding gene	Q17FN9
AAEL003347	AAEL003347-RA	1177	Aedes aegypti LVP_AGWG	AaegL5_2:461,432,917..461,540,044(-)	CRAL/TRIO domain-containing protein	protein coding gene	Q17FQ8
AAEL003347	AAEL003347-RB	1177	Aedes aegypti LVP_AGWG	AaegL5_2:461,432,917..461,540,044(-)	CRAL/TRIO domain-containing protein	protein coding gene	Q17FQ8
AAEL003347	AAEL003347-RC	1177	Aedes aegypti LVP_AGWG	AaegL5_2:461,432,917..461,540,044(-)	CRAL/TRIO domain-containing protein	protein coding gene	Q17FQ8
AAEL003347	AAEL003347-RD	1177	Aedes aegypti LVP_AGWG	AaegL5_2:461,432,917..461,540,044(-)	CRAL/TRIO domain-containing protein	protein coding gene	Q17FQ8
AAEL003347	AAEL003347-RE	1177	Aedes aegypti LVP_AGWG	AaegL5_2:461,432,917..461,540,044(-)	CRAL/TRIO domain-containing protein	protein coding gene	Q17FQ8
AAEL003352	AAEL003352-RA	1176	Aedes aegypti LVP_AGWG	AaegL5_2:461,391,617..461,392,418(+)	60S ribosomal protein l7ae	protein coding gene	Q1HQW0
AAEL003377	AAEL003377-RB	1174	Aedes aegypti LVP_AGWG	AaegL5_3:80,803,608..80,807,217(+)	signal recognition particle	protein coding gene	Q17FK4
AAEL003377	AAEL003377-RC	1174	Aedes aegypti LVP_AGWG	AaegL5_3:80,803,608..80,807,217(+)	signal recognition particle	protein coding gene	Q17FK4
AAEL003382	AAEL003382-RC	1175	Aedes aegypti LVP_AGWG	AaegL5_3:80,431,414..80,444,025(+)	Ro ribonucleoprotein autoantigen, putative	protein coding gene	Q17FJ3
AAEL003385	AAEL003385-RA	1173	Aedes aegypti LVP_AGWG	AaegL5_3:81,352,821..81,354,351(+)	unspecified product	protein coding gene	Q17FL5
AAEL003396	AAEL003396-RA	1172	Aedes aegypti LVP_AGWG	AaegL5_3:81,361,191..81,363,177(-)	60S ribosomal protein L32 [Source:UniProtKB/TrEMBL;Acc:Q1HR34]	protein coding gene	Q1HR34
AAEL003401	AAEL003401-RA	1171	Aedes aegypti LVP_AGWG	AaegL5_3:81,532,295..81,533,215(+)	DNA-directed RNA polymerase II 19 kDa polypeptide rpb7	protein coding gene	Q17FM2
AAEL003406	AAEL003406-RA	1166	Aedes aegypti LVP_AGWG	AaegL5_3:349,278,418..349,291,855(+)	unspecified product	protein coding gene	Q17FF4
AAEL003409	AAEL003409-RA	1168	Aedes aegypti LVP_AGWG	AaegL5_3:349,859,501..349,860,596(-)	39S ribosomal protein L15, mitochondrial	protein coding gene	Q17FD8
AAEL003415	AAEL003415-RB	1164	Aedes aegypti LVP_AGWG	AaegL5_3:348,666,977..348,706,873(+)	lamin	protein coding gene	Q17FG6
AAEL003418	AAEL003418-RA	1165	Aedes aegypti LVP_AGWG	AaegL5_3:349,263,732..349,264,674(+)	microsomal signal peptidase 25 kda subunit	protein coding gene	Q1HRP4
AAEL003427	AAEL003427-RA	1170	Aedes aegypti LVP_AGWG	AaegL5_3:350,161,854..350,165,881(-)	40S ribosomal protein S16 [Source:UniProtKB/Swiss-Prot;Acc:P62251]	protein coding gene	P62251
AAEL003431	AAEL003431-RA	1169	Aedes aegypti LVP_AGWG	AaegL5_3:350,152,108..350,153,267(+)	proteasome subunit beta type 7,10	protein coding gene	Q17FD3
AAEL003443	AAEL003443-RA	1167	Aedes aegypti LVP_AGWG	AaegL5_3:349,776,023..349,789,479(-)	threonine dehydrogenase	protein coding gene	Q17FE0
AAEL003466	AAEL003466-RC	1163	Aedes aegypti LVP_AGWG	AaegL5_2:15,315,814..15,354,721(+)	cullin	protein coding gene	Q17F91
AAEL003466	AAEL003466-RD	1163	Aedes aegypti LVP_AGWG	AaegL5_2:15,315,814..15,354,721(+)	cullin	protein coding gene	Q17F91
AAEL003466	AAEL003466-RE	1163	Aedes aegypti LVP_AGWG	AaegL5_2:15,315,814..15,354,721(+)	cullin	protein coding gene	Q17F91
AAEL003466	AAEL003466-RF	1163	Aedes aegypti LVP_AGWG	AaegL5_2:15,315,814..15,354,721(+)	cullin	protein coding gene	Q17F91
AAEL003466	AAEL003466-RG	1163	Aedes aegypti LVP_AGWG	AaegL5_2:15,315,814..15,354,721(+)	cullin	protein coding gene	Q17F91
AAEL003466	AAEL003466-RH	1163	Aedes aegypti LVP_AGWG	AaegL5_2:15,315,814..15,354,721(+)	cullin	protein coding gene	Q17F91
AAEL003466	AAEL003466-RI	1163	Aedes aegypti LVP_AGWG	AaegL5_2:15,315,814..15,354,721(+)	cullin	protein coding gene	Q17F91
AAEL003466	AAEL003466-RJ	1163	Aedes aegypti LVP_AGWG	AaegL5_2:15,315,814..15,354,721(+)	cullin	protein coding gene	Q17F91
AAEL003466	AAEL003466-RK	1163	Aedes aegypti LVP_AGWG	AaegL5_2:15,315,814..15,354,721(+)	cullin	protein coding gene	Q17F91
AAEL003477	AAEL003477-RA	1162	Aedes aegypti LVP_AGWG	AaegL5_2:15,006,311..15,019,592(-)	peptidyl-prolyl cis-trans isomerase h, ppih	protein coding gene	Q17FA3
AAEL003491	AAEL003491-RC	1158	Aedes aegypti LVP_AGWG	AaegL5_1:229,155,947..229,189,091(-)	proline synthetase associated protein	protein coding gene	Q17F75
AAEL003491	AAEL003491-RD	1158	Aedes aegypti LVP_AGWG	AaegL5_1:229,155,947..229,189,091(-)	proline synthetase associated protein	protein coding gene	Q17F75
AAEL003491	AAEL003491-RE	1158	Aedes aegypti LVP_AGWG	AaegL5_1:229,155,947..229,189,091(-)	proline synthetase associated protein	protein coding gene	Q17F75
AAEL003491	AAEL003491-RF	1158	Aedes aegypti LVP_AGWG	AaegL5_1:229,155,947..229,189,091(-)	proline synthetase associated protein	protein coding gene	Q17F75
AAEL003497	AAEL003497-RA	1157	Aedes aegypti LVP_AGWG	AaegL5_2:216,342,747..216,362,412(-)	farnesyl-pyrophosphate synthetase	protein coding gene	Q17F78
AAEL003503	AAEL003503-RA	1159	Aedes aegypti LVP_AGWG	AaegL5_1:230,209,412..230,244,990(+)	ras-related protein Rab-7	protein coding gene	Q17F70
AAEL003509	AAEL003509-RB	1151	Aedes aegypti LVP_AGWG	AaegL5_3:263,572,355..263,586,894(-)	smap1	protein coding gene	Q0IG44
AAEL003511	AAEL003511-RA	1154	Aedes aegypti LVP_AGWG	AaegL5_3:329,815,567..329,816,742(+)	unspecified product	protein coding gene	Q0IG36
AAEL003514	AAEL003514-RA	1150	Aedes aegypti LVP_AGWG	AaegL5_3:263,598,775..263,612,215(+)	centromere/microtubule binding protein cbf5	protein coding gene	Q0IG45
AAEL003530	AAEL003530-RA	1155	Aedes aegypti LVP_AGWG	AaegL5_2:256,238,983..256,239,987(+)	acidic ribosomal protein P1, putative	protein coding gene	Q1HRP7
AAEL003536	AAEL003536-RA	1156	Aedes aegypti LVP_AGWG	AaegL5_2:256,203,121..256,210,785(-)	E3 UFM1-protein ligase 1 homolog (EC 6.3.2.-)	protein coding gene	Q0IG18
AAEL003573	AAEL003573-RA	1149	Aedes aegypti LVP_AGWG	AaegL5_3:180,145,390..180,176,591(+)	transportin	protein coding gene	Q17F50
AAEL003573	AAEL003573-RB	1149	Aedes aegypti LVP_AGWG	AaegL5_3:180,145,390..180,176,591(+)	transportin	protein coding gene	Q17F50
AAEL003582	AAEL003582-RA	1147	Aedes aegypti LVP_AGWG	AaegL5_1:69,372,126..69,374,502(-)	40S ribosomal protein S13 [Source:UniProtKB/TrEMBL;Acc:Q5QC94]	protein coding gene	Q5QC94
AAEL003605	AAEL003605-RA	1146	Aedes aegypti LVP_AGWG	AaegL5_1:69,245,529..69,309,006(+)	U2 small nuclear ribonucleoprotein, putative	protein coding gene	Q17F20
AAEL003605	AAEL003605-RB	1146	Aedes aegypti LVP_AGWG	AaegL5_1:69,245,529..69,309,006(+)	U2 small nuclear ribonucleoprotein, putative	protein coding gene	Q17F20
AAEL003606	AAEL003606-RA	1145	Aedes aegypti LVP_AGWG	AaegL5_1:69,189,558..69,196,286(-)	purine biosynthesis protein 6, pur6	protein coding gene	Q17F22
AAEL003634	AAEL003634-RA	1142	Aedes aegypti LVP_AGWG	AaegL5_1:189,335,543..189,350,736(+)	Hsp70-interacting protein, putative	protein coding gene	Q1HQM2
AAEL003656	AAEL003656-RA	1136	Aedes aegypti LVP_AGWG	AaegL5_2:316,762,068..316,763,215(-)	unspecified product	protein coding gene	Q17ES8
AAEL003658	AAEL003658-RB	1132	Aedes aegypti LVP_AGWG	AaegL5_3:65,346,007..65,405,296(-)	laminin beta-2 chain	protein coding gene	Q17EW2
AAEL003658	AAEL003658-RC	1132	Aedes aegypti LVP_AGWG	AaegL5_3:65,346,007..65,405,296(-)	laminin beta-2 chain	protein coding gene	Q17EW2
AAEL003658	AAEL003658-RD	1132	Aedes aegypti LVP_AGWG	AaegL5_3:65,346,007..65,405,296(-)	laminin beta-2 chain	protein coding gene	Q17EW2
AAEL003658	AAEL003658-RE	1132	Aedes aegypti LVP_AGWG	AaegL5_3:65,346,007..65,405,296(-)	laminin beta-2 chain	protein coding gene	Q17EW2
AAEL003658	AAEL003658-RF	1132	Aedes aegypti LVP_AGWG	AaegL5_3:65,346,007..65,405,296(-)	laminin beta-2 chain	protein coding gene	Q17EW2
AAEL003658	AAEL003658-RG	1132	Aedes aegypti LVP_AGWG	AaegL5_3:65,346,007..65,405,296(-)	laminin beta-2 chain	protein coding gene	Q17EW2
AAEL003658	AAEL003658-RH	1132	Aedes aegypti LVP_AGWG	AaegL5_3:65,346,007..65,405,296(-)	laminin beta-2 chain	protein coding gene	Q17EW2
AAEL003661	AAEL003661-RA	1131	Aedes aegypti LVP_AGWG	AaegL5_3:65,311,738..65,323,694(+)	translation initiation factor	protein coding gene	Q17EW3
AAEL003664	AAEL003664-RB	1138	Aedes aegypti LVP_AGWG	AaegL5_2:316,609,956..316,623,388(+)	lupus la ribonucleoprotein	protein coding gene	Q17EQ5
AAEL003666	AAEL003666-RA	1135	Aedes aegypti LVP_AGWG	AaegL5_2:317,109,586..317,140,895(+)	leukotriene a-4 hydrolase	protein coding gene	Q17EU2
AAEL003666	AAEL003666-RB	1135	Aedes aegypti LVP_AGWG	AaegL5_2:317,109,586..317,140,895(+)	leukotriene a-4 hydrolase	protein coding gene	Q17EU2
AAEL003666	AAEL003666-RC	1135	Aedes aegypti LVP_AGWG	AaegL5_2:317,109,586..317,140,895(+)	leukotriene a-4 hydrolase	protein coding gene	Q17EU2
AAEL003666	AAEL003666-RD	1135	Aedes aegypti LVP_AGWG	AaegL5_2:317,109,586..317,140,895(+)	leukotriene a-4 hydrolase	protein coding gene	Q17EU2
AAEL003666	AAEL003666-RE	1135	Aedes aegypti LVP_AGWG	AaegL5_2:317,109,586..317,140,895(+)	leukotriene a-4 hydrolase	protein coding gene	Q17EU2
AAEL003666	AAEL003666-RF	1135	Aedes aegypti LVP_AGWG	AaegL5_2:317,109,586..317,140,895(+)	leukotriene a-4 hydrolase	protein coding gene	Q17EU2
AAEL003669	AAEL003669-RA	1137	Aedes aegypti LVP_AGWG	AaegL5_2:316,690,968..316,691,462(+)	Histone H2A [Source:UniProtKB/TrEMBL;Acc:Q17ER3]	protein coding gene	Q17ER3
AAEL003670	AAEL003670-RA	1134	Aedes aegypti LVP_AGWG	AaegL5_3:65,699,821..65,731,645(-)	myelinprotein expression factor	protein coding gene	Q17EV4
AAEL003670	AAEL003670-RB	1134	Aedes aegypti LVP_AGWG	AaegL5_3:65,699,821..65,731,645(-)	myelinprotein expression factor	protein coding gene	Q17EV4
AAEL003673	AAEL003673-RB	1457	Aedes aegypti LVP_AGWG	AaegL5_2:316,711,850..316,712,278(-)	Histone H4 [Source:UniProtKB/TrEMBL;Acc:Q16IE4]	protein coding gene	Q16IE4
AAEL003675	AAEL003675-RA	1139	Aedes aegypti LVP_AGWG	AaegL5_2:316,596,748..316,606,870(+)	ubiquinol-cytochrome c reductase iron-sulfur subunit	protein coding gene	Q17EQ1, J9HSC0
AAEL003675	AAEL003675-RB	1139	Aedes aegypti LVP_AGWG	AaegL5_2:316,596,748..316,606,870(+)	ubiquinol-cytochrome c reductase iron-sulfur subunit	protein coding gene	Q17EQ1, J9HSC0
AAEL003685	AAEL003685-RB	1455	Aedes aegypti LVP_AGWG	AaegL5_2:316,719,382..316,719,923(+)	Histone H3 [Source:UniProtKB/TrEMBL;Acc:Q16N56]	protein coding gene	Q16N56
AAEL003687	AAEL003687-RB	1472	Aedes aegypti LVP_AGWG	AaegL5_2:316,721,611..316,722,103(-)	Histone H2A [Source:UniProtKB/TrEMBL;Acc:Q17ER8]	protein coding gene	Q17PI8
AAEL003689	AAEL003689-RB	1457	Aedes aegypti LVP_AGWG	AaegL5_2:316,692,878..316,693,307(+)	Histone H4 [Source:UniProtKB/TrEMBL;Acc:Q16IE4]	protein coding gene	Q16IE4
AAEL003743	AAEL003743-RA	1128	Aedes aegypti LVP_AGWG	AaegL5_1:247,867,430..247,929,340(-)	vacuolar proton ATPases	protein coding gene	Q0IFY3
AAEL003743	AAEL003743-RB	1128	Aedes aegypti LVP_AGWG	AaegL5_1:247,867,430..247,929,340(-)	vacuolar proton ATPases	protein coding gene	Q0IFY3
AAEL003743	AAEL003743-RC	1128	Aedes aegypti LVP_AGWG	AaegL5_1:247,867,430..247,929,340(-)	vacuolar proton ATPases	protein coding gene	Q0IFY3
AAEL003743	AAEL003743-RD	1128	Aedes aegypti LVP_AGWG	AaegL5_1:247,867,430..247,929,340(-)	vacuolar proton ATPases	protein coding gene	Q0IFY3
AAEL003743	AAEL003743-RE	1128	Aedes aegypti LVP_AGWG	AaegL5_1:247,867,430..247,929,340(-)	vacuolar proton ATPases	protein coding gene	Q0IFY3
AAEL003746	AAEL003746-RA	1124	Aedes aegypti LVP_AGWG	AaegL5_1:248,502,784..248,526,003(+)	4-Hydroxybutyrate CoA-transferase, putative [Source:UniProtKB/TrEMBL;Acc:Q0IG02]	protein coding gene	Q0IG02
AAEL003750	AAEL003750-RA	1125	Aedes aegypti LVP_AGWG	AaegL5_1:248,483,330..248,494,080(+)	unspecified product	protein coding gene	Q0IG01
AAEL003758	AAEL003758-RA	1123	Aedes aegypti LVP_AGWG	AaegL5_1:303,906,597..303,926,004(-)	sorting nexin	protein coding gene	Q0IG11
AAEL003758	AAEL003758-RB	1123	Aedes aegypti LVP_AGWG	AaegL5_1:303,906,597..303,926,004(-)	sorting nexin	protein coding gene	Q0IG11
AAEL003769	AAEL003769-RB	1127	Aedes aegypti LVP_AGWG	AaegL5_1:247,947,181..247,966,533(-)	Methionine aminopeptidase [Source:UniProtKB/TrEMBL;Acc:Q0IFY6]	protein coding gene	Q0IFY5
AAEL003774	AAEL003774-RA	1122	Aedes aegypti LVP_AGWG	AaegL5_1:44,123,607..44,124,715(+)	unspecified product	protein coding gene	Q17EH7
AAEL003785	AAEL003785-RA	1121	Aedes aegypti LVP_AGWG	AaegL5_1:203,730,291..203,761,497(+)	unspecified product	protein coding gene	Q17EK4
AAEL003785	AAEL003785-RB	1121	Aedes aegypti LVP_AGWG	AaegL5_1:203,730,291..203,761,497(+)	unspecified product	protein coding gene	Q17EK4
AAEL003829	AAEL003829-RA	1119	Aedes aegypti LVP_AGWG	AaegL5_3:342,752,932..342,768,524(-)	dynamin	protein coding gene	Q17EC7
AAEL003829	AAEL003829-RB	1119	Aedes aegypti LVP_AGWG	AaegL5_3:342,752,932..342,768,524(-)	dynamin	protein coding gene	Q17EC7
AAEL003835	AAEL003835-RD	1120	Aedes aegypti LVP_AGWG	AaegL5_3:342,789,788..342,808,545(-)	initiation factor 5a	protein coding gene	Q1HRN6
AAEL003835	AAEL003835-RE	1120	Aedes aegypti LVP_AGWG	AaegL5_3:342,789,788..342,808,545(-)	initiation factor 5a	protein coding gene	Q1HRN6
AAEL003835	AAEL003835-RF	1120	Aedes aegypti LVP_AGWG	AaegL5_3:342,789,788..342,808,545(-)	initiation factor 5a	protein coding gene	Q1HRN6
AAEL003846	AAEL003846-RA	1457	Aedes aegypti LVP_AGWG	AaegL5_3:341,984,293..341,984,604(+)	Histone H4 [Source:UniProtKB/TrEMBL;Acc:Q16IE4]	protein coding gene	Q16IE4
AAEL003871	AAEL003871-RA	1115	Aedes aegypti LVP_AGWG	AaegL5_3:84,625,151..84,627,068(-)	26S proteasome alpha 7 subunit	protein coding gene	Q17EA3
AAEL003872	AAEL003872-RA	1118	Aedes aegypti LVP_AGWG	AaegL5_3:85,147,401..85,160,385(+)	translationally-controlled tumor protein homolog (TCTP)	protein coding gene	Q1HR79
AAEL003888	AAEL003888-RA	1116	Aedes aegypti LVP_AGWG	AaegL5_3:84,643,785..84,661,591(+)	ubiquitin	protein coding gene	Q17E99
AAEL003888	AAEL003888-RB	1116	Aedes aegypti LVP_AGWG	AaegL5_3:84,643,785..84,661,591(+)	ubiquitin	protein coding gene	Q17E99
AAEL003888	AAEL003888-RC	1116	Aedes aegypti LVP_AGWG	AaegL5_3:84,643,785..84,661,591(+)	ubiquitin	protein coding gene	Q17E99
AAEL003888	AAEL003888-RD	1116	Aedes aegypti LVP_AGWG	AaegL5_3:84,643,785..84,661,591(+)	ubiquitin	protein coding gene	Q17E99
AAEL003888	AAEL003888-RE	1116	Aedes aegypti LVP_AGWG	AaegL5_3:84,643,785..84,661,591(+)	ubiquitin	protein coding gene	Q17E99
AAEL003907	AAEL003907-RB	1114	Aedes aegypti LVP_AGWG	AaegL5_1:252,524,139..252,544,003(+)	ubiquitination factor E4a	protein coding gene	Q17E52
AAEL003908	AAEL003908-RA	1113	Aedes aegypti LVP_AGWG	AaegL5_1:250,617,946..250,630,430(+)	nuclear pore complex protein nup107	protein coding gene	Q17E59
AAEL003923	AAEL003923-RB	1110	Aedes aegypti LVP_AGWG	AaegL5_2:354,507,788..354,581,334(+)	unspecified product	protein coding gene	Q0IFX4
AAEL003938	AAEL003938-RA	1112	Aedes aegypti LVP_AGWG	AaegL5_3:26,148,669..26,150,222(+)	mRNA cleavage stimulating factor, 50kD-subunit, putative	protein coding gene	Q0IFW0
AAEL003942	AAEL003942-RA	1111	Aedes aegypti LVP_AGWG	AaegL5_3:25,434,588..25,442,191(-)	60S ribosomal protein L44 L41, putative	protein coding gene	Q1HRN0
AAEL003949	AAEL003949-RA	1108	Aedes aegypti LVP_AGWG	AaegL5_3:266,982,255..267,000,707(+)	unspecified product	protein coding gene	Q17E26
AAEL003952	AAEL003952-RB	1107	Aedes aegypti LVP_AGWG	AaegL5_3:267,438,932..267,556,217(+)	calpain 4, 6, 7, invertebrate	protein coding gene	Q17E34
AAEL003952	AAEL003952-RC	1107	Aedes aegypti LVP_AGWG	AaegL5_3:267,438,932..267,556,217(+)	calpain 4, 6, 7, invertebrate	protein coding gene	Q17E34
AAEL003952	AAEL003952-RD	1107	Aedes aegypti LVP_AGWG	AaegL5_3:267,438,932..267,556,217(+)	calpain 4, 6, 7, invertebrate	protein coding gene	Q17E34
AAEL003952	AAEL003952-RE	1107	Aedes aegypti LVP_AGWG	AaegL5_3:267,438,932..267,556,217(+)	calpain 4, 6, 7, invertebrate	protein coding gene	Q17E34
AAEL003952	AAEL003952-RF	1107	Aedes aegypti LVP_AGWG	AaegL5_3:267,438,932..267,556,217(+)	calpain 4, 6, 7, invertebrate	protein coding gene	Q17E34
AAEL003952	AAEL003952-RG	1107	Aedes aegypti LVP_AGWG	AaegL5_3:267,438,932..267,556,217(+)	calpain 4, 6, 7, invertebrate	protein coding gene	Q17E34
AAEL003952	AAEL003952-RH	1107	Aedes aegypti LVP_AGWG	AaegL5_3:267,438,932..267,556,217(+)	calpain 4, 6, 7, invertebrate	protein coding gene	Q17E34
AAEL003952	AAEL003952-RI	1107	Aedes aegypti LVP_AGWG	AaegL5_3:267,438,932..267,556,217(+)	calpain 4, 6, 7, invertebrate	protein coding gene	Q17E34
AAEL003952	AAEL003952-RJ	1107	Aedes aegypti LVP_AGWG	AaegL5_3:267,438,932..267,556,217(+)	calpain 4, 6, 7, invertebrate	protein coding gene	Q17E34
AAEL003952	AAEL003952-RK	1107	Aedes aegypti LVP_AGWG	AaegL5_3:267,438,932..267,556,217(+)	calpain 4, 6, 7, invertebrate	protein coding gene	Q17E34
AAEL003957	AAEL003957-RD	1105	Aedes aegypti LVP_AGWG	AaegL5_3:268,285,059..268,319,782(+)	unspecified product	protein coding gene	Q1HQF5
AAEL003957	AAEL003957-RE	1105	Aedes aegypti LVP_AGWG	AaegL5_3:268,285,059..268,319,782(+)	unspecified product	protein coding gene	Q1HQF5
AAEL003961	AAEL003961-RA	1109	Aedes aegypti LVP_AGWG	AaegL5_3:266,884,896..266,902,367(-)	short-chain dehydrogenase	protein coding gene	Q17E23
AAEL003976	AAEL003976-RA	1106	Aedes aegypti LVP_AGWG	AaegL5_3:268,252,806..268,268,402(+)	unspecified product	protein coding gene	Q17E49
AAEL003993	AAEL003993-RA	1104	Aedes aegypti LVP_AGWG	AaegL5_3:254,017,555..254,027,268(+)	cyclohex-1-ene-1-carboxyl-CoA hydratase, putative	protein coding gene	Q17E10
AAEL004017	AAEL004017-RA	1100	Aedes aegypti LVP_AGWG	AaegL5_3:166,158,994..166,177,119(-)	DNA polymerase v	protein coding gene	Q17DX3
AAEL004025	AAEL004025-RB	1102	Aedes aegypti LVP_AGWG	AaegL5_3:166,351,710..166,405,437(+)	glucose dehydrogenase	protein coding gene	Q17DW3
AAEL004025	AAEL004025-RC	1102	Aedes aegypti LVP_AGWG	AaegL5_3:166,351,710..166,405,437(+)	glucose dehydrogenase	protein coding gene	Q17DW3
AAEL004025	AAEL004025-RD	1102	Aedes aegypti LVP_AGWG	AaegL5_3:166,351,710..166,405,437(+)	glucose dehydrogenase	protein coding gene	Q17DW3
AAEL004025	AAEL004025-RE	1102	Aedes aegypti LVP_AGWG	AaegL5_3:166,351,710..166,405,437(+)	glucose dehydrogenase	protein coding gene	Q17DW3
AAEL004025	AAEL004025-RF	1102	Aedes aegypti LVP_AGWG	AaegL5_3:166,351,710..166,405,437(+)	glucose dehydrogenase	protein coding gene	Q17DW3
AAEL004025	AAEL004025-RG	1102	Aedes aegypti LVP_AGWG	AaegL5_3:166,351,710..166,405,437(+)	glucose dehydrogenase	protein coding gene	Q17DW3
AAEL004025	AAEL004025-RH	1102	Aedes aegypti LVP_AGWG	AaegL5_3:166,351,710..166,405,437(+)	glucose dehydrogenase	protein coding gene	Q17DW3
AAEL004040	AAEL004040-RA	1103	Aedes aegypti LVP_AGWG	AaegL5_3:166,941,858..166,958,238(+)	protein phsophatase-2a	protein coding gene	Q17DV3
AAEL004041	AAEL004041-RB	1101	Aedes aegypti LVP_AGWG	AaegL5_3:166,248,380..166,283,816(-)	flotillin-2	protein coding gene	Q17DW6
AAEL004041	AAEL004041-RC	1101	Aedes aegypti LVP_AGWG	AaegL5_3:166,248,380..166,283,816(-)	flotillin-2	protein coding gene	Q17DW6
AAEL004041	AAEL004041-RD	1101	Aedes aegypti LVP_AGWG	AaegL5_3:166,248,380..166,283,816(-)	flotillin-2	protein coding gene	Q17DW6
AAEL004042	AAEL004042-RE	1095	Aedes aegypti LVP_AGWG	AaegL5_1:135,747,648..135,758,659(-)	Glucosamine 6-phosphate N-acetyltransferase [Source:UniProtKB/TrEMBL;Acc:Q5Q126]	protein coding gene	Q5Q126
AAEL004042	AAEL004042-RF	1095	Aedes aegypti LVP_AGWG	AaegL5_1:135,747,648..135,758,659(-)	Glucosamine 6-phosphate N-acetyltransferase [Source:UniProtKB/TrEMBL;Acc:Q5Q126]	protein coding gene	Q5Q126
AAEL004054	AAEL004054-RA	1097	Aedes aegypti LVP_AGWG	AaegL5_1:135,800,509..135,834,197(-)	cytochrome P450	protein coding gene	Q17DS9
AAEL004055	AAEL004055-RA	1094	Aedes aegypti LVP_AGWG	AaegL5_1:135,623,079..135,632,814(-)	WD_REPEATS_REGION domain-containing protein [Source:UniProtKB/TrEMBL;Acc:A0A1S4F6T6]	protein coding gene	Q17DT7
AAEL004065	AAEL004065-RA	1092	Aedes aegypti LVP_AGWG	AaegL5_1:135,481,372..135,503,572(-)	unspecified product	protein coding gene	Q17DU1
AAEL004068	AAEL004068-RA	1098	Aedes aegypti LVP_AGWG	AaegL5_1:135,973,397..135,995,657(-)	unspecified product	protein coding gene	Q17DS7
AAEL004076	AAEL004076-RC	1096	Aedes aegypti LVP_AGWG	AaegL5_1:135,769,169..135,779,189(-)	Ubiquitin-like modifier-activating enzyme 5 (Ubiquitin-activating enzyme 5)	protein coding gene	Q17DT0
AAEL004076	AAEL004076-RD	1096	Aedes aegypti LVP_AGWG	AaegL5_1:135,769,169..135,779,189(-)	Ubiquitin-like modifier-activating enzyme 5 (Ubiquitin-activating enzyme 5)	protein coding gene	Q17DT0
AAEL004081	AAEL004081-RA	1099	Aedes aegypti LVP_AGWG	AaegL5_1:137,417,551..137,418,939(-)	dj-1 protein (park7)	protein coding gene	Q17DQ9
AAEL004088	AAEL004088-RF	1091	Aedes aegypti LVP_AGWG	AaegL5_3:401,671,718..401,678,575(-)	aldo-keto reductase	protein coding gene	Q17DM5
AAEL004088	AAEL004088-RG	1091	Aedes aegypti LVP_AGWG	AaegL5_3:401,671,718..401,678,575(-)	aldo-keto reductase	protein coding gene	Q17DM5
AAEL004088	AAEL004088-RH	1091	Aedes aegypti LVP_AGWG	AaegL5_3:401,671,718..401,678,575(-)	aldo-keto reductase	protein coding gene	Q17DM5
AAEL004141	AAEL004141-RA	1087	Aedes aegypti LVP_AGWG	AaegL5_3:153,718,751..153,784,490(-)	phosphatidylinositol transfer protein/retinal degeneration b protein	protein coding gene	Q17DK4
AAEL004141	AAEL004141-RB	1087	Aedes aegypti LVP_AGWG	AaegL5_3:153,718,751..153,784,490(-)	phosphatidylinositol transfer protein/retinal degeneration b protein	protein coding gene	Q17DK4
AAEL004141	AAEL004141-RC	1087	Aedes aegypti LVP_AGWG	AaegL5_3:153,718,751..153,784,490(-)	phosphatidylinositol transfer protein/retinal degeneration b protein	protein coding gene	Q17DK4
AAEL004141	AAEL004141-RD	1087	Aedes aegypti LVP_AGWG	AaegL5_3:153,718,751..153,784,490(-)	phosphatidylinositol transfer protein/retinal degeneration b protein	protein coding gene	Q17DK4
AAEL004141	AAEL004141-RE	1087	Aedes aegypti LVP_AGWG	AaegL5_3:153,718,751..153,784,490(-)	phosphatidylinositol transfer protein/retinal degeneration b protein	protein coding gene	Q17DK4
AAEL004142	AAEL004142-RA	1088	Aedes aegypti LVP_AGWG	AaegL5_3:153,794,672..153,845,895(-)	Phagocyte signaling-impaired protein (N-terminal acetyltransferase B complex subunit NAA25 homolog)(N-terminal acetyltransferase B complex subunit MDM20 homolog)	protein coding gene	Q17DK2
AAEL004148	AAEL004148-RA	1086	Aedes aegypti LVP_AGWG	AaegL5_2:255,907,666..255,909,464(+)	heat shock protein 70 (hsp70)-interacting protein	protein coding gene	Q17DL1
AAEL004168	AAEL004168-RA	1082	Aedes aegypti LVP_AGWG	AaegL5_2:146,336,185..146,349,802(-)	syntaxin	protein coding gene	Q0IFS0
AAEL004168	AAEL004168-RB	1082	Aedes aegypti LVP_AGWG	AaegL5_2:146,336,185..146,349,802(-)	syntaxin	protein coding gene	Q0IFS0
AAEL004172	AAEL004172-RB	1081	Aedes aegypti LVP_AGWG	AaegL5_2:147,182,697..147,184,650(-)	tubulin alpha chain	protein coding gene	Q0IFT7
AAEL004175	AAEL004175-RA	1078	Aedes aegypti LVP_AGWG	AaegL5_2:147,296,162..147,302,740(+)	40S ribosomal protein S17 [Source:UniProtKB/TrEMBL;Acc:Q52UT2]	protein coding gene	Q52UT2
AAEL004176	AAEL004176-RB	1077	Aedes aegypti LVP_AGWG	AaegL5_2:147,311,115..147,362,535(+)	microtubule binding protein, putative	protein coding gene	Q0IFU3
AAEL004176	AAEL004176-RC	1077	Aedes aegypti LVP_AGWG	AaegL5_2:147,311,115..147,362,535(+)	microtubule binding protein, putative	protein coding gene	Q0IFU3
AAEL004176	AAEL004176-RD	1077	Aedes aegypti LVP_AGWG	AaegL5_2:147,311,115..147,362,535(+)	microtubule binding protein, putative	protein coding gene	Q0IFU3
AAEL004176	AAEL004176-RE	1077	Aedes aegypti LVP_AGWG	AaegL5_2:147,311,115..147,362,535(+)	microtubule binding protein, putative	protein coding gene	Q0IFU3
AAEL004176	AAEL004176-RF	1077	Aedes aegypti LVP_AGWG	AaegL5_2:147,311,115..147,362,535(+)	microtubule binding protein, putative	protein coding gene	Q0IFU3
AAEL004176	AAEL004176-RG	1077	Aedes aegypti LVP_AGWG	AaegL5_2:147,311,115..147,362,535(+)	microtubule binding protein, putative	protein coding gene	Q0IFU3
AAEL004176	AAEL004176-RH	1077	Aedes aegypti LVP_AGWG	AaegL5_2:147,311,115..147,362,535(+)	microtubule binding protein, putative	protein coding gene	Q0IFU3
AAEL004180	AAEL004180-RB	1085	Aedes aegypti LVP_AGWG	AaegL5_1:15,876,510..15,969,265(-)	unspecified product	protein coding gene	Q0IFQ5
AAEL004183	AAEL004183-RB	1083	Aedes aegypti LVP_AGWG	AaegL5_2:146,294,457..146,310,499(-)	unspecified product	protein coding gene	Q0IFR6
AAEL004195	AAEL004195-RA	1084	Aedes aegypti LVP_AGWG	AaegL5_1:15,672,099..15,729,688(-)	membrane associated progesterone receptor	protein coding gene	Q0IFR2
AAEL004209	AAEL004209-RB	1074	Aedes aegypti LVP_AGWG	AaegL5_3:292,661,816..293,022,264(+)	opioid-binding protein/cell adhesion molecule, putative	protein coding gene	Q17DI1
AAEL004209	AAEL004209-RC	1074	Aedes aegypti LVP_AGWG	AaegL5_3:292,661,816..293,022,264(+)	opioid-binding protein/cell adhesion molecule, putative	protein coding gene	Q17DI1
AAEL004209	AAEL004209-RD	1074	Aedes aegypti LVP_AGWG	AaegL5_3:292,661,816..293,022,264(+)	opioid-binding protein/cell adhesion molecule, putative	protein coding gene	Q17DI1
AAEL004209	AAEL004209-RE	1074	Aedes aegypti LVP_AGWG	AaegL5_3:292,661,816..293,022,264(+)	opioid-binding protein/cell adhesion molecule, putative	protein coding gene	Q17DI1
AAEL004209	AAEL004209-RF	1074	Aedes aegypti LVP_AGWG	AaegL5_3:292,661,816..293,022,264(+)	opioid-binding protein/cell adhesion molecule, putative	protein coding gene	Q17DI1
AAEL004209	AAEL004209-RG	1074	Aedes aegypti LVP_AGWG	AaegL5_3:292,661,816..293,022,264(+)	opioid-binding protein/cell adhesion molecule, putative	protein coding gene	Q17DI1
AAEL004209	AAEL004209-RH	1074	Aedes aegypti LVP_AGWG	AaegL5_3:292,661,816..293,022,264(+)	opioid-binding protein/cell adhesion molecule, putative	protein coding gene	Q17DI1
AAEL004209	AAEL004209-RI	1074	Aedes aegypti LVP_AGWG	AaegL5_3:292,661,816..293,022,264(+)	opioid-binding protein/cell adhesion molecule, putative	protein coding gene	Q17DI1
AAEL004209	AAEL004209-RJ	1074	Aedes aegypti LVP_AGWG	AaegL5_3:292,661,816..293,022,264(+)	opioid-binding protein/cell adhesion molecule, putative	protein coding gene	Q17DI1
AAEL004209	AAEL004209-RK	1074	Aedes aegypti LVP_AGWG	AaegL5_3:292,661,816..293,022,264(+)	opioid-binding protein/cell adhesion molecule, putative	protein coding gene	Q17DI1
AAEL004209	AAEL004209-RL	1074	Aedes aegypti LVP_AGWG	AaegL5_3:292,661,816..293,022,264(+)	opioid-binding protein/cell adhesion molecule, putative	protein coding gene	Q17DI1
AAEL004209	AAEL004209-RM	1074	Aedes aegypti LVP_AGWG	AaegL5_3:292,661,816..293,022,264(+)	opioid-binding protein/cell adhesion molecule, putative	protein coding gene	Q17DI1
AAEL004221	AAEL004221-RA	1075	Aedes aegypti LVP_AGWG	AaegL5_3:117,434,369..117,447,039(-)	glycogen synthase	protein coding gene	Q17DG0
AAEL004227	AAEL004227-RD	1072	Aedes aegypti LVP_AGWG	AaegL5_1:105,059,433..105,154,012(-)	myosin VI	protein coding gene	Q17DE9
AAEL004227	AAEL004227-RE	1072	Aedes aegypti LVP_AGWG	AaegL5_1:105,059,433..105,154,012(-)	myosin VI	protein coding gene	Q17DE9
AAEL004227	AAEL004227-RF	1072	Aedes aegypti LVP_AGWG	AaegL5_1:105,059,433..105,154,012(-)	myosin VI	protein coding gene	Q17DE9
AAEL004234	AAEL004234-RA	1073	Aedes aegypti LVP_AGWG	AaegL5_1:104,967,844..104,983,938(+)	unspecified product	protein coding gene	Q17DE6
AAEL004284	AAEL004284-RA	1069	Aedes aegypti LVP_AGWG	AaegL5_2:276,975,124..276,984,756(+)	mitochondrial ATPase inhibitor, putative	protein coding gene	Q17D81
AAEL004287	AAEL004287-RA	1066	Aedes aegypti LVP_AGWG	AaegL5_2:293,113,146..293,128,543(+)	fas-associated protein	protein coding gene	Q17DA0
AAEL004288	AAEL004288-RA	1067	Aedes aegypti LVP_AGWG	AaegL5_2:293,458,385..293,459,540(-)	protein phsophatase-2a	protein coding gene	Q17D89
AAEL004291	AAEL004291-RA	1070	Aedes aegypti LVP_AGWG	AaegL5_2:99,542,157..99,543,905(+)	translin	protein coding gene	Q17D78
AAEL004294	AAEL004294-RA	1065	Aedes aegypti LVP_AGWG	AaegL5_2:293,048,306..293,077,778(+)	dihydrolipoamide acetyltransferase component of pyruvate dehydrogenase	protein coding gene	Q17DA3
AAEL004294	AAEL004294-RB	1065	Aedes aegypti LVP_AGWG	AaegL5_2:293,048,306..293,077,778(+)	dihydrolipoamide acetyltransferase component of pyruvate dehydrogenase	protein coding gene	Q17DA3
AAEL004297	AAEL004297-RA	1068	Aedes aegypti LVP_AGWG	AaegL5_2:293,501,614..293,579,011(-)	ATP-citrate synthase	protein coding gene	Q17D87
AAEL004297	AAEL004297-RB	1068	Aedes aegypti LVP_AGWG	AaegL5_2:293,501,614..293,579,011(-)	ATP-citrate synthase	protein coding gene	Q17D87
AAEL004297	AAEL004297-RC	1068	Aedes aegypti LVP_AGWG	AaegL5_2:293,501,614..293,579,011(-)	ATP-citrate synthase	protein coding gene	Q17D87
AAEL004297	AAEL004297-RD	1068	Aedes aegypti LVP_AGWG	AaegL5_2:293,501,614..293,579,011(-)	ATP-citrate synthase	protein coding gene	Q17D87
AAEL004297	AAEL004297-RE	1068	Aedes aegypti LVP_AGWG	AaegL5_2:293,501,614..293,579,011(-)	ATP-citrate synthase	protein coding gene	Q17D87
AAEL004297	AAEL004297-RF	1068	Aedes aegypti LVP_AGWG	AaegL5_2:293,501,614..293,579,011(-)	ATP-citrate synthase	protein coding gene	Q17D87
AAEL004297	AAEL004297-RG	1068	Aedes aegypti LVP_AGWG	AaegL5_2:293,501,614..293,579,011(-)	ATP-citrate synthase	protein coding gene	Q17D87
AAEL004297	AAEL004297-RH	1068	Aedes aegypti LVP_AGWG	AaegL5_2:293,501,614..293,579,011(-)	ATP-citrate synthase	protein coding gene	Q17D87
AAEL004297	AAEL004297-RI	1068	Aedes aegypti LVP_AGWG	AaegL5_2:293,501,614..293,579,011(-)	ATP-citrate synthase	protein coding gene	Q17D87
AAEL004297	AAEL004297-RJ	1068	Aedes aegypti LVP_AGWG	AaegL5_2:293,501,614..293,579,011(-)	ATP-citrate synthase	protein coding gene	Q17D87
AAEL004306	AAEL004306-RA	1063	Aedes aegypti LVP_AGWG	AaegL5_3:50,944,136..50,945,380(-)	39S ribosomal protein L19, mitochondrial precursor [Source:UniProtKB/TrEMBL;Acc:Q17D59]	protein coding gene	Q17D59
AAEL004307	AAEL004307-RB	1060	Aedes aegypti LVP_AGWG	AaegL5_2:387,353,414..387,516,400(-)	n-myc downstream regulated	protein coding gene	Q17D68
AAEL004307	AAEL004307-RC	1060	Aedes aegypti LVP_AGWG	AaegL5_2:387,353,414..387,516,400(-)	n-myc downstream regulated	protein coding gene	Q17D68
AAEL004307	AAEL004307-RD	1060	Aedes aegypti LVP_AGWG	AaegL5_2:387,353,414..387,516,400(-)	n-myc downstream regulated	protein coding gene	Q17D68
AAEL004307	AAEL004307-RE	1060	Aedes aegypti LVP_AGWG	AaegL5_2:387,353,414..387,516,400(-)	n-myc downstream regulated	protein coding gene	Q17D68
AAEL004307	AAEL004307-RF	1060	Aedes aegypti LVP_AGWG	AaegL5_2:387,353,414..387,516,400(-)	n-myc downstream regulated	protein coding gene	Q17D68
AAEL004307	AAEL004307-RG	1060	Aedes aegypti LVP_AGWG	AaegL5_2:387,353,414..387,516,400(-)	n-myc downstream regulated	protein coding gene	Q17D68
AAEL004307	AAEL004307-RH	1060	Aedes aegypti LVP_AGWG	AaegL5_2:387,353,414..387,516,400(-)	n-myc downstream regulated	protein coding gene	Q17D68
AAEL004307	AAEL004307-RI	1060	Aedes aegypti LVP_AGWG	AaegL5_2:387,353,414..387,516,400(-)	n-myc downstream regulated	protein coding gene	Q17D68
AAEL004307	AAEL004307-RJ	1060	Aedes aegypti LVP_AGWG	AaegL5_2:387,353,414..387,516,400(-)	n-myc downstream regulated	protein coding gene	Q17D68
AAEL004307	AAEL004307-RK	1060	Aedes aegypti LVP_AGWG	AaegL5_2:387,353,414..387,516,400(-)	n-myc downstream regulated	protein coding gene	Q17D68
AAEL004307	AAEL004307-RL	1060	Aedes aegypti LVP_AGWG	AaegL5_2:387,353,414..387,516,400(-)	n-myc downstream regulated	protein coding gene	Q17D68
AAEL004307	AAEL004307-RM	1060	Aedes aegypti LVP_AGWG	AaegL5_2:387,353,414..387,516,400(-)	n-myc downstream regulated	protein coding gene	Q17D68
AAEL004307	AAEL004307-RN	1060	Aedes aegypti LVP_AGWG	AaegL5_2:387,353,414..387,516,400(-)	n-myc downstream regulated	protein coding gene	Q17D68
AAEL004307	AAEL004307-RO	1060	Aedes aegypti LVP_AGWG	AaegL5_2:387,353,414..387,516,400(-)	n-myc downstream regulated	protein coding gene	Q17D68
AAEL004307	AAEL004307-RP	1060	Aedes aegypti LVP_AGWG	AaegL5_2:387,353,414..387,516,400(-)	n-myc downstream regulated	protein coding gene	Q17D68
AAEL004308	AAEL004308-RA	1061	Aedes aegypti LVP_AGWG	AaegL5_2:386,663,857..386,665,213(+)	Proteasome subunit alpha type [Source:UniProtKB/TrEMBL;Acc:Q1HQN1]	protein coding gene	Q1HQN1
AAEL004317	AAEL004317-RA	1064	Aedes aegypti LVP_AGWG	AaegL5_3:51,114,473..51,139,036(+)	unspecified product	protein coding gene	Q17D57
AAEL004325	AAEL004325-RA	1062	Aedes aegypti LVP_AGWG	AaegL5_2:386,652,728..386,657,068(-)	60S ribosomal protein L5 [Source:UniProtKB/Swiss-Prot;Acc:Q1HQU2]	protein coding gene	Q1HQU2
AAEL004327	AAEL004327-RA	1057	Aedes aegypti LVP_AGWG	AaegL5_3:365,723,170..365,735,166(-)	valyl-tRNA synthetase	protein coding gene	Q17D48
AAEL004338	AAEL004338-RA	1056	Aedes aegypti LVP_AGWG	AaegL5_3:365,674,215..365,696,567(-)	pyruvate dehydrogenase	protein coding gene	Q17D51
AAEL004345	AAEL004345-RA	1059	Aedes aegypti LVP_AGWG	AaegL5_3:368,097,780..368,113,475(+)	cysteinyl-tRNA synthetase	protein coding gene	Q17D29
AAEL004347	AAEL004347-RA	1058	Aedes aegypti LVP_AGWG	AaegL5_3:368,068,601..368,086,163(-)	Eukaryotic translation initiation factor 3 subunit M (eIF3m)	protein coding gene	Q17D30
AAEL004361	AAEL004361-RB	1054	Aedes aegypti LVP_AGWG	AaegL5_3:93,941,627..94,035,815(-)	alpha-glucosidase	protein coding gene	Q17D13
AAEL004379	AAEL004379-RA	1055	Aedes aegypti LVP_AGWG	AaegL5_3:93,109,907..93,185,242(-)	phosphatidylinositol 4-kinase type-ii	protein coding gene	Q17CZ9
AAEL004379	AAEL004379-RB	1055	Aedes aegypti LVP_AGWG	AaegL5_3:93,109,907..93,185,242(-)	phosphatidylinositol 4-kinase type-ii	protein coding gene	Q17CZ9
AAEL004379	AAEL004379-RC	1055	Aedes aegypti LVP_AGWG	AaegL5_3:93,109,907..93,185,242(-)	phosphatidylinositol 4-kinase type-ii	protein coding gene	Q17CZ9
AAEL004386	AAEL004386-RA	1053	Aedes aegypti LVP_AGWG	AaegL5_1:235,812,483..235,815,290(+)	chorion peroxidase	protein coding gene	P82600, Q17EY4
AAEL004390	AAEL004390-RA	1051	Aedes aegypti LVP_AGWG	AaegL5_1:235,800,069..235,803,156(+)	heme peroxidase	protein coding gene	Q17CY7
AAEL004419	AAEL004419-RA	1047	Aedes aegypti LVP_AGWG	AaegL5_3:205,194,243..205,214,647(-)	ATP-dependent RNA helicase	protein coding gene	Q17CT5
AAEL004423	AAEL004423-RA	1046	Aedes aegypti LVP_AGWG	AaegL5_3:206,730,083..206,738,152(-)	mitochondrial F0 ATP synthase D chain, putative	protein coding gene	Q1HR21
AAEL004427	AAEL004427-RA	1044	Aedes aegypti LVP_AGWG	AaegL5_3:206,508,905..206,509,806(+)	Prefoldin subunit 3 [Source:UniProtKB/TrEMBL;Acc:Q17CV4]	protein coding gene	Q17CV4
AAEL004434	AAEL004434-RA	1049	Aedes aegypti LVP_AGWG	AaegL5_3:204,353,053..204,382,103(+)	transketolase	protein coding gene	Q17CT0
AAEL004441	AAEL004441-RA	1048	Aedes aegypti LVP_AGWG	AaegL5_3:204,396,063..204,416,440(-)	importin 9 (imp9) (ran-binding protein 9)	protein coding gene	Q17CT1
AAEL004441	AAEL004441-RB	1048	Aedes aegypti LVP_AGWG	AaegL5_3:204,396,063..204,416,440(-)	importin 9 (imp9) (ran-binding protein 9)	protein coding gene	Q17CT1
AAEL004448	AAEL004448-RA	1045	Aedes aegypti LVP_AGWG	AaegL5_3:206,544,323..206,580,539(+)	torsin a	protein coding gene	Q17CV2
AAEL004448	AAEL004448-RB	1045	Aedes aegypti LVP_AGWG	AaegL5_3:206,544,323..206,580,539(+)	torsin a	protein coding gene	Q17CV2
AAEL004448	AAEL004448-RC	1045	Aedes aegypti LVP_AGWG	AaegL5_3:206,544,323..206,580,539(+)	torsin a	protein coding gene	Q17CV2
AAEL004448	AAEL004448-RD	1045	Aedes aegypti LVP_AGWG	AaegL5_3:206,544,323..206,580,539(+)	torsin a	protein coding gene	Q17CV2
AAEL004450	AAEL004450-RA	1039	Aedes aegypti LVP_AGWG	NIGP01001837:50,436..54,656(+)	cytochrome b5, putative	protein coding gene	Q17CQ7
AAEL004450	AAEL004450-RB	1039	Aedes aegypti LVP_AGWG	NIGP01001837:50,436..54,656(+)	cytochrome b5, putative	protein coding gene	Q17CQ7
AAEL004467	AAEL004467-RA	1033	Aedes aegypti LVP_AGWG	AaegL5_3:212,332,926..212,342,669(+)	unspecified product	protein coding gene	Q0IFM9, Q1HQQ4
AAEL004469	AAEL004469-RA	1043	Aedes aegypti LVP_AGWG	AaegL5_2:473,322,229..473,361,053(+)	adaptin, alpha/gamma/epsilon	protein coding gene	Q17CP2
AAEL004469	AAEL004469-RB	1043	Aedes aegypti LVP_AGWG	AaegL5_2:473,322,229..473,361,053(+)	adaptin, alpha/gamma/epsilon	protein coding gene	Q17CP2
AAEL004469	AAEL004469-RC	1043	Aedes aegypti LVP_AGWG	AaegL5_2:473,322,229..473,361,053(+)	adaptin, alpha/gamma/epsilon	protein coding gene	Q17CP2
AAEL004469	AAEL004469-RD	1043	Aedes aegypti LVP_AGWG	AaegL5_2:473,322,229..473,361,053(+)	adaptin, alpha/gamma/epsilon	protein coding gene	Q17CP2
AAEL004469	AAEL004469-RE	1043	Aedes aegypti LVP_AGWG	AaegL5_2:473,322,229..473,361,053(+)	adaptin, alpha/gamma/epsilon	protein coding gene	Q17CP2
AAEL004471	AAEL004471-RA	1040	Aedes aegypti LVP_AGWG	AaegL5_3:109,706,031..109,733,078(+)	unspecified product	protein coding gene	Q17CQ1
AAEL004471	AAEL004471-RB	1040	Aedes aegypti LVP_AGWG	AaegL5_3:109,706,031..109,733,078(+)	unspecified product	protein coding gene	Q17CQ1
AAEL004471	AAEL004471-RC	1040	Aedes aegypti LVP_AGWG	AaegL5_3:109,706,031..109,733,078(+)	unspecified product	protein coding gene	Q17CQ1
AAEL004471	AAEL004471-RD	1040	Aedes aegypti LVP_AGWG	AaegL5_3:109,706,031..109,733,078(+)	unspecified product	protein coding gene	Q17CQ1
AAEL004472	AAEL004472-RA	1035	Aedes aegypti LVP_AGWG	AaegL5_3:109,999,042..110,031,499(-)	unspecified product	protein coding gene	Q17CR5, Q17CR4
AAEL004490	AAEL004490-RA	1031	Aedes aegypti LVP_AGWG	AaegL5_2:453,139,108..453,141,412(+)	Putative prohibitins and stomatins of the pid superfamily protein [Source:UniProtKB/TrEMBL;Acc:A0A0P6ITV8]	protein coding gene	Q0IFN4
AAEL004500	AAEL004500-RC	1032	Aedes aegypti LVP_AGWG	AaegL5_2:453,152,136..453,160,386(-)	eukaryotic translation elongation factor	protein coding gene	Q0IFN2
AAEL004500	AAEL004500-RD	1032	Aedes aegypti LVP_AGWG	AaegL5_2:453,152,136..453,160,386(-)	eukaryotic translation elongation factor	protein coding gene	Q0IFN2
AAEL004503	AAEL004503-RC	1446	Aedes aegypti LVP_AGWG	NIGP01000295:35,878..36,704(-)	40S ribosomal protein S21 [Source:UniProtKB/TrEMBL;Acc:Q1HR25]	protein coding gene	Q1HR25
AAEL004516	AAEL004516-RA	1030	Aedes aegypti LVP_AGWG	AaegL5_2:309,568,814..309,569,701(-)	unspecified product	protein coding gene	Q17LZ7, Q17LZ5, Q17CK7
AAEL004532	AAEL004532-RA	1029	Aedes aegypti LVP_AGWG	AaegL5_2:310,164,312..310,184,355(+)	glyoxylate/hydroxypyruvate reductase	protein coding gene	Q17CL4
AAEL004532	AAEL004532-RB	1029	Aedes aegypti LVP_AGWG	AaegL5_2:310,164,312..310,184,355(+)	glyoxylate/hydroxypyruvate reductase	protein coding gene	Q17CL4
AAEL004546	AAEL004546-RA	1024	Aedes aegypti LVP_AGWG	AaegL5_1:144,943,564..144,972,325(+)	coatomer beta subunit	protein coding gene	Q17CI5
AAEL004563	AAEL004563-RA	1025	Aedes aegypti LVP_AGWG	AaegL5_1:144,860,418..144,887,381(+)	26S protease regulatory subunit S10b	protein coding gene	Q1HQM1
AAEL004586	AAEL004586-RB	1023	Aedes aegypti LVP_AGWG	AaegL5_2:33,873,227..33,912,537(-)	Histone deacetylase [Source:UniProtKB/TrEMBL;Acc:Q17CF0]	protein coding gene	Q17CF0
AAEL004613	AAEL004613-RA	1020	Aedes aegypti LVP_AGWG	AaegL5_1:306,673,667..306,695,779(+)	phenylalanyl-tRNA synthetase beta chain	protein coding gene	Q17C95
AAEL004616	AAEL004616-RA	1022	Aedes aegypti LVP_AGWG	AaegL5_1:306,225,649..306,226,986(+)	actin	protein coding gene	Q17C86
AAEL004620	AAEL004620-RB	1017	Aedes aegypti LVP_AGWG	AaegL5_1:301,838,385..301,854,847(+)	sorting nexin	protein coding gene	Q17CA9
AAEL004620	AAEL004620-RC	1017	Aedes aegypti LVP_AGWG	AaegL5_1:301,838,385..301,854,847(+)	sorting nexin	protein coding gene	Q17CA9
AAEL004631	AAEL004631-RA	1021	Aedes aegypti LVP_AGWG	AaegL5_1:306,239,668..306,246,692(+)	actin	protein coding gene	Q17C87
AAEL004634	AAEL004634-RA	1018	Aedes aegypti LVP_AGWG	AaegL5_1:301,867,862..301,896,201(-)	condensin	protein coding gene	Q17CA8
AAEL004634	AAEL004634-RB	1018	Aedes aegypti LVP_AGWG	AaegL5_1:301,867,862..301,896,201(-)	condensin	protein coding gene	Q17CA8
AAEL004643	AAEL004643-RA	1019	Aedes aegypti LVP_AGWG	AaegL5_1:307,179,012..307,180,331(-)	mitochondrial ribosomal protein L1	protein coding gene	Q17CA4
AAEL004668	AAEL004668-RA	1016	Aedes aegypti LVP_AGWG	AaegL5_3:246,631,994..246,653,918(+)	Septin [Source:UniProtKB/TrEMBL;Acc:A0A1S4F8E6]	protein coding gene	Q17C73
AAEL004686	AAEL004686-RA	1013	Aedes aegypti LVP_AGWG	AaegL5_1:159,001,151..159,002,876(+)	RuvB-like helicase 1 (EC 3.6.4.12) (Pontin)	protein coding gene	Q0IFL2
AAEL004699	AAEL004699-RA	1014	Aedes aegypti LVP_AGWG	AaegL5_1:158,960,098..158,981,396(-)	unspecified product	protein coding gene	Q0IFL0, Q0IFK9
AAEL004733	AAEL004733-RA	1012	Aedes aegypti LVP_AGWG	AaegL5_2:379,310,203..379,314,070(+)	jun activation domain binding protein	protein coding gene	Q1HQQ2
AAEL004738	AAEL004738-RA	1009	Aedes aegypti LVP_AGWG	AaegL5_2:288,701,318..288,704,787(-)	Methionine aminopeptidase 2 [Source:UniProtKB/TrEMBL;Acc:Q17BZ1]	protein coding gene	Q17BZ1
AAEL004739	AAEL004739-RA	1011	Aedes aegypti LVP_AGWG	AaegL5_2:290,350,586..290,368,174(+)	acyl-coa dehydrogenase	protein coding gene	Q17BX4
AAEL004756	AAEL004756-RA	1010	Aedes aegypti LVP_AGWG	AaegL5_2:289,177,516..289,186,006(+)	vesicle docking protein P115	protein coding gene	Q17BY2
AAEL004809	AAEL004809-RA	1007	Aedes aegypti LVP_AGWG	AaegL5_1:17,498,053..17,498,725(+)	unspecified product	protein coding gene	Q1HRT2
AAEL004818	AAEL004818-RB	1008	Aedes aegypti LVP_AGWG	AaegL5_3:273,465,995..273,468,728(+)	unspecified product	protein coding gene	Q17BU6
AAEL004818	AAEL004818-RC	1008	Aedes aegypti LVP_AGWG	AaegL5_3:273,465,995..273,468,728(+)	unspecified product	protein coding gene	Q17BU6
AAEL004853	AAEL004853-RA	1004	Aedes aegypti LVP_AGWG	AaegL5_2:115,621,523..115,631,732(-)	glycerol kinase	protein coding gene	Q0IFH7
AAEL004853	AAEL004853-RB	1004	Aedes aegypti LVP_AGWG	AaegL5_2:115,621,523..115,631,732(-)	glycerol kinase	protein coding gene	Q0IFH7
AAEL004853	AAEL004853-RC	1004	Aedes aegypti LVP_AGWG	AaegL5_2:115,621,523..115,631,732(-)	glycerol kinase	protein coding gene	Q0IFH7
AAEL004853	AAEL004853-RD	1004	Aedes aegypti LVP_AGWG	AaegL5_2:115,621,523..115,631,732(-)	glycerol kinase	protein coding gene	Q0IFH7
AAEL004853	AAEL004853-RE	1004	Aedes aegypti LVP_AGWG	AaegL5_2:115,621,523..115,631,732(-)	glycerol kinase	protein coding gene	Q0IFH7
AAEL004853	AAEL004853-RF	1004	Aedes aegypti LVP_AGWG	AaegL5_2:115,621,523..115,631,732(-)	glycerol kinase	protein coding gene	Q0IFH7
AAEL004855	AAEL004855-RA	1005	Aedes aegypti LVP_AGWG	AaegL5_2:115,283,847..115,296,685(-)	ADP,ATP carrier protein	protein coding gene	Q1HRU0
AAEL004856	AAEL004856-RA	1006	Aedes aegypti LVP_AGWG	AaegL5_2:114,593,177..114,593,944(-)	unspecified product	protein coding gene	Q0IFG0
AAEL004859	AAEL004859-RB	1002	Aedes aegypti LVP_AGWG	AaegL5_2:115,913,613..115,930,616(+)	ATP-dependent RNA helicase	protein coding gene	Q0IFJ1
AAEL004860	AAEL004860-RA	1003	Aedes aegypti LVP_AGWG	AaegL5_2:115,636,724..115,637,680(+)	acireductone dioxygenase	protein coding gene	Q0IFH8
AAEL004868	AAEL004868-RA	1000	Aedes aegypti LVP_AGWG	AaegL5_1:288,419,940..288,433,107(-)	hemomucin	protein coding gene	Q17BR1
AAEL004873	AAEL004873-RA	999	Aedes aegypti LVP_AGWG	AaegL5_1:288,196,355..288,213,068(-)	unspecified product	protein coding gene	Q1HR29
AAEL004873	AAEL004873-RB	999	Aedes aegypti LVP_AGWG	AaegL5_1:288,196,355..288,213,068(-)	unspecified product	protein coding gene	Q1HR29
AAEL004884	AAEL004884-RA	1001	Aedes aegypti LVP_AGWG	AaegL5_1:288,447,614..288,449,404(-)	hemomucin	protein coding gene	Q17BR0
AAEL004902	AAEL004902-RA	998	Aedes aegypti LVP_AGWG	AaegL5_2:72,393,327..72,410,117(+)	ras-related protein Rab-2A, putative	protein coding gene	Q17BP4
AAEL004920	AAEL004920-RA	997	Aedes aegypti LVP_AGWG	AaegL5_2:259,685,794..259,703,021(+)	unspecified product	protein coding gene	Q17BL8
AAEL004977	AAEL004977-RA	993	Aedes aegypti LVP_AGWG	AaegL5_2:281,749,993..281,778,870(-)	Sec24B protein, putative	protein coding gene	Q17BF4
AAEL004978	AAEL004978-RA	992	Aedes aegypti LVP_AGWG	AaegL5_2:281,679,164..281,700,584(-)	DEAD box ATP-dependent RNA helicase	protein coding gene	Q3ZDP2
AAEL004978	AAEL004978-RB	992	Aedes aegypti LVP_AGWG	AaegL5_2:281,679,164..281,700,584(-)	DEAD box ATP-dependent RNA helicase	protein coding gene	Q3ZDP2
AAEL004984	AAEL004984-RA	995	Aedes aegypti LVP_AGWG	AaegL5_2:281,882,563..281,902,637(+)	cullin-associated NEDD8-dissociated protein 1	protein coding gene	Q17BE8
AAEL004988	AAEL004988-RA	994	Aedes aegypti LVP_AGWG	AaegL5_2:281,806,781..281,810,549(+)	Phosphoglycerate kinase [Source:UniProtKB/TrEMBL;Acc:Q8WQL0]	protein coding gene	Q8WQL0
AAEL005037	AAEL005037-RA	990	Aedes aegypti LVP_AGWG	AaegL5_2:444,309,286..444,317,633(+)	seryl-tRNA synthetase	protein coding gene	Q17BB4
AAEL005041	AAEL005041-RA	991	Aedes aegypti LVP_AGWG	AaegL5_2:444,364,381..444,386,691(+)	Ribosome biogenesis protein WDR12 homolog [Source:UniProtKB/Swiss-Prot;Acc:Q17BB0]	protein coding gene	Q17BB0
AAEL005052	AAEL005052-RA	989	Aedes aegypti LVP_AGWG	AaegL5_1:294,631,914..294,701,304(+)	Tubulin beta chain [Source:UniProtKB/TrEMBL;Acc:Q17B46]	protein coding gene	Q17B46
AAEL005052	AAEL005052-RB	989	Aedes aegypti LVP_AGWG	AaegL5_1:294,631,914..294,701,304(+)	Tubulin beta chain [Source:UniProtKB/TrEMBL;Acc:Q17B46]	protein coding gene	Q17B46
AAEL005069	AAEL005069-RA	986	Aedes aegypti LVP_AGWG	AaegL5_1:295,772,902..295,856,990(-)	ras-related protein Rab-1A, putative	protein coding gene	Q17B74
AAEL005084	AAEL005084-RA	988	Aedes aegypti LVP_AGWG	AaegL5_1:294,735,009..294,767,022(+)	tubulin beta chain	protein coding gene	Q17B47
AAEL005092	AAEL005092-RA	983	Aedes aegypti LVP_AGWG	AaegL5_3:82,780,373..82,809,229(+)	n-myristoyl transferase	protein coding gene	Q17B42
AAEL005097	AAEL005097-RB	984	Aedes aegypti LVP_AGWG	AaegL5_3:82,820,249..82,822,449(-)	cold induced protein (BnC24A), putative	protein coding gene	Q17B41
AAEL005127	AAEL005127-RA	982	Aedes aegypti LVP_AGWG	AaegL5_2:172,939,901..172,940,835(-)	ribonuclease UK114, putative	protein coding gene	Q17B09
AAEL005162	AAEL005162-RA	980	Aedes aegypti LVP_AGWG	AaegL5_1:168,241,183..168,242,055(-)	39S ribosomal protein L11, mitochondrial [Source:UniProtKB/TrEMBL;Acc:Q17AX3]	protein coding gene	Q17AX3
AAEL005162	AAEL005162-RB	980	Aedes aegypti LVP_AGWG	AaegL5_1:168,241,183..168,242,055(-)	39S ribosomal protein L11, mitochondrial [Source:UniProtKB/TrEMBL;Acc:Q17AX3]	protein coding gene	Q17AX3
AAEL005165	AAEL005165-RD	978	Aedes aegypti LVP_AGWG	AaegL5_1:140,765,042..140,793,985(+)	chaperone protein DNAj	protein coding gene	Q17AX7
AAEL005165	AAEL005165-RE	978	Aedes aegypti LVP_AGWG	AaegL5_1:140,765,042..140,793,985(+)	chaperone protein DNAj	protein coding gene	Q17AX7
AAEL005165	AAEL005165-RF	978	Aedes aegypti LVP_AGWG	AaegL5_1:140,765,042..140,793,985(+)	chaperone protein DNAj	protein coding gene	Q17AX7
AAEL005165	AAEL005165-RG	978	Aedes aegypti LVP_AGWG	AaegL5_1:140,765,042..140,793,985(+)	chaperone protein DNAj	protein coding gene	Q17AX7
AAEL005170	AAEL005170-RB	979	Aedes aegypti LVP_AGWG	AaegL5_2:321,866,930..321,878,418(+)	cytochrome c oxidase subunit iv	protein coding gene	Q17AX5
AAEL005170	AAEL005170-RC	979	Aedes aegypti LVP_AGWG	AaegL5_2:321,866,930..321,878,418(+)	cytochrome c oxidase subunit iv	protein coding gene	Q17AX5
AAEL005175	AAEL005175-RB	974	Aedes aegypti LVP_AGWG	AaegL5_2:394,156..411,901(+)	lipin	protein coding gene	Q17AT3
AAEL005175	AAEL005175-RC	974	Aedes aegypti LVP_AGWG	AaegL5_2:394,156..411,901(+)	lipin	protein coding gene	Q17AT3
AAEL005175	AAEL005175-RD	974	Aedes aegypti LVP_AGWG	AaegL5_2:394,156..411,901(+)	lipin	protein coding gene	Q17AT3
AAEL005182	AAEL005182-RB	972	Aedes aegypti LVP_AGWG	AaegL5_2:1,430,862..1,442,577(-)	Carboxy/choline esterase	protein coding gene	Q17AV4
AAEL005187	AAEL005187-RB	976	Aedes aegypti LVP_AGWG	AaegL5_2:312,316..321,971(+)	laminin gamma 1 chain	protein coding gene	Q17AS8
AAEL005187	AAEL005187-RC	976	Aedes aegypti LVP_AGWG	AaegL5_2:312,316..321,971(+)	laminin gamma 1 chain	protein coding gene	Q17AS8
AAEL005187	AAEL005187-RD	976	Aedes aegypti LVP_AGWG	AaegL5_2:312,316..321,971(+)	laminin gamma 1 chain	protein coding gene	Q17AS8
AAEL005197	AAEL005197-RA	975	Aedes aegypti LVP_AGWG	AaegL5_2:376,683..378,286(-)	unspecified product	protein coding gene	Q17AT2
AAEL005208	AAEL005208-RA	977	Aedes aegypti LVP_AGWG	AaegL5_2:229,001..237,705(-)	unspecified product	protein coding gene	Q9BMG5
AAEL005212	AAEL005212-RA	77	Aedes aegypti LVP_AGWG	AaegL5_2:113,806,119..113,807,172(-)	unspecified product	protein coding gene	Q16H79
AAEL005216	AAEL005216-RA	971	Aedes aegypti LVP_AGWG	AaegL5_3:89,593,404..89,639,011(+)	unspecified product	protein coding gene	Q17AQ6
AAEL005220	AAEL005220-RC	985	Aedes aegypti LVP_AGWG	AaegL5_3:90,581,221..90,582,308(-)	60S ribosomal protein L30 [Source:UniProtKB/TrEMBL;Acc:Q1HR35]	protein coding gene	Q1HR35
AAEL005220	AAEL005220-RD	985	Aedes aegypti LVP_AGWG	AaegL5_3:90,581,221..90,582,308(-)	60S ribosomal protein L30 [Source:UniProtKB/TrEMBL;Acc:Q1HR35]	protein coding gene	Q1HR35
AAEL005266	AAEL005266-RC	970	Aedes aegypti LVP_AGWG	AaegL5_1:3,211,626..3,217,698(+)	40S ribosomal protein S14 [Source:UniProtKB/Swiss-Prot;Acc:Q1HR24]	protein coding gene	Q1HR24
AAEL005266	AAEL005266-RD	970	Aedes aegypti LVP_AGWG	AaegL5_1:3,211,626..3,217,698(+)	40S ribosomal protein S14 [Source:UniProtKB/Swiss-Prot;Acc:Q1HR24]	protein coding gene	Q1HR24
AAEL005269	AAEL005269-RD	969	Aedes aegypti LVP_AGWG	AaegL5_2:69,149,485..69,160,846(+)	ubiquinol-cytochrome c reductase complex core protein	protein coding gene	Q17AK0
AAEL005269	AAEL005269-RE	969	Aedes aegypti LVP_AGWG	AaegL5_2:69,149,485..69,160,846(+)	ubiquinol-cytochrome c reductase complex core protein	protein coding gene	Q17AK0
AAEL005277	AAEL005277-RB	968	Aedes aegypti LVP_AGWG	AaegL5_2:69,318,522..69,338,170(+)	unspecified product	protein coding gene	Q17AL0
AAEL005277	AAEL005277-RC	968	Aedes aegypti LVP_AGWG	AaegL5_2:69,318,522..69,338,170(+)	unspecified product	protein coding gene	Q17AL0
AAEL005289	AAEL005289-RA	966	Aedes aegypti LVP_AGWG	AaegL5_3:309,626,207..309,644,646(-)	ornithine aminotransferase	protein coding gene	Q17AI0
AAEL005289	AAEL005289-RB	966	Aedes aegypti LVP_AGWG	AaegL5_3:309,626,207..309,644,646(-)	ornithine aminotransferase	protein coding gene	Q17AI0
AAEL005289	AAEL005289-RC	966	Aedes aegypti LVP_AGWG	AaegL5_3:309,626,207..309,644,646(-)	ornithine aminotransferase	protein coding gene	Q17AI0
AAEL005308	AAEL005308-RA	967	Aedes aegypti LVP_AGWG	AaegL5_3:309,371,862..309,386,294(+)	pyruvate dehydrogenase	protein coding gene	Q17AH1
AAEL005308	AAEL005308-RB	967	Aedes aegypti LVP_AGWG	AaegL5_3:309,371,862..309,386,294(+)	pyruvate dehydrogenase	protein coding gene	Q17AH1
AAEL005336	AAEL005336-RA	960	Aedes aegypti LVP_AGWG	AaegL5_2:271,210,468..271,227,487(-)	d-3-phosphoglycerate dehydrogenase	protein coding gene	Q17AF8
AAEL005354	AAEL005354-RA	959	Aedes aegypti LVP_AGWG	AaegL5_3:34,493,263..34,507,107(+)	dynein light chain, putative	protein coding gene	Q17AA0
AAEL005384	AAEL005384-RA	958	Aedes aegypti LVP_AGWG	AaegL5_3:235,711,305..235,733,170(-)	phosphoribosylformylglycinamidine synthase, putative	protein coding gene	Q17A67
AAEL005400	AAEL005400-RA	956	Aedes aegypti LVP_AGWG	AaegL5_1:246,645,486..246,895,012(+)	2-hydroxyacid dehydrogenase	protein coding gene	Q17A43
AAEL005400	AAEL005400-RAA	956	Aedes aegypti LVP_AGWG	AaegL5_1:246,645,486..246,895,012(+)	2-hydroxyacid dehydrogenase	protein coding gene	Q17A43
AAEL005400	AAEL005400-RAB	956	Aedes aegypti LVP_AGWG	AaegL5_1:246,645,486..246,895,012(+)	2-hydroxyacid dehydrogenase	protein coding gene	Q17A43
AAEL005400	AAEL005400-RAC	956	Aedes aegypti LVP_AGWG	AaegL5_1:246,645,486..246,895,012(+)	2-hydroxyacid dehydrogenase	protein coding gene	Q17A43
AAEL005400	AAEL005400-RAD	956	Aedes aegypti LVP_AGWG	AaegL5_1:246,645,486..246,895,012(+)	2-hydroxyacid dehydrogenase	protein coding gene	Q17A43
AAEL005400	AAEL005400-RAE	956	Aedes aegypti LVP_AGWG	AaegL5_1:246,645,486..246,895,012(+)	2-hydroxyacid dehydrogenase	protein coding gene	Q17A43
AAEL005400	AAEL005400-RB	956	Aedes aegypti LVP_AGWG	AaegL5_1:246,645,486..246,895,012(+)	2-hydroxyacid dehydrogenase	protein coding gene	Q17A43
AAEL005400	AAEL005400-RC	956	Aedes aegypti LVP_AGWG	AaegL5_1:246,645,486..246,895,012(+)	2-hydroxyacid dehydrogenase	protein coding gene	Q17A43
AAEL005400	AAEL005400-RD	956	Aedes aegypti LVP_AGWG	AaegL5_1:246,645,486..246,895,012(+)	2-hydroxyacid dehydrogenase	protein coding gene	Q17A43
AAEL005400	AAEL005400-RE	956	Aedes aegypti LVP_AGWG	AaegL5_1:246,645,486..246,895,012(+)	2-hydroxyacid dehydrogenase	protein coding gene	Q17A43
AAEL005400	AAEL005400-RF	956	Aedes aegypti LVP_AGWG	AaegL5_1:246,645,486..246,895,012(+)	2-hydroxyacid dehydrogenase	protein coding gene	Q17A43
AAEL005400	AAEL005400-RG	956	Aedes aegypti LVP_AGWG	AaegL5_1:246,645,486..246,895,012(+)	2-hydroxyacid dehydrogenase	protein coding gene	Q17A43
AAEL005400	AAEL005400-RH	956	Aedes aegypti LVP_AGWG	AaegL5_1:246,645,486..246,895,012(+)	2-hydroxyacid dehydrogenase	protein coding gene	Q17A43
AAEL005400	AAEL005400-RI	956	Aedes aegypti LVP_AGWG	AaegL5_1:246,645,486..246,895,012(+)	2-hydroxyacid dehydrogenase	protein coding gene	Q17A43
AAEL005400	AAEL005400-RJ	956	Aedes aegypti LVP_AGWG	AaegL5_1:246,645,486..246,895,012(+)	2-hydroxyacid dehydrogenase	protein coding gene	Q17A43
AAEL005400	AAEL005400-RK	956	Aedes aegypti LVP_AGWG	AaegL5_1:246,645,486..246,895,012(+)	2-hydroxyacid dehydrogenase	protein coding gene	Q17A43
AAEL005400	AAEL005400-RL	956	Aedes aegypti LVP_AGWG	AaegL5_1:246,645,486..246,895,012(+)	2-hydroxyacid dehydrogenase	protein coding gene	Q17A43
AAEL005400	AAEL005400-RM	956	Aedes aegypti LVP_AGWG	AaegL5_1:246,645,486..246,895,012(+)	2-hydroxyacid dehydrogenase	protein coding gene	Q17A43
AAEL005400	AAEL005400-RN	956	Aedes aegypti LVP_AGWG	AaegL5_1:246,645,486..246,895,012(+)	2-hydroxyacid dehydrogenase	protein coding gene	Q17A43
AAEL005400	AAEL005400-RO	956	Aedes aegypti LVP_AGWG	AaegL5_1:246,645,486..246,895,012(+)	2-hydroxyacid dehydrogenase	protein coding gene	Q17A43
AAEL005400	AAEL005400-RP	956	Aedes aegypti LVP_AGWG	AaegL5_1:246,645,486..246,895,012(+)	2-hydroxyacid dehydrogenase	protein coding gene	Q17A43
AAEL005400	AAEL005400-RQ	956	Aedes aegypti LVP_AGWG	AaegL5_1:246,645,486..246,895,012(+)	2-hydroxyacid dehydrogenase	protein coding gene	Q17A43
AAEL005400	AAEL005400-RR	956	Aedes aegypti LVP_AGWG	AaegL5_1:246,645,486..246,895,012(+)	2-hydroxyacid dehydrogenase	protein coding gene	Q17A43
AAEL005400	AAEL005400-RS	956	Aedes aegypti LVP_AGWG	AaegL5_1:246,645,486..246,895,012(+)	2-hydroxyacid dehydrogenase	protein coding gene	Q17A43
AAEL005400	AAEL005400-RT	956	Aedes aegypti LVP_AGWG	AaegL5_1:246,645,486..246,895,012(+)	2-hydroxyacid dehydrogenase	protein coding gene	Q17A43
AAEL005400	AAEL005400-RU	956	Aedes aegypti LVP_AGWG	AaegL5_1:246,645,486..246,895,012(+)	2-hydroxyacid dehydrogenase	protein coding gene	Q17A43
AAEL005400	AAEL005400-RV	956	Aedes aegypti LVP_AGWG	AaegL5_1:246,645,486..246,895,012(+)	2-hydroxyacid dehydrogenase	protein coding gene	Q17A43
AAEL005400	AAEL005400-RW	956	Aedes aegypti LVP_AGWG	AaegL5_1:246,645,486..246,895,012(+)	2-hydroxyacid dehydrogenase	protein coding gene	Q17A43
AAEL005400	AAEL005400-RX	956	Aedes aegypti LVP_AGWG	AaegL5_1:246,645,486..246,895,012(+)	2-hydroxyacid dehydrogenase	protein coding gene	Q17A43
AAEL005400	AAEL005400-RY	956	Aedes aegypti LVP_AGWG	AaegL5_1:246,645,486..246,895,012(+)	2-hydroxyacid dehydrogenase	protein coding gene	Q17A43
AAEL005400	AAEL005400-RZ	956	Aedes aegypti LVP_AGWG	AaegL5_1:246,645,486..246,895,012(+)	2-hydroxyacid dehydrogenase	protein coding gene	Q17A43
AAEL005407	AAEL005407-RD	954	Aedes aegypti LVP_AGWG	AaegL5_1:247,121,983..247,144,109(-)	annexin x	protein coding gene	Q17A49
AAEL005407	AAEL005407-RE	954	Aedes aegypti LVP_AGWG	AaegL5_1:247,121,983..247,144,109(-)	annexin x	protein coding gene	Q17A49
AAEL005408	AAEL005408-RA	953	Aedes aegypti LVP_AGWG	AaegL5_1:247,154,613..247,156,285(-)	annexin x	protein coding gene	Q17A50
AAEL005414	AAEL005414-RA	955	Aedes aegypti LVP_AGWG	AaegL5_1:247,110,632..247,111,351(-)	unspecified product	protein coding gene	Q17A45
AAEL005415	AAEL005415-RA	950	Aedes aegypti LVP_AGWG	AaegL5_1:247,250,227..247,262,579(-)	Ferrochelatase [Source:UniProtKB/TrEMBL;Acc:Q17A56]	protein coding gene	Q17A56
AAEL005417	AAEL005417-RA	951	Aedes aegypti LVP_AGWG	AaegL5_1:247,189,354..247,204,811(-)	annexin x	protein coding gene	Q17A53
AAEL005417	AAEL005417-RB	951	Aedes aegypti LVP_AGWG	AaegL5_1:247,189,354..247,204,811(-)	annexin x	protein coding gene	Q17A53
AAEL005422	AAEL005422-RA	957	Aedes aegypti LVP_AGWG	AaegL5_1:246,018,491..246,056,843(+)	pyrroline-5-carboxylate dehydrogenase	protein coding gene	Q17A27
AAEL005425	AAEL005425-RB	949	Aedes aegypti LVP_AGWG	AaegL5_1:247,335,146..247,365,579(+)	unspecified product	protein coding gene	Q17A59
AAEL005426	AAEL005426-RA	952	Aedes aegypti LVP_AGWG	AaegL5_1:247,168,364..247,181,849(-)	annexin x	protein coding gene	Q17A52
AAEL005451	AAEL005451-RA	947	Aedes aegypti LVP_AGWG	AaegL5_2:295,614,989..295,615,608(-)	60S ribosomal protein L38 [Source:UniProtKB/Swiss-Prot;Acc:Q1HRT4]	protein coding gene	Q1HRT4
AAEL005454	AAEL005454-RA	943	Aedes aegypti LVP_AGWG	AaegL5_2:296,941,397..296,952,743(+)	AAA ATPase [Source:UniProtKB/TrEMBL;Acc:Q17A06]	protein coding gene	Q17A06
AAEL005455	AAEL005455-RA	944	Aedes aegypti LVP_AGWG	AaegL5_2:296,919,541..296,935,926(-)	CTP synthase [Source:UniProtKB/TrEMBL;Acc:Q17A05]	protein coding gene	Q17A05
AAEL005455	AAEL005455-RB	944	Aedes aegypti LVP_AGWG	AaegL5_2:296,919,541..296,935,926(-)	CTP synthase [Source:UniProtKB/TrEMBL;Acc:Q17A05]	protein coding gene	Q17A05
AAEL005457	AAEL005457-RA	946	Aedes aegypti LVP_AGWG	AaegL5_2:295,787,286..295,806,953(-)	unspecified product	protein coding gene	Q179Z6
AAEL005460	AAEL005460-RA	945	Aedes aegypti LVP_AGWG	AaegL5_2:296,502,251..296,757,157(-)	alpha-galactosidase/alpha-n-acetylgalactosaminidase	protein coding gene	Q17A03
AAEL005460	AAEL005460-RB	945	Aedes aegypti LVP_AGWG	AaegL5_2:296,502,251..296,757,157(-)	alpha-galactosidase/alpha-n-acetylgalactosaminidase	protein coding gene	Q17A03
AAEL005460	AAEL005460-RC	945	Aedes aegypti LVP_AGWG	AaegL5_2:296,502,251..296,757,157(-)	alpha-galactosidase/alpha-n-acetylgalactosaminidase	protein coding gene	Q17A03
AAEL005460	AAEL005460-RD	945	Aedes aegypti LVP_AGWG	AaegL5_2:296,502,251..296,757,157(-)	alpha-galactosidase/alpha-n-acetylgalactosaminidase	protein coding gene	Q17A03
AAEL005477	AAEL005477-RA	942	Aedes aegypti LVP_AGWG	AaegL5_3:382,996,170..383,034,328(-)	amidase	protein coding gene	Q179X9
AAEL005493	AAEL005493-RA	941	Aedes aegypti LVP_AGWG	AaegL5_3:59,885,223..59,909,064(-)	Septin [Source:UniProtKB/TrEMBL;Acc:A0A1S4FB03]	protein coding gene	Q179W2
AAEL005493	AAEL005493-RB	941	Aedes aegypti LVP_AGWG	AaegL5_3:59,885,223..59,909,064(-)	Septin [Source:UniProtKB/TrEMBL;Acc:A0A1S4FB03]	protein coding gene	Q179W2
AAEL005508	AAEL005508-RA	939	Aedes aegypti LVP_AGWG	AaegL5_1:150,886,346..150,895,583(+)	NADH-ubiquinone oxidoreductase 24 kda subunit	protein coding gene	Q1HRL6
AAEL005515	AAEL005515-RF	936	Aedes aegypti LVP_AGWG	AaegL5_1:8,731,766..8,745,848(-)	heterogeneous nuclear ribonucleoprotein	protein coding gene	Q179S7
AAEL005515	AAEL005515-RG	936	Aedes aegypti LVP_AGWG	AaegL5_1:8,731,766..8,745,848(-)	heterogeneous nuclear ribonucleoprotein	protein coding gene	Q179S7
AAEL005515	AAEL005515-RH	936	Aedes aegypti LVP_AGWG	AaegL5_1:8,731,766..8,745,848(-)	heterogeneous nuclear ribonucleoprotein	protein coding gene	Q179S7
AAEL005515	AAEL005515-RI	936	Aedes aegypti LVP_AGWG	AaegL5_1:8,731,766..8,745,848(-)	heterogeneous nuclear ribonucleoprotein	protein coding gene	Q179S7
AAEL005515	AAEL005515-RJ	936	Aedes aegypti LVP_AGWG	AaegL5_1:8,731,766..8,745,848(-)	heterogeneous nuclear ribonucleoprotein	protein coding gene	Q179S7
AAEL005515	AAEL005515-RK	936	Aedes aegypti LVP_AGWG	AaegL5_1:8,731,766..8,745,848(-)	heterogeneous nuclear ribonucleoprotein	protein coding gene	Q179S7
AAEL005515	AAEL005515-RL	936	Aedes aegypti LVP_AGWG	AaegL5_1:8,731,766..8,745,848(-)	heterogeneous nuclear ribonucleoprotein	protein coding gene	Q179S7
AAEL005515	AAEL005515-RM	936	Aedes aegypti LVP_AGWG	AaegL5_1:8,731,766..8,745,848(-)	heterogeneous nuclear ribonucleoprotein	protein coding gene	Q179S7
AAEL005521	AAEL005521-RA	938	Aedes aegypti LVP_AGWG	AaegL5_1:9,064,368..9,066,375(+)	prolylcarboxypeptidase	protein coding gene	Q179R9
AAEL005528	AAEL005528-RA	937	Aedes aegypti LVP_AGWG	AaegL5_1:8,762,754..8,803,431(+)	unspecified product	protein coding gene	Q179S6
AAEL005528	AAEL005528-RB	937	Aedes aegypti LVP_AGWG	AaegL5_1:8,762,754..8,803,431(+)	unspecified product	protein coding gene	Q179S6
AAEL005567	AAEL005567-RC	932	Aedes aegypti LVP_AGWG	AaegL5_3:41,302..44,989(+)	nucleosome assembly protein	protein coding gene	Q1HR22
AAEL005567	AAEL005567-RD	932	Aedes aegypti LVP_AGWG	AaegL5_3:41,302..44,989(+)	nucleosome assembly protein	protein coding gene	Q1HR22
AAEL005579	AAEL005579-RA	933	Aedes aegypti LVP_AGWG	AaegL5_3:405,132,026..405,146,490(+)	developmentally regulated GTP-binding protein 1 (drg 1)	protein coding gene	Q179N3
AAEL005593	AAEL005593-RA	935	Aedes aegypti LVP_AGWG	AaegL5_3:404,361,625..404,374,310(+)	unspecified product	protein coding gene	Q179M1
AAEL005593	AAEL005593-RB	935	Aedes aegypti LVP_AGWG	AaegL5_3:404,361,625..404,374,310(+)	unspecified product	protein coding gene	Q179M1
AAEL005593	AAEL005593-RC	935	Aedes aegypti LVP_AGWG	AaegL5_3:404,361,625..404,374,310(+)	unspecified product	protein coding gene	Q179M1
AAEL005610	AAEL005610-RA	930	Aedes aegypti LVP_AGWG	AaegL5_3:160,188,478..160,196,977(+)	mitochondrial ATP synthase b chain	protein coding gene	Q179J9
AAEL005617	AAEL005617-RA	931	Aedes aegypti LVP_AGWG	AaegL5_3:160,124,500..160,182,717(-)	UTP-glucose-1-phosphate uridylyltransferase 2	protein coding gene	Q58I82
AAEL005617	AAEL005617-RB	931	Aedes aegypti LVP_AGWG	AaegL5_3:160,124,500..160,182,717(-)	UTP-glucose-1-phosphate uridylyltransferase 2	protein coding gene	Q58I82
AAEL005617	AAEL005617-RC	931	Aedes aegypti LVP_AGWG	AaegL5_3:160,124,500..160,182,717(-)	UTP-glucose-1-phosphate uridylyltransferase 2	protein coding gene	Q58I82
AAEL005629	AAEL005629-RA	929	Aedes aegypti LVP_AGWG	AaegL5_1:47,326,450..47,340,317(+)	60S ribosomal protein L35, putative	protein coding gene	Q1HRM8
AAEL005635	AAEL005635-RA	928	Aedes aegypti LVP_AGWG	AaegL5_1:47,353,105..47,354,696(-)	nucleoporin	protein coding gene	Q0IFF1
AAEL005635	AAEL005635-RB	928	Aedes aegypti LVP_AGWG	AaegL5_1:47,353,105..47,354,696(-)	nucleoporin	protein coding gene	Q0IFF1
AAEL005655	AAEL005655-RB	924	Aedes aegypti LVP_AGWG	AaegL5_2:382,036,031..382,054,572(-)	sorting nexin	protein coding gene	Q179E9
AAEL005659	AAEL005659-RA	925	Aedes aegypti LVP_AGWG	AaegL5_2:382,118,504..382,124,454(+)	NTPase_I-T domain-containing protein [Source:UniProtKB/TrEMBL;Acc:A0A1S4FB56]	protein coding gene	Q179E7
AAEL005662	AAEL005662-RB	923	Aedes aegypti LVP_AGWG	AaegL5_2:381,776,881..381,783,902(-)	adenosine diphosphatase	protein coding gene	Q179G0
AAEL005662	AAEL005662-RC	923	Aedes aegypti LVP_AGWG	AaegL5_2:381,776,881..381,783,902(-)	adenosine diphosphatase	protein coding gene	Q179G0
AAEL005665	AAEL005665-RA	922	Aedes aegypti LVP_AGWG	AaegL5_2:132,297,829..132,307,971(+)	Serine Protease Inhibitor (serpin) likely cleavage at T/I.	protein coding gene	Q179D9
AAEL005712	AAEL005712-RB	920	Aedes aegypti LVP_AGWG	AaegL5_3:204,065,174..204,173,402(-)	microtubule associated protein xmap215	protein coding gene	Q0IFD6
AAEL005712	AAEL005712-RC	920	Aedes aegypti LVP_AGWG	AaegL5_3:204,065,174..204,173,402(-)	microtubule associated protein xmap215	protein coding gene	Q0IFD6
AAEL005712	AAEL005712-RD	920	Aedes aegypti LVP_AGWG	AaegL5_3:204,065,174..204,173,402(-)	microtubule associated protein xmap215	protein coding gene	Q0IFD6
AAEL005712	AAEL005712-RE	920	Aedes aegypti LVP_AGWG	AaegL5_3:204,065,174..204,173,402(-)	microtubule associated protein xmap215	protein coding gene	Q0IFD6
AAEL005722	AAEL005722-RB	919	Aedes aegypti LVP_AGWG	AaegL5_1:123,755,918..123,757,692(+)	60S ribosomal protein L7a	protein coding gene	Q0IFE0
AAEL005728	AAEL005728-RA	915	Aedes aegypti LVP_AGWG	AaegL5_2:437,306,451..437,312,948(-)	unspecified product	protein coding gene	Q178X7
AAEL005728	AAEL005728-RB	915	Aedes aegypti LVP_AGWG	AaegL5_2:437,306,451..437,312,948(-)	unspecified product	protein coding gene	Q178X7
AAEL005728	AAEL005728-RC	915	Aedes aegypti LVP_AGWG	AaegL5_2:437,306,451..437,312,948(-)	unspecified product	protein coding gene	Q178X7
AAEL005728	AAEL005728-RD	915	Aedes aegypti LVP_AGWG	AaegL5_2:437,306,451..437,312,948(-)	unspecified product	protein coding gene	Q178X7
AAEL005730	AAEL005730-RA	917	Aedes aegypti LVP_AGWG	AaegL5_2:437,262,223..437,270,339(+)	cop9 signalosome complex subunit	protein coding gene	Q178X3
AAEL005744	AAEL005744-RA	916	Aedes aegypti LVP_AGWG	AaegL5_2:437,284,319..437,293,264(-)	DEAD box ATP-dependent RNA helicase	protein coding gene	Q178X5
AAEL005749	AAEL005749-RA	911	Aedes aegypti LVP_AGWG	AaegL5_2:436,191,252..436,213,341(+)	lysosomal alpha-mannosidase (mannosidase alpha class 2b member 1)	protein coding gene	Q178W1
AAEL005752	AAEL005752-RA	912	Aedes aegypti LVP_AGWG	AaegL5_2:436,115,747..436,131,556(+)	lysosomal alpha-mannosidase (mannosidase alpha class 2b member 1)	protein coding gene	Q178W0
AAEL005759	AAEL005759-RA	910	Aedes aegypti LVP_AGWG	AaegL5_2:437,038,417..437,039,769(-)	Rhodanese domain-containing protein [Source:UniProtKB/TrEMBL;Acc:A0A1S4FBL6]	protein coding gene	Q178W5
AAEL005763	AAEL005763-RB	913	Aedes aegypti LVP_AGWG	AaegL5_2:436,093,372..436,115,581(+)	lysosomal alpha-mannosidase (mannosidase alpha class 2b member 1)	protein coding gene	Q178V9
AAEL005763	AAEL005763-RC	913	Aedes aegypti LVP_AGWG	AaegL5_2:436,093,372..436,115,581(+)	lysosomal alpha-mannosidase (mannosidase alpha class 2b member 1)	protein coding gene	Q178V9
AAEL005766	AAEL005766-RA	905	Aedes aegypti LVP_AGWG	AaegL5_3:114,729,536..114,790,354(+)	Fructose-bisphosphate aldolase [Source:UniProtKB/TrEMBL;Acc:Q178U8]	protein coding gene	Q178U8
AAEL005766	AAEL005766-RB	905	Aedes aegypti LVP_AGWG	AaegL5_3:114,729,536..114,790,354(+)	Fructose-bisphosphate aldolase [Source:UniProtKB/TrEMBL;Acc:Q178U8]	protein coding gene	Q178U8
AAEL005772	AAEL005772-RA	907	Aedes aegypti LVP_AGWG	AaegL5_1:122,385,671..122,386,441(+)	odorant binding protein OBP22	protein coding gene	Q1HRL7
AAEL005790	AAEL005790-RA	906	Aedes aegypti LVP_AGWG	AaegL5_1:121,872,294..121,935,808(-)	malic enzyme	protein coding gene	Q178T5
AAEL005790	AAEL005790-RB	906	Aedes aegypti LVP_AGWG	AaegL5_1:121,872,294..121,935,808(-)	malic enzyme	protein coding gene	Q178T5
AAEL005790	AAEL005790-RC	906	Aedes aegypti LVP_AGWG	AaegL5_1:121,872,294..121,935,808(-)	malic enzyme	protein coding gene	Q178T5
AAEL005798	AAEL005798-RA	903	Aedes aegypti LVP_AGWG	AaegL5_1:200,276,697..200,286,354(-)	ATP synthase subunit beta vacuolar	protein coding gene	Q9XYC8
AAEL005817	AAEL005817-RA	902	Aedes aegypti LVP_AGWG	AaegL5_1:200,231,792..200,232,680(-)	60S ribosomal protein L26 [Source:UniProtKB/TrEMBL;Acc:Q178R6]	protein coding gene	Q178R6
AAEL005825	AAEL005825-RA	899	Aedes aegypti LVP_AGWG	AaegL5_1:22,551,009..22,553,129(-)	translation initiation factor eif-2b beta subunit	protein coding gene	Q1HQF9
AAEL005830	AAEL005830-RA	901	Aedes aegypti LVP_AGWG	AaegL5_1:116,432,061..116,433,147(-)	26S proteasome alpha 4 subunit	protein coding gene	Q178M6
AAEL005832	AAEL005832-RA	900	Aedes aegypti LVP_AGWG	AaegL5_1:22,373,487..22,472,859(+)	programmed cell death	protein coding gene	Q178N5
AAEL005832	AAEL005832-RB	900	Aedes aegypti LVP_AGWG	AaegL5_1:22,373,487..22,472,859(+)	programmed cell death	protein coding gene	Q178N5
AAEL005839	AAEL005839-RA	898	Aedes aegypti LVP_AGWG	AaegL5_1:22,582,792..22,691,994(-)	uridine phosphorylase	protein coding gene	Q178N8
AAEL005839	AAEL005839-RB	898	Aedes aegypti LVP_AGWG	AaegL5_1:22,582,792..22,691,994(-)	uridine phosphorylase	protein coding gene	Q178N8
AAEL005845	AAEL005845-RB	896	Aedes aegypti LVP_AGWG	AaegL5_3:218,755,460..218,834,206(+)	beta chain spectrin	protein coding gene	Q178J6
AAEL005856	AAEL005856-RA	897	Aedes aegypti LVP_AGWG	AaegL5_3:218,731,824..218,749,487(-)	signal recognition particle receptor alpha subunit (sr-alpha)	protein coding gene	Q178J5
AAEL005870	AAEL005870-RB	895	Aedes aegypti LVP_AGWG	AaegL5_3:220,314,356..220,315,887(-)	flap endonuclease-1	protein coding gene	Q178M1
AAEL005877	AAEL005877-RD	894	Aedes aegypti LVP_AGWG	NIGP01000892:102,590..109,725(-)	unspecified product	protein coding gene	Q178H4
AAEL005877	AAEL005877-RE	894	Aedes aegypti LVP_AGWG	NIGP01000892:102,590..109,725(-)	unspecified product	protein coding gene	Q178H4
AAEL005879	AAEL005879-RA	893	Aedes aegypti LVP_AGWG	AaegL5_2:66,299,456..66,365,114(+)	vinculin	protein coding gene	Q178I1
AAEL005897	AAEL005897-RC	888	Aedes aegypti LVP_AGWG	AaegL5_3:174,875,158..174,882,327(-)	MICOS complex subunit [Source:UniProtKB/TrEMBL;Acc:Q1HQI8]	protein coding gene	Q0IFC3
AAEL005897	AAEL005897-RD	888	Aedes aegypti LVP_AGWG	AaegL5_3:174,875,158..174,882,327(-)	MICOS complex subunit [Source:UniProtKB/TrEMBL;Acc:Q1HQI8]	protein coding gene	Q0IFC3
AAEL005904	AAEL005904-RB	889	Aedes aegypti LVP_AGWG	AaegL5_3:173,984,079..174,056,652(+)	unspecified product	protein coding gene	Q0IFB8
AAEL005904	AAEL005904-RC	889	Aedes aegypti LVP_AGWG	AaegL5_3:173,984,079..174,056,652(+)	unspecified product	protein coding gene	Q0IFB8
AAEL005910	AAEL005910-RA	890	Aedes aegypti LVP_AGWG	AaegL5_3:173,936,452..173,937,843(-)	programmed cell death protein	protein coding gene	Q0IFB0
AAEL005914	AAEL005914-RA	891	Aedes aegypti LVP_AGWG	AaegL5_3:173,914,915..173,919,112(+)	unspecified product	protein coding gene	Q0IFA7
AAEL005931	AAEL005931-RB	887	Aedes aegypti LVP_AGWG	AaegL5_3:138,580,931..138,594,558(-)	6-phosphogluconate dehydrogenase	protein coding gene	Q178E4
AAEL005946	AAEL005946-RA	884	Aedes aegypti LVP_AGWG	AaegL5_1:257,747,043..257,766,374(+)	NADH-ubiquinone oxidoreductase subunit B14.5b	protein coding gene	Q178D3
AAEL005947	AAEL005947-RA	885	Aedes aegypti LVP_AGWG	AaegL5_1:257,458,330..257,470,833(+)	G-rich sequence factor-1, putative	protein coding gene	Q178C5
AAEL005947	AAEL005947-RB	885	Aedes aegypti LVP_AGWG	AaegL5_1:257,458,330..257,470,833(+)	G-rich sequence factor-1, putative	protein coding gene	Q178C5
AAEL005991	AAEL005991-RA	882	Aedes aegypti LVP_AGWG	AaegL5_3:154,667,662..154,707,869(-)	tricarboxylate transport protein	protein coding gene	Q177Y5
AAEL005991	AAEL005991-RB	882	Aedes aegypti LVP_AGWG	AaegL5_3:154,667,662..154,707,869(-)	tricarboxylate transport protein	protein coding gene	Q177Y5
AAEL005997	AAEL005997-RA	883	Aedes aegypti LVP_AGWG	AaegL5_3:154,731,464..154,746,243(-)	allergen, putative	protein coding gene	Q177Y4
AAEL006012	AAEL006012-RB	881	Aedes aegypti LVP_AGWG	AaegL5_2:472,371,502..472,613,379(-)	factor for adipocyte differentiation	protein coding gene	Q177W1
AAEL006012	AAEL006012-RC	881	Aedes aegypti LVP_AGWG	AaegL5_2:472,371,502..472,613,379(-)	factor for adipocyte differentiation	protein coding gene	Q177W1
AAEL006012	AAEL006012-RD	881	Aedes aegypti LVP_AGWG	AaegL5_2:472,371,502..472,613,379(-)	factor for adipocyte differentiation	protein coding gene	Q177W1
AAEL006012	AAEL006012-RE	881	Aedes aegypti LVP_AGWG	AaegL5_2:472,371,502..472,613,379(-)	factor for adipocyte differentiation	protein coding gene	Q177W1
AAEL006012	AAEL006012-RF	881	Aedes aegypti LVP_AGWG	AaegL5_2:472,371,502..472,613,379(-)	factor for adipocyte differentiation	protein coding gene	Q177W1
AAEL006012	AAEL006012-RG	881	Aedes aegypti LVP_AGWG	AaegL5_2:472,371,502..472,613,379(-)	factor for adipocyte differentiation	protein coding gene	Q177W1
AAEL006023	AAEL006023-RA	1247	Aedes aegypti LVP_AGWG	AaegL5_3:315,542,318..315,544,574(-)	Vanin-like protein 1 precursor, putative	protein coding gene	Q17HF6
AAEL006033	AAEL006033-RA	879	Aedes aegypti LVP_AGWG	AaegL5_3:33,358,209..33,360,882(+)	Dihydroorotate dehydrogenase (quinone), mitochondrial [Source:UniProtKB/TrEMBL;Acc:Q177S6]	protein coding gene	Q177S6
AAEL006038	AAEL006038-RA	880	Aedes aegypti LVP_AGWG	AaegL5_3:33,500,634..33,588,950(-)	WD-repeat protein	protein coding gene	Q177S2
AAEL006038	AAEL006038-RB	880	Aedes aegypti LVP_AGWG	AaegL5_3:33,500,634..33,588,950(-)	WD-repeat protein	protein coding gene	Q177S2
AAEL006048	AAEL006048-RC	874	Aedes aegypti LVP_AGWG	AaegL5_3:74,020,749..74,022,381(+)	interleukin enhancer binding factor	protein coding gene	Q177Q9
AAEL006050	AAEL006050-RA	875	Aedes aegypti LVP_AGWG	AaegL5_3:73,675,146..73,702,296(-)	nuclear RNA export factor 2 (NXF2), putative	protein coding gene	Q177Q3
AAEL006056	AAEL006056-RA	872	Aedes aegypti LVP_AGWG	AaegL5_3:74,327,860..74,429,118(-)	nuclear protein localization	protein coding gene	Q177R9
AAEL006056	AAEL006056-RB	872	Aedes aegypti LVP_AGWG	AaegL5_3:74,327,860..74,429,118(-)	nuclear protein localization	protein coding gene	Q177R9
AAEL006061	AAEL006061-RA	873	Aedes aegypti LVP_AGWG	AaegL5_3:74,042,673..74,043,736(-)	26S proteasome alpha 2 subunit	protein coding gene	Q177R1
AAEL006066	AAEL006066-RA	870	Aedes aegypti LVP_AGWG	AaegL5_1:184,165,393..184,166,559(-)	peptidyl-tRNA hydrolase	protein coding gene	Q177N9
AAEL006070	AAEL006070-RA	868	Aedes aegypti LVP_AGWG	AaegL5_1:184,012,010..184,013,213(+)	Phosphoglycerate mutase [Source:UniProtKB/TrEMBL;Acc:Q177P3]	protein coding gene	Q177P3
AAEL006087	AAEL006087-RA	869	Aedes aegypti LVP_AGWG	AaegL5_1:184,071,461..184,103,894(-)	unspecified product	protein coding gene	Q177P1
AAEL006091	AAEL006091-RB	865	Aedes aegypti LVP_AGWG	AaegL5_3:307,560,421..307,652,725(+)	rab6	protein coding gene	Q177M3
AAEL006091	AAEL006091-RC	865	Aedes aegypti LVP_AGWG	AaegL5_3:307,560,421..307,652,725(+)	rab6	protein coding gene	Q177M3
AAEL006102	AAEL006102-RA	866	Aedes aegypti LVP_AGWG	AaegL5_3:307,409,203..307,418,306(+)	gelsolin precursor	protein coding gene	Q177K9
AAEL006115	AAEL006115-RA	864	Aedes aegypti LVP_AGWG	AaegL5_3:259,776,936..259,777,942(-)	Eukaryotic translation initiation factor 3 subunit K (eIF3k)(eIF-3 p25)	protein coding gene	Q177J8
AAEL006124	AAEL006124-RA	862	Aedes aegypti LVP_AGWG	AaegL5_3:69,371,432..69,381,832(+)	Mitochondrial import inner membrane translocase subunit TIM50 [Source:UniProtKB/TrEMBL;Acc:Q177F9]	protein coding gene	Q177F9
AAEL006126	AAEL006126-RA	857	Aedes aegypti LVP_AGWG	AaegL5_3:68,084,594..68,091,146(+)	unspecified product	protein coding gene	Q177I5, Q177I4
AAEL006138	AAEL006138-RA	859	Aedes aegypti LVP_AGWG	AaegL5_3:68,205,694..68,212,449(-)	unspecified product	protein coding gene	Q177I2
AAEL006143	AAEL006143-RA	863	Aedes aegypti LVP_AGWG	AaegL5_3:69,557,752..69,582,099(+)	unspecified product	protein coding gene	Q177F6
AAEL006143	AAEL006143-RB	863	Aedes aegypti LVP_AGWG	AaegL5_3:69,557,752..69,582,099(+)	unspecified product	protein coding gene	Q177F6
AAEL006143	AAEL006143-RC	863	Aedes aegypti LVP_AGWG	AaegL5_3:69,557,752..69,582,099(+)	unspecified product	protein coding gene	Q177F6
AAEL006143	AAEL006143-RD	863	Aedes aegypti LVP_AGWG	AaegL5_3:69,557,752..69,582,099(+)	unspecified product	protein coding gene	Q177F6
AAEL006145	AAEL006145-RA	860	Aedes aegypti LVP_AGWG	AaegL5_3:68,568,975..68,600,489(+)	dynactin	protein coding gene	Q177H6
AAEL006145	AAEL006145-RB	860	Aedes aegypti LVP_AGWG	AaegL5_3:68,568,975..68,600,489(+)	dynactin	protein coding gene	Q177H6
AAEL006145	AAEL006145-RC	860	Aedes aegypti LVP_AGWG	AaegL5_3:68,568,975..68,600,489(+)	dynactin	protein coding gene	Q177H6
AAEL006145	AAEL006145-RD	860	Aedes aegypti LVP_AGWG	AaegL5_3:68,568,975..68,600,489(+)	dynactin	protein coding gene	Q177H6
AAEL006145	AAEL006145-RE	860	Aedes aegypti LVP_AGWG	AaegL5_3:68,568,975..68,600,489(+)	dynactin	protein coding gene	Q177H6
AAEL006145	AAEL006145-RF	860	Aedes aegypti LVP_AGWG	AaegL5_3:68,568,975..68,600,489(+)	dynactin	protein coding gene	Q177H6
AAEL006145	AAEL006145-RG	860	Aedes aegypti LVP_AGWG	AaegL5_3:68,568,975..68,600,489(+)	dynactin	protein coding gene	Q177H6
AAEL006145	AAEL006145-RH	860	Aedes aegypti LVP_AGWG	AaegL5_3:68,568,975..68,600,489(+)	dynactin	protein coding gene	Q177H6
AAEL006155	AAEL006155-RA	861	Aedes aegypti LVP_AGWG	AaegL5_3:68,694,896..68,705,333(-)	Nicalin [Source:UniProtKB/TrEMBL;Acc:Q177H2]	protein coding gene	Q177H2
AAEL006169	AAEL006169-RA	856	Aedes aegypti LVP_AGWG	AaegL5_1:126,030,009..126,032,003(+)	Lysosomal aspartic protease Precursor (EC 3.4.23.-)	protein coding gene	Q03168
AAEL006171	AAEL006171-RB	853	Aedes aegypti LVP_AGWG	AaegL5_3:140,679,247..140,940,131(+)	n-myc downstream regulated	protein coding gene	Q177C7
AAEL006171	AAEL006171-RC	853	Aedes aegypti LVP_AGWG	AaegL5_3:140,679,247..140,940,131(+)	n-myc downstream regulated	protein coding gene	Q177C7
AAEL006171	AAEL006171-RD	853	Aedes aegypti LVP_AGWG	AaegL5_3:140,679,247..140,940,131(+)	n-myc downstream regulated	protein coding gene	Q177C7
AAEL006171	AAEL006171-RE	853	Aedes aegypti LVP_AGWG	AaegL5_3:140,679,247..140,940,131(+)	n-myc downstream regulated	protein coding gene	Q177C7
AAEL006171	AAEL006171-RF	853	Aedes aegypti LVP_AGWG	AaegL5_3:140,679,247..140,940,131(+)	n-myc downstream regulated	protein coding gene	Q177C7
AAEL006171	AAEL006171-RG	853	Aedes aegypti LVP_AGWG	AaegL5_3:140,679,247..140,940,131(+)	n-myc downstream regulated	protein coding gene	Q177C7
AAEL006171	AAEL006171-RH	853	Aedes aegypti LVP_AGWG	AaegL5_3:140,679,247..140,940,131(+)	n-myc downstream regulated	protein coding gene	Q177C7
AAEL006171	AAEL006171-RI	853	Aedes aegypti LVP_AGWG	AaegL5_3:140,679,247..140,940,131(+)	n-myc downstream regulated	protein coding gene	Q177C7
AAEL006171	AAEL006171-RJ	853	Aedes aegypti LVP_AGWG	AaegL5_3:140,679,247..140,940,131(+)	n-myc downstream regulated	protein coding gene	Q177C7
AAEL006171	AAEL006171-RK	853	Aedes aegypti LVP_AGWG	AaegL5_3:140,679,247..140,940,131(+)	n-myc downstream regulated	protein coding gene	Q177C7
AAEL006171	AAEL006171-RL	853	Aedes aegypti LVP_AGWG	AaegL5_3:140,679,247..140,940,131(+)	n-myc downstream regulated	protein coding gene	Q177C7
AAEL006171	AAEL006171-RM	853	Aedes aegypti LVP_AGWG	AaegL5_3:140,679,247..140,940,131(+)	n-myc downstream regulated	protein coding gene	Q177C7
AAEL006171	AAEL006171-RN	853	Aedes aegypti LVP_AGWG	AaegL5_3:140,679,247..140,940,131(+)	n-myc downstream regulated	protein coding gene	Q177C7
AAEL006171	AAEL006171-RO	853	Aedes aegypti LVP_AGWG	AaegL5_3:140,679,247..140,940,131(+)	n-myc downstream regulated	protein coding gene	Q177C7
AAEL006171	AAEL006171-RP	853	Aedes aegypti LVP_AGWG	AaegL5_3:140,679,247..140,940,131(+)	n-myc downstream regulated	protein coding gene	Q177C7
AAEL006174	AAEL006174-RA	854	Aedes aegypti LVP_AGWG	AaegL5_3:141,707,507..141,708,486(+)	proteasome subunit beta type	protein coding gene	Q177C2
AAEL006177	AAEL006177-RA	852	Aedes aegypti LVP_AGWG	AaegL5_3:140,508,611..140,523,812(+)	histone acetyltransferase type b catalytic subunit	protein coding gene	Q177C9
AAEL006187	AAEL006187-RA	855	Aedes aegypti LVP_AGWG	AaegL5_3:141,763,796..141,812,731(-)	translational activator gcn1	protein coding gene	Q177C0
AAEL006189	AAEL006189-RA	850	Aedes aegypti LVP_AGWG	AaegL5_1:224,666,994..224,718,094(+)	unspecified product	protein coding gene	Q177A9
AAEL006196	AAEL006196-RA	849	Aedes aegypti LVP_AGWG	AaegL5_1:224,776,009..224,795,055(+)	hemomucin	protein coding gene	Q177B1
AAEL006196	AAEL006196-RB	849	Aedes aegypti LVP_AGWG	AaegL5_1:224,776,009..224,795,055(+)	hemomucin	protein coding gene	Q177B1
AAEL006196	AAEL006196-RC	849	Aedes aegypti LVP_AGWG	AaegL5_1:224,776,009..224,795,055(+)	hemomucin	protein coding gene	Q177B1
AAEL006196	AAEL006196-RD	849	Aedes aegypti LVP_AGWG	AaegL5_1:224,776,009..224,795,055(+)	hemomucin	protein coding gene	Q177B1
AAEL006209	AAEL006209-RA	851	Aedes aegypti LVP_AGWG	AaegL5_1:224,638,816..224,652,282(-)	exonuclease	protein coding gene	Q177A6
AAEL006271	AAEL006271-RD	847	Aedes aegypti LVP_AGWG	AaegL5_2:221,309,357..221,334,543(+)	copper-zinc (Cu-Zn) superoxide dismutase	protein coding gene	Q176T4
AAEL006287	AAEL006287-RA	844	Aedes aegypti LVP_AGWG	AaegL5_1:121,679,216..121,682,727(-)	PIWI	protein coding gene	Q176R2
AAEL006315	AAEL006315-RA	843	Aedes aegypti LVP_AGWG	AaegL5_3:2,828,074..2,852,829(+)	26S proteasome regulatory subunit rpn1	protein coding gene	Q176M6
AAEL006322	AAEL006322-RC	842	Aedes aegypti LVP_AGWG	AaegL5_2:140,845,214..140,996,611(-)	unspecified product	protein coding gene	Q176N7
AAEL006322	AAEL006322-RD	842	Aedes aegypti LVP_AGWG	AaegL5_2:140,845,214..140,996,611(-)	unspecified product	protein coding gene	Q176N7
AAEL006328	AAEL006328-RB	838	Aedes aegypti LVP_AGWG	AaegL5_3:396,464,671..396,488,457(-)	unspecified product	protein coding gene	Q176I1, Q176I0
AAEL006346	AAEL006346-RC	837	Aedes aegypti LVP_AGWG	AaegL5_3:396,774,697..396,795,588(+)	unspecified product	protein coding gene	Q176J8
AAEL006346	AAEL006346-RD	837	Aedes aegypti LVP_AGWG	AaegL5_3:396,774,697..396,795,588(+)	unspecified product	protein coding gene	Q176J8
AAEL006346	AAEL006346-RE	837	Aedes aegypti LVP_AGWG	AaegL5_3:396,774,697..396,795,588(+)	unspecified product	protein coding gene	Q176J8
AAEL006349	AAEL006349-RA	840	Aedes aegypti LVP_AGWG	AaegL5_3:396,437,880..396,440,133(-)	unspecified product	protein coding gene	Q176H9
AAEL006362	AAEL006362-RA	835	Aedes aegypti LVP_AGWG	AaegL5_1:101,377,459..101,442,346(-)	mitochondrial solute carrier	protein coding gene	Q176G2
AAEL006362	AAEL006362-RB	835	Aedes aegypti LVP_AGWG	AaegL5_1:101,377,459..101,442,346(-)	mitochondrial solute carrier	protein coding gene	Q176G2
AAEL006362	AAEL006362-RC	835	Aedes aegypti LVP_AGWG	AaegL5_1:101,377,459..101,442,346(-)	mitochondrial solute carrier	protein coding gene	Q176G2
AAEL006362	AAEL006362-RD	835	Aedes aegypti LVP_AGWG	AaegL5_1:101,377,459..101,442,346(-)	mitochondrial solute carrier	protein coding gene	Q176G2
AAEL006363	AAEL006363-RC	834	Aedes aegypti LVP_AGWG	AaegL5_1:100,826,297..100,835,259(+)	ribose-phosphate pyrophosphokinase 1,2	protein coding gene	Q176H6
AAEL006363	AAEL006363-RD	834	Aedes aegypti LVP_AGWG	AaegL5_1:100,826,297..100,835,259(+)	ribose-phosphate pyrophosphokinase 1,2	protein coding gene	Q176H6
AAEL006363	AAEL006363-RE	834	Aedes aegypti LVP_AGWG	AaegL5_1:100,826,297..100,835,259(+)	ribose-phosphate pyrophosphokinase 1,2	protein coding gene	Q176H6
AAEL006363	AAEL006363-RF	834	Aedes aegypti LVP_AGWG	AaegL5_1:100,826,297..100,835,259(+)	ribose-phosphate pyrophosphokinase 1,2	protein coding gene	Q176H6
AAEL006363	AAEL006363-RG	834	Aedes aegypti LVP_AGWG	AaegL5_1:100,826,297..100,835,259(+)	ribose-phosphate pyrophosphokinase 1,2	protein coding gene	Q176H6
AAEL006363	AAEL006363-RH	834	Aedes aegypti LVP_AGWG	AaegL5_1:100,826,297..100,835,259(+)	ribose-phosphate pyrophosphokinase 1,2	protein coding gene	Q176H6
AAEL006367	AAEL006367-RA	836	Aedes aegypti LVP_AGWG	AaegL5_1:101,449,226..101,457,142(-)	unspecified product	protein coding gene	Q176G1
AAEL006385	AAEL006385-RB	830	Aedes aegypti LVP_AGWG	AaegL5_3:230,979,111..230,980,209(+)	odorant binding protein OBP33	protein coding gene	Q176E4, Q176E5, Q176E2, Q176E3
AAEL006386	AAEL006386-RB	829	Aedes aegypti LVP_AGWG	AaegL5_3:231,090,871..231,106,499(-)	mitochondrial 39S ribosomal protein L39	protein coding gene	Q176E9
AAEL006415	AAEL006415-RA	828	Aedes aegypti LVP_AGWG	AaegL5_2:414,370,063..414,387,927(+)	leucyl-tRNA synthetase	protein coding gene	Q0IF77
AAEL006441	AAEL006441-RA	827	Aedes aegypti LVP_AGWG	AaegL5_2:438,674,475..438,675,573(+)	26S proteasome beta 1 subunit	protein coding gene	Q176C3
AAEL006446	AAEL006446-RA	826	Aedes aegypti LVP_AGWG	AaegL5_2:439,488,100..439,516,576(-)	trehalose-6-phosphate synthase	protein coding gene	Q176D3
AAEL006460	AAEL006460-RA	824	Aedes aegypti LVP_AGWG	AaegL5_3:216,515,791..216,527,705(-)	par-6 gamma	protein coding gene	Q176B0
AAEL006473	AAEL006473-RA	825	Aedes aegypti LVP_AGWG	AaegL5_3:216,530,246..216,552,650(+)	arginine/serine-rich splicing factor	protein coding gene	Q176A9
AAEL006473	AAEL006473-RB	825	Aedes aegypti LVP_AGWG	AaegL5_3:216,530,246..216,552,650(+)	arginine/serine-rich splicing factor	protein coding gene	Q176A9
AAEL006474	AAEL006474-RA	823	Aedes aegypti LVP_AGWG	AaegL5_3:216,288,597..216,317,107(+)	ATP-dependent Lon protease, putative	protein coding gene	Q176B8
AAEL006474	AAEL006474-RB	823	Aedes aegypti LVP_AGWG	AaegL5_3:216,288,597..216,317,107(+)	ATP-dependent Lon protease, putative	protein coding gene	Q176B8
AAEL006480	AAEL006480-RA	822	Aedes aegypti LVP_AGWG	AaegL5_3:15,233,922..15,235,118(-)	unspecified product	protein coding gene	Q175X5
AAEL006488	AAEL006488-RB	821	Aedes aegypti LVP_AGWG	AaegL5_3:15,552,449..15,826,945(-)	nucleoporin, p88, putative	protein coding gene	Q175X9
AAEL006509	AAEL006509-RA	819	Aedes aegypti LVP_AGWG	AaegL5_2:468,689,860..468,690,603(+)	ATP synthase subunit [Source:UniProtKB/TrEMBL;Acc:Q1HR38]	protein coding gene	Q1HR38
AAEL006516	AAEL006516-RA	820	Aedes aegypti LVP_AGWG	AaegL5_2:468,627,648..468,634,998(-)	vacuolar ATP synthase subunit h	protein coding gene	Q0IF50
AAEL006516	AAEL006516-RB	820	Aedes aegypti LVP_AGWG	AaegL5_2:468,627,648..468,634,998(-)	vacuolar ATP synthase subunit h	protein coding gene	Q0IF50
AAEL006542	AAEL006542-RA	816	Aedes aegypti LVP_AGWG	AaegL5_2:59,479,120..59,480,819(+)	retinoid-inducible serine carboxypeptidase (serine carboxypeptidase	protein coding gene	Q175U3
AAEL006560	AAEL006560-RA	814	Aedes aegypti LVP_AGWG	AaegL5_2:58,417,637..58,428,820(-)	cop-coated vesicle membrane protein P24	protein coding gene	Q175W1
AAEL006563	AAEL006563-RA	817	Aedes aegypti LVP_AGWG	AaegL5_2:59,489,785..59,491,311(-)	Vitellogenic carboxypeptidase Precursor (EC 3.4.16.-)	protein coding gene	P42660
AAEL006576	AAEL006576-RA	811	Aedes aegypti LVP_AGWG	AaegL5_2:133,180,347..133,181,657(+)	clip-domain serine protease, putative	protein coding gene	Q175S3
AAEL006577	AAEL006577-RA	813	Aedes aegypti LVP_AGWG	AaegL5_3:44,737,675..44,757,365(+)	aspartyl-tRNA synthetase	protein coding gene	Q175Q3
AAEL006582	AAEL006582-RB	812	Aedes aegypti LVP_AGWG	AaegL5_2:132,674,287..132,744,920(-)	calcium-transporting ATPase sarcoplasmic/endoplasmic reticulum type	protein coding gene	Q175R3
AAEL006582	AAEL006582-RC	812	Aedes aegypti LVP_AGWG	AaegL5_2:132,674,287..132,744,920(-)	calcium-transporting ATPase sarcoplasmic/endoplasmic reticulum type	protein coding gene	Q175R3
AAEL006582	AAEL006582-RD	812	Aedes aegypti LVP_AGWG	AaegL5_2:132,674,287..132,744,920(-)	calcium-transporting ATPase sarcoplasmic/endoplasmic reticulum type	protein coding gene	Q175R3
AAEL006582	AAEL006582-RE	812	Aedes aegypti LVP_AGWG	AaegL5_2:132,674,287..132,744,920(-)	calcium-transporting ATPase sarcoplasmic/endoplasmic reticulum type	protein coding gene	Q175R3
AAEL006582	AAEL006582-RF	812	Aedes aegypti LVP_AGWG	AaegL5_2:132,674,287..132,744,920(-)	calcium-transporting ATPase sarcoplasmic/endoplasmic reticulum type	protein coding gene	Q175R3
AAEL006582	AAEL006582-RG	812	Aedes aegypti LVP_AGWG	AaegL5_2:132,674,287..132,744,920(-)	calcium-transporting ATPase sarcoplasmic/endoplasmic reticulum type	protein coding gene	Q175R3
AAEL006582	AAEL006582-RH	812	Aedes aegypti LVP_AGWG	AaegL5_2:132,674,287..132,744,920(-)	calcium-transporting ATPase sarcoplasmic/endoplasmic reticulum type	protein coding gene	Q175R3
AAEL006611	AAEL006611-RA	810	Aedes aegypti LVP_AGWG	AaegL5_2:464,165,616..464,167,584(+)	ER membrane protein complex subunit 3 [Source:UniProtKB/TrEMBL;Acc:A0A1S4FE22]	protein coding gene	Q175K6
AAEL006625	AAEL006625-RA	809	Aedes aegypti LVP_AGWG	AaegL5_2:464,010,104..464,011,054(-)	unspecified product	protein coding gene	Q175L0
AAEL006634	AAEL006634-RA	808	Aedes aegypti LVP_AGWG	AaegL5_3:249,721,047..249,722,752(-)	acetyl-coa acetyltransferase, mitochondrial (acetoacetyl-coa thiolase)	protein coding gene	Q175J7
AAEL006642	AAEL006642-RA	806	Aedes aegypti LVP_AGWG	AaegL5_3:148,473,571..148,476,079(-)	Tubulin alpha chain [Source:UniProtKB/TrEMBL;Acc:Q1HR53]	protein coding gene	Q1HR53
AAEL006661	AAEL006661-RA	807	Aedes aegypti LVP_AGWG	AaegL5_3:148,173,215..148,174,195(+)	histone acetyltransferase, putative	protein coding gene	Q175I0
AAEL006674	AAEL006674-RA	805	Aedes aegypti LVP_AGWG	AaegL5_2:325,041,861..325,043,294(-)	Clip-Domain Serine Protease family B.	protein coding gene	Q175E7
AAEL006677	AAEL006677-RA	802	Aedes aegypti LVP_AGWG	AaegL5_2:326,317,892..326,321,289(+)	phospholipase a-2-activating protein	protein coding gene	Q175G1
AAEL006684	AAEL006684-RA	803	Aedes aegypti LVP_AGWG	AaegL5_2:326,275,959..326,294,858(+)	Putative oxidoreductase GLYR1 homolog (EC 1.-.-.-)(Glyoxylate reductase 1 homolog)(Nuclear protein NP60 homolog)	protein coding gene	Q175F8
AAEL006684	AAEL006684-RB	803	Aedes aegypti LVP_AGWG	AaegL5_2:326,275,959..326,294,858(+)	Putative oxidoreductase GLYR1 homolog (EC 1.-.-.-)(Glyoxylate reductase 1 homolog)(Nuclear protein NP60 homolog)	protein coding gene	Q175F8
AAEL006698	AAEL006698-RA	801	Aedes aegypti LVP_AGWG	AaegL5_3:353,242,545..353,253,929(-)	60S ribosomal protein L31 [Source:UniProtKB/Swiss-Prot;Acc:Q9GN74]	protein coding gene	Q9GN74
AAEL006721	AAEL006721-RB	792	Aedes aegypti LVP_AGWG	AaegL5_2:85,048,121..85,110,829(+)	2-oxoglutarate dehydrogenase	protein coding gene	Q175A4
AAEL006721	AAEL006721-RC	792	Aedes aegypti LVP_AGWG	AaegL5_2:85,048,121..85,110,829(+)	2-oxoglutarate dehydrogenase	protein coding gene	Q175A4
AAEL006721	AAEL006721-RD	792	Aedes aegypti LVP_AGWG	AaegL5_2:85,048,121..85,110,829(+)	2-oxoglutarate dehydrogenase	protein coding gene	Q175A4
AAEL006721	AAEL006721-RE	792	Aedes aegypti LVP_AGWG	AaegL5_2:85,048,121..85,110,829(+)	2-oxoglutarate dehydrogenase	protein coding gene	Q175A4
AAEL006721	AAEL006721-RF	792	Aedes aegypti LVP_AGWG	AaegL5_2:85,048,121..85,110,829(+)	2-oxoglutarate dehydrogenase	protein coding gene	Q175A4
AAEL006721	AAEL006721-RG	792	Aedes aegypti LVP_AGWG	AaegL5_2:85,048,121..85,110,829(+)	2-oxoglutarate dehydrogenase	protein coding gene	Q175A4
AAEL006721	AAEL006721-RH	792	Aedes aegypti LVP_AGWG	AaegL5_2:85,048,121..85,110,829(+)	2-oxoglutarate dehydrogenase	protein coding gene	Q175A4
AAEL006721	AAEL006721-RI	792	Aedes aegypti LVP_AGWG	AaegL5_2:85,048,121..85,110,829(+)	2-oxoglutarate dehydrogenase	protein coding gene	Q175A4
AAEL006726	AAEL006726-RA	794	Aedes aegypti LVP_AGWG	AaegL5_2:84,862,992..84,865,749(+)	Innexin [Source:UniProtKB/TrEMBL;Acc:Q174Z8]	protein coding gene	Q174Z8
AAEL006727	AAEL006727-RA	798	Aedes aegypti LVP_AGWG	AaegL5_2:83,732,840..83,734,598(+)	multisynthetase complex, auxiliary protein, p38, putative	protein coding gene	Q174X6
AAEL006727	AAEL006727-RB	798	Aedes aegypti LVP_AGWG	AaegL5_2:83,732,840..83,734,598(+)	multisynthetase complex, auxiliary protein, p38, putative	protein coding gene	Q174X6
AAEL006727	AAEL006727-RC	798	Aedes aegypti LVP_AGWG	AaegL5_2:83,732,840..83,734,598(+)	multisynthetase complex, auxiliary protein, p38, putative	protein coding gene	Q174X6
AAEL006728	AAEL006728-RA	793	Aedes aegypti LVP_AGWG	AaegL5_2:84,884,205..84,896,815(-)	ubiquitin-conjugating enzyme E2 c	protein coding gene	Q174Z9
AAEL006733	AAEL006733-RA	799	Aedes aegypti LVP_AGWG	AaegL5_2:83,711,481..83,730,291(-)	FAD NADPH dehydrogenase	protein coding gene	Q174X5
AAEL006744	AAEL006744-RA	795	Aedes aegypti LVP_AGWG	AaegL5_2:84,779,348..84,790,442(-)	Exonuclease nef-sp [Source:UniProtKB/TrEMBL;Acc:A0A1S4FEG0]	protein coding gene	Q174Z4
AAEL006748	AAEL006748-RA	791	Aedes aegypti LVP_AGWG	AaegL5_2:85,110,774..85,111,542(-)	ss-DNA binding protein 12RNP2 precursor, putative	protein coding gene	Q175A5
AAEL006751	AAEL006751-RA	796	Aedes aegypti LVP_AGWG	AaegL5_2:84,767,355..84,771,958(-)	unspecified product	protein coding gene	Q174Z2
AAEL006785	AAEL006785-RB	787	Aedes aegypti LVP_AGWG	AaegL5_3:368,199,828..368,208,963(-)	60S ribosomal protein L18a [Source:UniProtKB/TrEMBL;Acc:Q174U3]	protein coding gene	Q174U3, Q174U2
AAEL006788	AAEL006788-RA	789	Aedes aegypti LVP_AGWG	AaegL5_3:168,978,332..168,980,030(+)	replication factor C, 37-kDa subunit, putative	protein coding gene	Q1HQP1
AAEL006820	AAEL006820-RA	783	Aedes aegypti LVP_AGWG	AaegL5_1:53,022,014..53,035,486(+)	lipid storage droplets surface binding protein 2 (lsd2)	protein coding gene	Q174Q3
AAEL006827	AAEL006827-RA	785	Aedes aegypti LVP_AGWG	AaegL5_1:83,348,240..83,364,188(-)	cytochrome P450	protein coding gene	Q174P6
AAEL006827	AAEL006827-RB	785	Aedes aegypti LVP_AGWG	AaegL5_1:83,348,240..83,364,188(-)	cytochrome P450	protein coding gene	Q174P6
AAEL006829	AAEL006829-RA	784	Aedes aegypti LVP_AGWG	AaegL5_1:53,126,018..53,127,354(+)	microsomal glutathione s-transferase	protein coding gene	Q174Q1
AAEL006830	AAEL006830-RA	786	Aedes aegypti LVP_AGWG	AaegL5_1:83,180,924..83,208,379(-)	yellow protein precursor	protein coding gene	Q174P5
AAEL006833	AAEL006833-RD	781	Aedes aegypti LVP_AGWG	AaegL5_3:5,654,456..5,674,989(-)	succinyl-CoA synthetase small subunit, putative	protein coding gene	Q1HR33
AAEL006833	AAEL006833-RE	781	Aedes aegypti LVP_AGWG	AaegL5_3:5,654,456..5,674,989(-)	succinyl-CoA synthetase small subunit, putative	protein coding gene	Q1HR33
AAEL006834	AAEL006834-RA	780	Aedes aegypti LVP_AGWG	AaegL5_3:4,366,722..4,408,788(+)	glutamate semialdehyde dehydrogenase	protein coding gene	Q174N2
AAEL006860	AAEL006860-RA	779	Aedes aegypti LVP_AGWG	AaegL5_1:193,953,752..193,954,261(-)	40S ribosomal protein S28 [Source:UniProtKB/TrEMBL;Acc:Q1HR28]	protein coding gene	Q1HR28
AAEL006867	AAEL006867-RA	778	Aedes aegypti LVP_AGWG	AaegL5_3:370,293,547..370,306,209(+)	unspecified product	protein coding gene	Q174K1
AAEL006867	AAEL006867-RB	778	Aedes aegypti LVP_AGWG	AaegL5_3:370,293,547..370,306,209(+)	unspecified product	protein coding gene	Q174K1
AAEL006872	AAEL006872-RA	776	Aedes aegypti LVP_AGWG	AaegL5_3:369,360,378..369,374,818(+)	calponin/transgelin	protein coding gene	Q174L5
AAEL006876	AAEL006876-RA	777	Aedes aegypti LVP_AGWG	AaegL5_3:369,887,446..370,221,387(-)	igf2 mRNA binding protein, putative	protein coding gene	Q174K3
AAEL006876	AAEL006876-RB	777	Aedes aegypti LVP_AGWG	AaegL5_3:369,887,446..370,221,387(-)	igf2 mRNA binding protein, putative	protein coding gene	Q174K3
AAEL006876	AAEL006876-RC	777	Aedes aegypti LVP_AGWG	AaegL5_3:369,887,446..370,221,387(-)	igf2 mRNA binding protein, putative	protein coding gene	Q174K3
AAEL006876	AAEL006876-RD	777	Aedes aegypti LVP_AGWG	AaegL5_3:369,887,446..370,221,387(-)	igf2 mRNA binding protein, putative	protein coding gene	Q174K3
AAEL006876	AAEL006876-RE	777	Aedes aegypti LVP_AGWG	AaegL5_3:369,887,446..370,221,387(-)	igf2 mRNA binding protein, putative	protein coding gene	Q174K3
AAEL006885	AAEL006885-RA	773	Aedes aegypti LVP_AGWG	AaegL5_2:25,622,295..25,661,923(+)	14-3-3 protein zeta [Source:UniProtKB/Swiss-Prot;Acc:Q1HR36]	protein coding gene	Q1HR36
AAEL006885	AAEL006885-RB	773	Aedes aegypti LVP_AGWG	AaegL5_2:25,622,295..25,661,923(+)	14-3-3 protein zeta [Source:UniProtKB/Swiss-Prot;Acc:Q1HR36]	protein coding gene	Q1HR36
AAEL006885	AAEL006885-RC	773	Aedes aegypti LVP_AGWG	AaegL5_2:25,622,295..25,661,923(+)	14-3-3 protein zeta [Source:UniProtKB/Swiss-Prot;Acc:Q1HR36]	protein coding gene	Q1HR36
AAEL006885	AAEL006885-RD	773	Aedes aegypti LVP_AGWG	AaegL5_2:25,622,295..25,661,923(+)	14-3-3 protein zeta [Source:UniProtKB/Swiss-Prot;Acc:Q1HR36]	protein coding gene	Q1HR36
AAEL006885	AAEL006885-RE	773	Aedes aegypti LVP_AGWG	AaegL5_2:25,622,295..25,661,923(+)	14-3-3 protein zeta [Source:UniProtKB/Swiss-Prot;Acc:Q1HR36]	protein coding gene	Q1HR36
AAEL006885	AAEL006885-RF	773	Aedes aegypti LVP_AGWG	AaegL5_2:25,622,295..25,661,923(+)	14-3-3 protein zeta [Source:UniProtKB/Swiss-Prot;Acc:Q1HR36]	protein coding gene	Q1HR36
AAEL006885	AAEL006885-RG	773	Aedes aegypti LVP_AGWG	AaegL5_2:25,622,295..25,661,923(+)	14-3-3 protein zeta [Source:UniProtKB/Swiss-Prot;Acc:Q1HR36]	protein coding gene	Q1HR36
AAEL006887	AAEL006887-RA	774	Aedes aegypti LVP_AGWG	AaegL5_2:25,615,428..25,616,580(-)	mRNA turnover protein 4 mrt4	protein coding gene	Q174I7
AAEL006890	AAEL006890-RA	775	Aedes aegypti LVP_AGWG	AaegL5_2:25,112,689..25,142,832(+)	unspecified product	protein coding gene	Q174I3
AAEL006890	AAEL006890-RB	775	Aedes aegypti LVP_AGWG	AaegL5_2:25,112,689..25,142,832(+)	unspecified product	protein coding gene	Q174I3
AAEL006890	AAEL006890-RC	775	Aedes aegypti LVP_AGWG	AaegL5_2:25,112,689..25,142,832(+)	unspecified product	protein coding gene	Q174I3
AAEL006899	AAEL006899-RA	1144	Aedes aegypti LVP_AGWG	AaegL5_2:340,356,824..340,587,745(-)	DNA-J/hsp40	protein coding gene	Q17F35
AAEL006899	AAEL006899-RB	1144	Aedes aegypti LVP_AGWG	AaegL5_2:340,356,824..340,587,745(-)	DNA-J/hsp40	protein coding gene	Q17F35
AAEL006899	AAEL006899-RC	1144	Aedes aegypti LVP_AGWG	AaegL5_2:340,356,824..340,587,745(-)	DNA-J/hsp40	protein coding gene	Q17F35
AAEL006899	AAEL006899-RD	1144	Aedes aegypti LVP_AGWG	AaegL5_2:340,356,824..340,587,745(-)	DNA-J/hsp40	protein coding gene	Q17F35
AAEL006899	AAEL006899-RE	1144	Aedes aegypti LVP_AGWG	AaegL5_2:340,356,824..340,587,745(-)	DNA-J/hsp40	protein coding gene	Q17F35
AAEL006899	AAEL006899-RF	1144	Aedes aegypti LVP_AGWG	AaegL5_2:340,356,824..340,587,745(-)	DNA-J/hsp40	protein coding gene	Q17F35
AAEL006899	AAEL006899-RG	1144	Aedes aegypti LVP_AGWG	AaegL5_2:340,356,824..340,587,745(-)	DNA-J/hsp40	protein coding gene	Q17F35
AAEL006910	AAEL006910-RA	771	Aedes aegypti LVP_AGWG	AaegL5_3:143,712,835..143,746,433(-)	Ubiquitination factor E4 [Source:UniProtKB/TrEMBL;Acc:A0A1S4FF65]	protein coding gene	Q174F4
AAEL006915	AAEL006915-RA	772	Aedes aegypti LVP_AGWG	AaegL5_3:143,749,818..143,751,192(+)	unspecified product	protein coding gene	Q174F2
AAEL006915	AAEL006915-RB	772	Aedes aegypti LVP_AGWG	AaegL5_3:143,749,818..143,751,192(+)	unspecified product	protein coding gene	Q174F2
AAEL006917	AAEL006917-RA	769	Aedes aegypti LVP_AGWG	AaegL5_3:143,065,965..143,096,348(+)	MG-160, putative	protein coding gene	Q174F8
AAEL006917	AAEL006917-RB	769	Aedes aegypti LVP_AGWG	AaegL5_3:143,065,965..143,096,348(+)	MG-160, putative	protein coding gene	Q174F8
AAEL006922	AAEL006922-RA	770	Aedes aegypti LVP_AGWG	AaegL5_3:143,587,295..143,698,234(+)	calponin/transgelin	protein coding gene	Q1HR19
AAEL006928	AAEL006928-RA	768	Aedes aegypti LVP_AGWG	AaegL5_3:361,315,344..361,339,733(-)	dihydrolipoamide dehydrogenase	protein coding gene	Q174D6
AAEL006929	AAEL006929-RB	767	Aedes aegypti LVP_AGWG	AaegL5_3:195,515,983..195,527,656(-)	cullin	protein coding gene	Q174D9
AAEL006946	AAEL006946-RA	765	Aedes aegypti LVP_AGWG	AaegL5_3:27,957,440..27,968,494(-)	chaperonin	protein coding gene	Q174C6
AAEL006958	AAEL006958-RB	766	Aedes aegypti LVP_AGWG	AaegL5_1:157,379,782..157,410,241(-)	Cell adhesion molecule [Source:UniProtKB/TrEMBL;Acc:A0A1S4FFB1]	protein coding gene	Q174B0
AAEL006958	AAEL006958-RC	766	Aedes aegypti LVP_AGWG	AaegL5_1:157,379,782..157,410,241(-)	Cell adhesion molecule [Source:UniProtKB/TrEMBL;Acc:A0A1S4FFB1]	protein coding gene	Q174B0
AAEL006958	AAEL006958-RD	766	Aedes aegypti LVP_AGWG	AaegL5_1:157,379,782..157,410,241(-)	Cell adhesion molecule [Source:UniProtKB/TrEMBL;Acc:A0A1S4FFB1]	protein coding gene	Q174B0
AAEL006958	AAEL006958-RE	766	Aedes aegypti LVP_AGWG	AaegL5_1:157,379,782..157,410,241(-)	Cell adhesion molecule [Source:UniProtKB/TrEMBL;Acc:A0A1S4FFB1]	protein coding gene	Q174B0
AAEL006962	AAEL006962-RB	764	Aedes aegypti LVP_AGWG	AaegL5_2:398,719,675..398,724,256(+)	unspecified product	protein coding gene	Q173Y3
AAEL006968	AAEL006968-RA	763	Aedes aegypti LVP_AGWG	AaegL5_2:398,747,602..398,748,979(-)	unspecified product	protein coding gene	Q173Y5
AAEL006977	AAEL006977-RA	762	Aedes aegypti LVP_AGWG	AaegL5_2:398,786,546..398,825,562(+)	serine/threonine protein phosphatase 2a regulatory subunit a	protein coding gene	Q173Y9
AAEL007001	AAEL007001-RA	759	Aedes aegypti LVP_AGWG	AaegL5_3:171,134,675..171,155,951(-)	mitochondrial import receptor subunit tom40	protein coding gene	Q173U9
AAEL007007	AAEL007007-RA	760	Aedes aegypti LVP_AGWG	AaegL5_3:170,641,309..170,651,620(+)	DNA replication licensing factor MCM2	protein coding gene	Q173T8
AAEL007023	AAEL007023-RA	758	Aedes aegypti LVP_AGWG	AaegL5_2:241,999,043..242,047,641(+)	estradiol 17 beta-dehydrogenase	protein coding gene	Q173X5
AAEL007023	AAEL007023-RB	758	Aedes aegypti LVP_AGWG	AaegL5_2:241,999,043..242,047,641(+)	estradiol 17 beta-dehydrogenase	protein coding gene	Q173X5
AAEL007023	AAEL007023-RC	758	Aedes aegypti LVP_AGWG	AaegL5_2:241,999,043..242,047,641(+)	estradiol 17 beta-dehydrogenase	protein coding gene	Q173X5
AAEL007023	AAEL007023-RD	758	Aedes aegypti LVP_AGWG	AaegL5_2:241,999,043..242,047,641(+)	estradiol 17 beta-dehydrogenase	protein coding gene	Q173X5
AAEL007042	AAEL007042-RC	756	Aedes aegypti LVP_AGWG	AaegL5_3:299,801,259..299,816,294(-)	far upstream (fuse) binding protein	protein coding gene	Q173N9
AAEL007042	AAEL007042-RD	756	Aedes aegypti LVP_AGWG	AaegL5_3:299,801,259..299,816,294(-)	far upstream (fuse) binding protein	protein coding gene	Q173N9
AAEL007042	AAEL007042-RE	756	Aedes aegypti LVP_AGWG	AaegL5_3:299,801,259..299,816,294(-)	far upstream (fuse) binding protein	protein coding gene	Q173N9
AAEL007042	AAEL007042-RF	756	Aedes aegypti LVP_AGWG	AaegL5_3:299,801,259..299,816,294(-)	far upstream (fuse) binding protein	protein coding gene	Q173N9
AAEL007046	AAEL007046-RA	754	Aedes aegypti LVP_AGWG	AaegL5_3:298,598,122..298,627,874(+)	mitochondrial brown fat uncoupling protein	protein coding gene	Q173R2
AAEL007049	AAEL007049-RA	757	Aedes aegypti LVP_AGWG	AaegL5_3:299,827,730..299,841,317(-)	proteasome subunit beta type	protein coding gene	Q173N6
AAEL007054	AAEL007054-RA	755	Aedes aegypti LVP_AGWG	AaegL5_3:299,688,270..299,688,998(-)	NADH dehydrogenase, putative	protein coding gene	Q173P6
AAEL007065	AAEL007065-RA	753	Aedes aegypti LVP_AGWG	AaegL5_3:298,514,460..298,573,655(+)	ADP-ribosylation factor 1	protein coding gene	Q1HR73
AAEL007065	AAEL007065-RB	753	Aedes aegypti LVP_AGWG	AaegL5_3:298,514,460..298,573,655(+)	ADP-ribosylation factor 1	protein coding gene	Q1HR73
AAEL007065	AAEL007065-RC	753	Aedes aegypti LVP_AGWG	AaegL5_3:298,514,460..298,573,655(+)	ADP-ribosylation factor 1	protein coding gene	Q1HR73
AAEL007065	AAEL007065-RD	753	Aedes aegypti LVP_AGWG	AaegL5_3:298,514,460..298,573,655(+)	ADP-ribosylation factor 1	protein coding gene	Q1HR73
AAEL007078	AAEL007078-RA	751	Aedes aegypti LVP_AGWG	AaegL5_1:211,706,561..211,746,423(+)	Eukaryotic translation initiation factor 3 subunit A (eIF3a)(Eukaryotic translation initiation factor 3 subunit 10)	protein coding gene	Q173M7
AAEL007096	AAEL007096-RA	747	Aedes aegypti LVP_AGWG	AaegL5_2:128,171,979..128,174,698(+)	unspecified product	protein coding gene	Q0IF33, Q17IG3
AAEL007097	AAEL007097-RA	749	Aedes aegypti LVP_AGWG	AaegL5_2:129,541,440..129,542,800(-)	4-nitrophenylphosphatase [Source:UniProtKB/TrEMBL;Acc:Q0IF18]	protein coding gene	Q0IF18
AAEL007132	AAEL007132-RB	744	Aedes aegypti LVP_AGWG	AaegL5_3:69,868,580..69,895,952(-)	dynein heavy chain	protein coding gene	Q173I7
AAEL007132	AAEL007132-RC	744	Aedes aegypti LVP_AGWG	AaegL5_3:69,868,580..69,895,952(-)	dynein heavy chain	protein coding gene	Q173I7
AAEL007132	AAEL007132-RD	744	Aedes aegypti LVP_AGWG	AaegL5_3:69,868,580..69,895,952(-)	dynein heavy chain	protein coding gene	Q173I7
AAEL007132	AAEL007132-RE	744	Aedes aegypti LVP_AGWG	AaegL5_3:69,868,580..69,895,952(-)	dynein heavy chain	protein coding gene	Q173I7
AAEL007132	AAEL007132-RF	744	Aedes aegypti LVP_AGWG	AaegL5_3:69,868,580..69,895,952(-)	dynein heavy chain	protein coding gene	Q173I7
AAEL007132	AAEL007132-RG	744	Aedes aegypti LVP_AGWG	AaegL5_3:69,868,580..69,895,952(-)	dynein heavy chain	protein coding gene	Q173I7
AAEL007132	AAEL007132-RH	744	Aedes aegypti LVP_AGWG	AaegL5_3:69,868,580..69,895,952(-)	dynein heavy chain	protein coding gene	Q173I7
AAEL007132	AAEL007132-RI	744	Aedes aegypti LVP_AGWG	AaegL5_3:69,868,580..69,895,952(-)	dynein heavy chain	protein coding gene	Q173I7
AAEL007132	AAEL007132-RJ	744	Aedes aegypti LVP_AGWG	AaegL5_3:69,868,580..69,895,952(-)	dynein heavy chain	protein coding gene	Q173I7
AAEL007132	AAEL007132-RK	744	Aedes aegypti LVP_AGWG	AaegL5_3:69,868,580..69,895,952(-)	dynein heavy chain	protein coding gene	Q173I7
AAEL007132	AAEL007132-RL	744	Aedes aegypti LVP_AGWG	AaegL5_3:69,868,580..69,895,952(-)	dynein heavy chain	protein coding gene	Q173I7
AAEL007135	AAEL007135-RA	743	Aedes aegypti LVP_AGWG	AaegL5_3:69,780,857..69,810,513(+)	peroxiredoxin 5, prdx5	protein coding gene	Q173J1
AAEL007158	AAEL007158-RB	741	Aedes aegypti LVP_AGWG	AaegL5_3:190,711,535..190,734,818(-)	nnp-1 protein (novel nuclear protein 1) (nop52)	protein coding gene	Q173H0
AAEL007158	AAEL007158-RC	741	Aedes aegypti LVP_AGWG	AaegL5_3:190,711,535..190,734,818(-)	nnp-1 protein (novel nuclear protein 1) (nop52)	protein coding gene	Q173H0
AAEL007160	AAEL007160-RA	742	Aedes aegypti LVP_AGWG	AaegL5_3:191,531,761..191,563,661(+)	ubiquilin	protein coding gene	Q173F1
AAEL007173	AAEL007173-RD	738	Aedes aegypti LVP_AGWG	AaegL5_2:149,969,894..150,017,409(-)	unspecified product	protein coding gene	Q173D2
AAEL007173	AAEL007173-RE	738	Aedes aegypti LVP_AGWG	AaegL5_2:149,969,894..150,017,409(-)	unspecified product	protein coding gene	Q173D2
AAEL007173	AAEL007173-RF	738	Aedes aegypti LVP_AGWG	AaegL5_2:149,969,894..150,017,409(-)	unspecified product	protein coding gene	Q173D2
AAEL007173	AAEL007173-RG	738	Aedes aegypti LVP_AGWG	AaegL5_2:149,969,894..150,017,409(-)	unspecified product	protein coding gene	Q173D2
AAEL007173	AAEL007173-RH	738	Aedes aegypti LVP_AGWG	AaegL5_2:149,969,894..150,017,409(-)	unspecified product	protein coding gene	Q173D2
AAEL007173	AAEL007173-RI	738	Aedes aegypti LVP_AGWG	AaegL5_2:149,969,894..150,017,409(-)	unspecified product	protein coding gene	Q173D2
AAEL007173	AAEL007173-RJ	738	Aedes aegypti LVP_AGWG	AaegL5_2:149,969,894..150,017,409(-)	unspecified product	protein coding gene	Q173D2
AAEL007184	AAEL007184-RA	737	Aedes aegypti LVP_AGWG	AaegL5_2:149,949,549..149,961,748(+)	vacuolar ATP synthase subunit g	protein coding gene	Q173D4
AAEL007187	AAEL007187-RB	846	Aedes aegypti LVP_AGWG	AaegL5_2:360,170,926..360,201,630(+)	unspecified product	protein coding gene	Q173E4
AAEL007187	AAEL007187-RC	846	Aedes aegypti LVP_AGWG	AaegL5_2:360,170,926..360,201,630(+)	unspecified product	protein coding gene	Q173E4
AAEL007187	AAEL007187-RD	846	Aedes aegypti LVP_AGWG	AaegL5_2:360,170,926..360,201,630(+)	unspecified product	protein coding gene	Q173E4
AAEL007187	AAEL007187-RE	846	Aedes aegypti LVP_AGWG	AaegL5_2:360,170,926..360,201,630(+)	unspecified product	protein coding gene	Q173E4
AAEL007187	AAEL007187-RF	846	Aedes aegypti LVP_AGWG	AaegL5_2:360,170,926..360,201,630(+)	unspecified product	protein coding gene	Q173E4
AAEL007187	AAEL007187-RG	846	Aedes aegypti LVP_AGWG	AaegL5_2:360,170,926..360,201,630(+)	unspecified product	protein coding gene	Q173E4
AAEL007187	AAEL007187-RH	846	Aedes aegypti LVP_AGWG	AaegL5_2:360,170,926..360,201,630(+)	unspecified product	protein coding gene	Q173E4
AAEL007196	AAEL007196-RA	736	Aedes aegypti LVP_AGWG	AaegL5_2:318,518,537..318,525,068(-)	unspecified product	protein coding gene	Q1HQU1
AAEL007209	AAEL007209-RA	735	Aedes aegypti LVP_AGWG	AaegL5_1:267,312,370..267,335,109(-)	ADP-ribosylation factor, putative	protein coding gene	Q172Z9
AAEL007226	AAEL007226-RA	733	Aedes aegypti LVP_AGWG	AaegL5_2:421,396,253..421,414,826(+)	nidogen	protein coding gene	Q172X3
AAEL007236	AAEL007236-RA	732	Aedes aegypti LVP_AGWG	AaegL5_2:421,484,756..421,496,694(+)	unspecified product	protein coding gene	Q1HQW1
AAEL007236	AAEL007236-RB	732	Aedes aegypti LVP_AGWG	AaegL5_2:421,484,756..421,496,694(+)	unspecified product	protein coding gene	Q1HQW1
AAEL007288	AAEL007288-RB	728	Aedes aegypti LVP_AGWG	AaegL5_3:195,590,444..195,649,795(-)	dynamin	protein coding gene	Q172Q6
AAEL007288	AAEL007288-RC	728	Aedes aegypti LVP_AGWG	AaegL5_3:195,590,444..195,649,795(-)	dynamin	protein coding gene	Q172Q6
AAEL007288	AAEL007288-RD	728	Aedes aegypti LVP_AGWG	AaegL5_3:195,590,444..195,649,795(-)	dynamin	protein coding gene	Q172Q6
AAEL007293	AAEL007293-RD	729	Aedes aegypti LVP_AGWG	AaegL5_3:195,565,376..195,581,654(-)	cAMP-dependent protein kinase catalytic subunit	protein coding gene	Q1HQW4
AAEL007293	AAEL007293-RE	729	Aedes aegypti LVP_AGWG	AaegL5_3:195,565,376..195,581,654(-)	cAMP-dependent protein kinase catalytic subunit	protein coding gene	Q1HQW4
AAEL007293	AAEL007293-RF	729	Aedes aegypti LVP_AGWG	AaegL5_3:195,565,376..195,581,654(-)	cAMP-dependent protein kinase catalytic subunit	protein coding gene	Q1HQW4
AAEL007301	AAEL007301-RA	727	Aedes aegypti LVP_AGWG	AaegL5_3:196,032,125..196,061,029(+)	unspecified product	protein coding gene	Q172R9
AAEL007301	AAEL007301-RB	727	Aedes aegypti LVP_AGWG	AaegL5_3:196,032,125..196,061,029(+)	unspecified product	protein coding gene	Q172R9
AAEL007301	AAEL007301-RC	727	Aedes aegypti LVP_AGWG	AaegL5_3:196,032,125..196,061,029(+)	unspecified product	protein coding gene	Q172R9
AAEL007301	AAEL007301-RD	727	Aedes aegypti LVP_AGWG	AaegL5_3:196,032,125..196,061,029(+)	unspecified product	protein coding gene	Q172R9
AAEL007306	AAEL007306-RB	725	Aedes aegypti LVP_AGWG	AaegL5_3:196,805,951..196,846,237(+)	alpha-actinin	protein coding gene	Q172T4
AAEL007306	AAEL007306-RC	725	Aedes aegypti LVP_AGWG	AaegL5_3:196,805,951..196,846,237(+)	alpha-actinin	protein coding gene	Q172T4
AAEL007306	AAEL007306-RD	725	Aedes aegypti LVP_AGWG	AaegL5_3:196,805,951..196,846,237(+)	alpha-actinin	protein coding gene	Q172T4
AAEL007306	AAEL007306-RE	725	Aedes aegypti LVP_AGWG	AaegL5_3:196,805,951..196,846,237(+)	alpha-actinin	protein coding gene	Q172T4
AAEL007306	AAEL007306-RF	725	Aedes aegypti LVP_AGWG	AaegL5_3:196,805,951..196,846,237(+)	alpha-actinin	protein coding gene	Q172T4
AAEL007329	AAEL007329-RA	721	Aedes aegypti LVP_AGWG	AaegL5_2:345,125,321..345,210,293(+)	unspecified product	protein coding gene	Q172M7
AAEL007329	AAEL007329-RB	721	Aedes aegypti LVP_AGWG	AaegL5_2:345,125,321..345,210,293(+)	unspecified product	protein coding gene	Q172M7
AAEL007329	AAEL007329-RC	721	Aedes aegypti LVP_AGWG	AaegL5_2:345,125,321..345,210,293(+)	unspecified product	protein coding gene	Q172M7
AAEL007329	AAEL007329-RD	721	Aedes aegypti LVP_AGWG	AaegL5_2:345,125,321..345,210,293(+)	unspecified product	protein coding gene	Q172M7
AAEL007329	AAEL007329-RE	721	Aedes aegypti LVP_AGWG	AaegL5_2:345,125,321..345,210,293(+)	unspecified product	protein coding gene	Q172M7
AAEL007339	AAEL007339-RA	720	Aedes aegypti LVP_AGWG	AaegL5_2:345,514,998..345,516,037(-)	unspecified product	protein coding gene	Q172N7, Q178W6
AAEL007343	AAEL007343-RA	723	Aedes aegypti LVP_AGWG	AaegL5_1:271,773,455..271,783,921(+)	unspecified product	protein coding gene	Q172L5
AAEL007351	AAEL007351-RA	719	Aedes aegypti LVP_AGWG	AaegL5_3:123,149,913..123,150,881(-)	unspecified product	protein coding gene	Q172K8
AAEL007382	AAEL007382-RA	718	Aedes aegypti LVP_AGWG	AaegL5_2:233,265,211..233,334,182(-)	serine-threonine kinase receptor-associated protein (strap)	protein coding gene	Q1HQK6
AAEL007382	AAEL007382-RB	718	Aedes aegypti LVP_AGWG	AaegL5_2:233,265,211..233,334,182(-)	serine-threonine kinase receptor-associated protein (strap)	protein coding gene	Q1HQK6
AAEL007383	AAEL007383-RE	716	Aedes aegypti LVP_AGWG	AaegL5_1:259,803,289..259,804,730(+)	secreted ferritin G subunit precursor, putative	protein coding gene	Q172H3
AAEL007383	AAEL007383-RF	716	Aedes aegypti LVP_AGWG	AaegL5_1:259,803,289..259,804,730(+)	secreted ferritin G subunit precursor, putative	protein coding gene	Q172H3
AAEL007383	AAEL007383-RG	716	Aedes aegypti LVP_AGWG	AaegL5_1:259,803,289..259,804,730(+)	secreted ferritin G subunit precursor, putative	protein coding gene	Q172H3
AAEL007385	AAEL007385-RC	717	Aedes aegypti LVP_AGWG	AaegL5_1:259,794,712..259,803,138(-)	Ferritin subunit Precursor (EC 1.16.3.1)(Ferritin heavy chain-like protein)(AeFer(H))	protein coding gene	P41822
AAEL007385	AAEL007385-RD	717	Aedes aegypti LVP_AGWG	AaegL5_1:259,794,712..259,803,138(-)	Ferritin subunit Precursor (EC 1.16.3.1)(Ferritin heavy chain-like protein)(AeFer(H))	protein coding gene	P41822
AAEL007385	AAEL007385-RE	717	Aedes aegypti LVP_AGWG	AaegL5_1:259,794,712..259,803,138(-)	Ferritin subunit Precursor (EC 1.16.3.1)(Ferritin heavy chain-like protein)(AeFer(H))	protein coding gene	P41822
AAEL007385	AAEL007385-RF	717	Aedes aegypti LVP_AGWG	AaegL5_1:259,794,712..259,803,138(-)	Ferritin subunit Precursor (EC 1.16.3.1)(Ferritin heavy chain-like protein)(AeFer(H))	protein coding gene	P41822
AAEL007431	AAEL007431-RA	714	Aedes aegypti LVP_AGWG	AaegL5_2:134,748,684..134,749,126(+)	unspecified product	protein coding gene	Q0IF00
AAEL007439	AAEL007439-RA	711	Aedes aegypti LVP_AGWG	AaegL5_2:291,383,274..291,447,083(-)	myosin light chain 1,	protein coding gene	Q172D1
AAEL007439	AAEL007439-RB	711	Aedes aegypti LVP_AGWG	AaegL5_2:291,383,274..291,447,083(-)	myosin light chain 1,	protein coding gene	Q172D1
AAEL007441	AAEL007441-RA	710	Aedes aegypti LVP_AGWG	AaegL5_2:291,354,864..291,356,062(-)	translocon-associated protein, gamma subunit	protein coding gene	Q1HRN7
AAEL007442	AAEL007442-RB	712	Aedes aegypti LVP_AGWG	AaegL5_2:291,454,528..291,500,625(+)	F-box/leucine rich repeat protein	protein coding gene	Q172D0
AAEL007442	AAEL007442-RC	712	Aedes aegypti LVP_AGWG	AaegL5_2:291,454,528..291,500,625(+)	F-box/leucine rich repeat protein	protein coding gene	Q172D0
AAEL007484	AAEL007484-RA	708	Aedes aegypti LVP_AGWG	AaegL5_1:216,399,785..216,412,376(-)	protein transport protein sec23	protein coding gene	Q171Y9
AAEL007484	AAEL007484-RB	708	Aedes aegypti LVP_AGWG	AaegL5_1:216,399,785..216,412,376(-)	protein transport protein sec23	protein coding gene	Q171Y9
AAEL007501	AAEL007501-RA	707	Aedes aegypti LVP_AGWG	AaegL5_1:216,350,130..216,374,918(-)	nikI, nikkomycin biosynthesis protein P6, putative	protein coding gene	Q171Z3
AAEL007501	AAEL007501-RB	707	Aedes aegypti LVP_AGWG	AaegL5_1:216,350,130..216,374,918(-)	nikI, nikkomycin biosynthesis protein P6, putative	protein coding gene	Q171Z3
AAEL007521	AAEL007521-RA	705	Aedes aegypti LVP_AGWG	AaegL5_2:217,471,917..217,504,481(-)	importin beta-2	protein coding gene	Q171U6
AAEL007521	AAEL007521-RB	705	Aedes aegypti LVP_AGWG	AaegL5_2:217,471,917..217,504,481(-)	importin beta-2	protein coding gene	Q171U6
AAEL007526	AAEL007526-RC	706	Aedes aegypti LVP_AGWG	AaegL5_2:217,545,613..217,552,350(-)	electron transfer flavoprotein-ubiquinone oxidoreductase	protein coding gene	Q171U3
AAEL007526	AAEL007526-RD	706	Aedes aegypti LVP_AGWG	AaegL5_2:217,545,613..217,552,350(-)	electron transfer flavoprotein-ubiquinone oxidoreductase	protein coding gene	Q171U3
AAEL007526	AAEL007526-RE	706	Aedes aegypti LVP_AGWG	AaegL5_2:217,545,613..217,552,350(-)	electron transfer flavoprotein-ubiquinone oxidoreductase	protein coding gene	Q171U3
AAEL007526	AAEL007526-RF	706	Aedes aegypti LVP_AGWG	AaegL5_2:217,545,613..217,552,350(-)	electron transfer flavoprotein-ubiquinone oxidoreductase	protein coding gene	Q171U3
AAEL007541	AAEL007541-RA	704	Aedes aegypti LVP_AGWG	AaegL5_2:327,264,355..327,266,846(-)	DNA polymerase delta small subunit	protein coding gene	Q171R3
AAEL007541	AAEL007541-RB	704	Aedes aegypti LVP_AGWG	AaegL5_2:327,264,355..327,266,846(-)	DNA polymerase delta small subunit	protein coding gene	Q171R3
AAEL007555	AAEL007555-RA	703	Aedes aegypti LVP_AGWG	AaegL5_2:326,932,501..326,934,432(-)	acyl-coa dehydrogenase	protein coding gene	Q171S4
AAEL007558	AAEL007558-RA	702	Aedes aegypti LVP_AGWG	AaegL5_2:248,030,357..248,064,539(-)	Helicase [Source:UniProtKB/TrEMBL;Acc:A0A1S4FH11]	protein coding gene	Q171Q1
AAEL007565	AAEL007565-RB	700	Aedes aegypti LVP_AGWG	AaegL5_2:248,940,230..248,961,074(+)	leucine rich protein, putative	protein coding gene	Q171R0
AAEL007568	AAEL007568-RA	701	Aedes aegypti LVP_AGWG	AaegL5_2:248,920,378..248,921,652(-)	DNA-directed RNA polymerase	protein coding gene	Q171Q8
AAEL007581	AAEL007581-RA	699	Aedes aegypti LVP_AGWG	NIGP01000959:67..1,451(-)	Rfc5p, putative	protein coding gene	Q171N9
AAEL007586	AAEL007586-RA	695	Aedes aegypti LVP_AGWG	AaegL5_1:302,207,999..302,263,387(-)	nuclear pore complex protein nup98	protein coding gene	Q171M2
AAEL007631	AAEL007631-RB	693	Aedes aegypti LVP_AGWG	AaegL5_2:107,206,774..107,881,399(-)	unspecified product	protein coding gene	Q171I5
AAEL007631	AAEL007631-RC	693	Aedes aegypti LVP_AGWG	AaegL5_2:107,206,774..107,881,399(-)	unspecified product	protein coding gene	Q171I5
AAEL007631	AAEL007631-RD	693	Aedes aegypti LVP_AGWG	AaegL5_2:107,206,774..107,881,399(-)	unspecified product	protein coding gene	Q171I5
AAEL007647	AAEL007647-RA	692	Aedes aegypti LVP_AGWG	AaegL5_1:187,261,015..187,281,575(-)	unspecified product	protein coding gene	Q171H7
AAEL007650	AAEL007650-RA	24	Aedes aegypti LVP_AGWG	AaegL5_1:13,496,449..13,527,219(+)	Chaperonin [Source:UniProtKB/TrEMBL;Acc:A0A1S4FHA0]	protein coding gene	Q1DH07, Q171G0
AAEL007657	AAEL007657-RA	688	Aedes aegypti LVP_AGWG	AaegL5_1:12,873,445..12,913,096(+)	low-density lipoprotein receptor (ldl)	protein coding gene	Q171G8
AAEL007660	AAEL007660-RA	690	Aedes aegypti LVP_AGWG	AaegL5_1:13,456,248..13,488,802(+)	suppressor of actin (sac)	protein coding gene	Q171G2
AAEL007662	AAEL007662-RD	689	Aedes aegypti LVP_AGWG	AaegL5_1:12,985,694..13,094,316(+)	casein kinase	protein coding gene	Q171G6
AAEL007662	AAEL007662-RE	689	Aedes aegypti LVP_AGWG	AaegL5_1:12,985,694..13,094,316(+)	casein kinase	protein coding gene	Q171G6
AAEL007662	AAEL007662-RF	689	Aedes aegypti LVP_AGWG	AaegL5_1:12,985,694..13,094,316(+)	casein kinase	protein coding gene	Q171G6
AAEL007662	AAEL007662-RG	689	Aedes aegypti LVP_AGWG	AaegL5_1:12,985,694..13,094,316(+)	casein kinase	protein coding gene	Q171G6
AAEL007662	AAEL007662-RH	689	Aedes aegypti LVP_AGWG	AaegL5_1:12,985,694..13,094,316(+)	casein kinase	protein coding gene	Q171G6
AAEL007662	AAEL007662-RI	689	Aedes aegypti LVP_AGWG	AaegL5_1:12,985,694..13,094,316(+)	casein kinase	protein coding gene	Q171G6
AAEL007662	AAEL007662-RJ	689	Aedes aegypti LVP_AGWG	AaegL5_1:12,985,694..13,094,316(+)	casein kinase	protein coding gene	Q171G6
AAEL007662	AAEL007662-RK	689	Aedes aegypti LVP_AGWG	AaegL5_1:12,985,694..13,094,316(+)	casein kinase	protein coding gene	Q171G6
AAEL007662	AAEL007662-RL	689	Aedes aegypti LVP_AGWG	AaegL5_1:12,985,694..13,094,316(+)	casein kinase	protein coding gene	Q171G6
AAEL007662	AAEL007662-RM	689	Aedes aegypti LVP_AGWG	AaegL5_1:12,985,694..13,094,316(+)	casein kinase	protein coding gene	Q171G6
AAEL007681	AAEL007681-RA	685	Aedes aegypti LVP_AGWG	AaegL5_2:250,804,502..250,833,188(+)	NADH-ubiquinone oxidoreductase flavoprotein 1 (ndufv1)	protein coding gene	Q171D1
AAEL007685	AAEL007685-RA	686	Aedes aegypti LVP_AGWG	AaegL5_2:250,842,747..250,846,113(-)	unspecified product	protein coding gene	Q171D0
AAEL007692	AAEL007692-RB	684	Aedes aegypti LVP_AGWG	AaegL5_2:250,757,935..250,759,875(+)	unspecified product	protein coding gene	Q171D3
AAEL007698	AAEL007698-RA	682	Aedes aegypti LVP_AGWG	AaegL5_2:470,345,031..470,375,870(+)	PIWI	protein coding gene	Q171B3
AAEL007699	AAEL007699-RE	681	Aedes aegypti LVP_AGWG	AaegL5_2:470,320,146..470,328,474(+)	60S ribosomal protein L9 [Source:UniProtKB/TrEMBL;Acc:Q1HR72]	protein coding gene	Q1HR72
AAEL007699	AAEL007699-RF	681	Aedes aegypti LVP_AGWG	AaegL5_2:470,320,146..470,328,474(+)	60S ribosomal protein L9 [Source:UniProtKB/TrEMBL;Acc:Q1HR72]	protein coding gene	Q1HR72
AAEL007699	AAEL007699-RG	681	Aedes aegypti LVP_AGWG	AaegL5_2:470,320,146..470,328,474(+)	60S ribosomal protein L9 [Source:UniProtKB/TrEMBL;Acc:Q1HR72]	protein coding gene	Q1HR72
AAEL007702	AAEL007702-RA	680	Aedes aegypti LVP_AGWG	AaegL5_2:470,268,295..470,277,570(-)	chaperonin	protein coding gene	Q171B7
AAEL007707	AAEL007707-RA	683	Aedes aegypti LVP_AGWG	AaegL5_2:470,384,851..470,424,193(-)	malate dehydrogenase	protein coding gene	Q171B2
AAEL007707	AAEL007707-RB	683	Aedes aegypti LVP_AGWG	AaegL5_2:470,384,851..470,424,193(-)	malate dehydrogenase	protein coding gene	Q171B2
AAEL007715	AAEL007715-RC	678	Aedes aegypti LVP_AGWG	AaegL5_3:255,383,233..255,387,729(+)	60S ribosomal protein L21 [Source:UniProtKB/TrEMBL;Acc:Q1HRN4]	protein coding gene	Q1HRN4
AAEL007715	AAEL007715-RD	678	Aedes aegypti LVP_AGWG	AaegL5_3:255,383,233..255,387,729(+)	60S ribosomal protein L21 [Source:UniProtKB/TrEMBL;Acc:Q1HRN4]	protein coding gene	Q1HRN4
AAEL007718	AAEL007718-RA	679	Aedes aegypti LVP_AGWG	AaegL5_3:255,431,538..255,439,141(+)	Eukaryotic translation initiation factor 3 subunit B (eIF3b)(Eukaryotic translation initiation factor 3 subunit 9)	protein coding gene	Q0IEY3
AAEL007731	AAEL007731-RA	677	Aedes aegypti LVP_AGWG	AaegL5_2:100,897,257..100,925,527(+)	Pep12p, putative	protein coding gene	Q170Z8
AAEL007731	AAEL007731-RB	677	Aedes aegypti LVP_AGWG	AaegL5_2:100,897,257..100,925,527(+)	Pep12p, putative	protein coding gene	Q170Z8
AAEL007731	AAEL007731-RC	677	Aedes aegypti LVP_AGWG	AaegL5_2:100,897,257..100,925,527(+)	Pep12p, putative	protein coding gene	Q170Z8
AAEL007752	AAEL007752-RA	676	Aedes aegypti LVP_AGWG	AaegL5_1:71,857,048..71,858,575(-)	cytochrome c oxidase, subunit VIIA, putative	protein coding gene	Q1HRM7
AAEL007757	AAEL007757-RA	674	Aedes aegypti LVP_AGWG	AaegL5_1:71,649,679..71,651,287(-)	unspecified product	protein coding gene	Q170X9
AAEL007765	AAEL007765-RA	672	Aedes aegypti LVP_AGWG	AaegL5_2:219,386,845..219,413,786(-)	Serine Protease Inhibitor (serpin) likely cleavage at K/R. Transcript A.	protein coding gene	Q0IEW4
AAEL007765	AAEL007765-RB	672	Aedes aegypti LVP_AGWG	AaegL5_2:219,386,845..219,413,786(-)	Serine Protease Inhibitor (serpin) likely cleavage at K/R. Transcript A.	protein coding gene	Q0IEW4
AAEL007765	AAEL007765-RC	672	Aedes aegypti LVP_AGWG	AaegL5_2:219,386,845..219,413,786(-)	Serine Protease Inhibitor (serpin) likely cleavage at K/R. Transcript A.	protein coding gene	Q0IEW4
AAEL007765	AAEL007765-RD	672	Aedes aegypti LVP_AGWG	AaegL5_2:219,386,845..219,413,786(-)	Serine Protease Inhibitor (serpin) likely cleavage at K/R. Transcript A.	protein coding gene	Q0IEW4
AAEL007765	AAEL007765-RE	672	Aedes aegypti LVP_AGWG	AaegL5_2:219,386,845..219,413,786(-)	Serine Protease Inhibitor (serpin) likely cleavage at K/R. Transcript A.	protein coding gene	Q0IEW4
AAEL007765	AAEL007765-RF	672	Aedes aegypti LVP_AGWG	AaegL5_2:219,386,845..219,413,786(-)	Serine Protease Inhibitor (serpin) likely cleavage at K/R. Transcript A.	protein coding gene	Q0IEW4
AAEL007765	AAEL007765-RG	672	Aedes aegypti LVP_AGWG	AaegL5_2:219,386,845..219,413,786(-)	Serine Protease Inhibitor (serpin) likely cleavage at K/R. Transcript A.	protein coding gene	Q0IEW4
AAEL007771	AAEL007771-RB	673	Aedes aegypti LVP_AGWG	AaegL5_2:219,346,098..219,356,993(-)	60S ribosomal protein L22 [Source:UniProtKB/TrEMBL;Acc:Q1HRP2]	protein coding gene	Q1HRP2
AAEL007799	AAEL007799-RC	671	Aedes aegypti LVP_AGWG	AaegL5_3:151,720,409..151,726,712(+)	regulator of chromosome condensation	protein coding gene	Q170U4
AAEL007799	AAEL007799-RD	671	Aedes aegypti LVP_AGWG	AaegL5_3:151,720,409..151,726,712(+)	regulator of chromosome condensation	protein coding gene	Q170U4
AAEL007803	AAEL007803-RA	670	Aedes aegypti LVP_AGWG	AaegL5_3:151,656,511..151,666,386(+)	lamin b receptor	protein coding gene	Q170U8
AAEL007811	AAEL007811-RA	1329	Aedes aegypti LVP_AGWG	AaegL5_2:165,668,775..165,670,238(+)	short-chain dehydrogenase	protein coding gene	Q17K82
AAEL007821	AAEL007821-RA	668	Aedes aegypti LVP_AGWG	AaegL5_2:271,829,865..271,830,801(-)	signalosome, subunit 2, CSN8, putative	protein coding gene	Q170S1
AAEL007823	AAEL007823-RA	669	Aedes aegypti LVP_AGWG	AaegL5_2:272,550,242..272,574,313(-)	PIWI	protein coding gene	Q170R5
AAEL007824	AAEL007824-RA	667	Aedes aegypti LVP_AGWG	AaegL5_1:149,237,815..149,238,488(-)	40S ribosomal protein S29 [Source:UniProtKB/TrEMBL;Acc:Q1HRA1]	protein coding gene	Q1HRA1
AAEL007845	AAEL007845-RA	665	Aedes aegypti LVP_AGWG	AaegL5_2:460,568,746..460,618,223(+)	rab5	protein coding gene	Q170P3
AAEL007845	AAEL007845-RB	665	Aedes aegypti LVP_AGWG	AaegL5_2:460,568,746..460,618,223(+)	rab5	protein coding gene	Q170P3
AAEL007845	AAEL007845-RC	665	Aedes aegypti LVP_AGWG	AaegL5_2:460,568,746..460,618,223(+)	rab5	protein coding gene	Q170P3
[truncated: 2,036 more rows]
