# Supplementary material for: Interspecies Isobaric Labeling-Based Quantitative Proteomics Reveals Protein Changes in the Ovary of Aedes aegypti Coinfected With ZIKV and Wolbachia
Source: Front Cell Infect Microbiol. 2022 Jul 7;12:900608. doi: 10.3389/fcimb.2022.900608 (PMC9302590; doi:10.3389/fcimb.2022.900608)
Supplement: Supplementary file 4 [file Table_2.xlsx]

## Sheet: Aedes aegypti
Proteins Unique Sequence ID	Checked	Protein FDR Confidence: Sequest HT	Master	Accession	Description	Exp. q-value: Sequest HT	Coverage [%]	Contaminant	# Peptides	# PSMs	# Unique Peptides	# AAs	MW [kDa]	calc. pI	Score Sequest HT: Sequest HT	# Peptides (by Search Engine): Sequest HT	Biological Process	Cellular Component	Molecular Function	Pfam IDs	Entrez Gene ID	Ensembl Gene ID	Gene Symbol	Chromosome	KEGG Pathways	WikiPathways	Reactome Pathways	# Protein Pathway Groups	Abundance Ratio: (F1, 114) / (F1, 116)	Abundance Ratio: (F1, 115) / (F1, 116)	Abundance Ratio: (F1, 117) / (F1, 116)	Abundance Ratio: (F2, 114) / (F2, 116)	Abundance Ratio: (F2, 115) / (F2, 116)	Abundance Ratio: (F2, 117) / (F2, 116)	Abundance Ratio: (F3, 114) / (F3, 116)	Abundance Ratio: (F3, 115) / (F3, 116)	Abundance Ratio: (F3, 117) / (F3, 116)	Abundances (Grouped): F1, 114	Abundances (Grouped): F1, 115	Abundances (Grouped): F1, 116	Abundances (Grouped): F1, 117	Abundances (Grouped): F2, 114	Abundances (Grouped): F2, 115	Abundances (Grouped): F2, 116	Abundances (Grouped): F2, 117	Abundances (Grouped): F3, 114	Abundances (Grouped): F3, 115	Abundances (Grouped): F3, 116	Abundances (Grouped): F3, 117
4.74077e+18	FALSE	High	IsMasterProtein	AAEL006138-PA	3:68205804:68212373:-1|gene:AAEL006138	0	77	FALSE	215	4390	149	2142	2493	718	2489662	215	transport		protein binding;transporter activity	Pf00094, Pf01347, Pf09172	5567518	AAEL006138	AaeL_AAEL006138; LOC5567518	3				0	548	455	754	553	450	744	550	447	749	1878776	1561008	3430753	2587307	2008930	1632349	3631399	2701491	2014585	1638391	3662206	2741739
-2.03596e+17	FALSE	High	IsMasterProtein	AAEL010434-PA vitellogenin-A1 precursor	3:67489943:67496515:1|gene:AAEL010434	0	71	FALSE	188	3426	122	2148	2502	708	2003379	188												0	541	413	568	539	421	550	548	416	560	1398156	1066936	2583306	1466986	1413952	1104533	2623091	1443138	1321140	1003151	2409983	1349233
-8.13987e+18	FALSE	High	IsMasterProtein	AAEL006126-PA	3:68084662:68091060:1|gene:AAEL006126	0	74	FALSE	185	3161	180	2087	2419	686	1824593	185												0	570	610	1030	538	577	992	555	591	1022	1841657	1970594	3232696	3328676	1746177	1871860	3243593	3218069	1602637	1704358	2886291	2948483
-5.55874e+18	FALSE	High	IsMasterProtein	AAEL026217-PA	2:293815395:293832896:-1|gene:AAEL026217	0	64	FALSE	152	770	56	1963	2238	602	442332	152												0	774	609	832	786	609	824	790	615	818	274289	215734	354293	294820	229823	178054	292287	240917	169962	132163	215030	175972
6.80388e+18	FALSE	High	IsMasterProtein	AAEL006563-PA Vcp: Vitellogenic carboxypeptidase Precursor (EC 3.4.16.-)	2:59489837:59491252:-1|gene:AAEL006563	0	76	FALSE	48	636	48	471	537	667	417822	48												0	655	544	845	669	556	862	648	538	844	441226	366572	673811	569484	455543	378144	680508	586702	415246	344684	640510	540696
-6.05211e+18	FALSE	High	IsMasterProtein	AAEL018219-PB	3:192456407:192874870:-1|gene:AAEL018219	0	46	FALSE	153	642	1	4632	5150	511	374384	153												0	1262	523	841	1221	559	850	1238	519	825	3825	1586	3031	2549	5980	2738	4897	4163	1900	797	1534	1265
-7.57534e+18	FALSE	High	IsMasterProtein	AAEL018219-PE	3:192453671:192874870:-1|gene:AAEL018219	0	46	FALSE	153	640	1	4583	5091	510	373479	153												0				1135	780	1059	962	715	962					1706	1172	1503	1592	1273	946	1324	1273
3.26303e+17	FALSE	High	IsMasterProtein	AAEL001673-PA actin	2:87080349:87083737:-1|gene:AAEL001673	0	85	FALSE	41	544	10	376	418	539	351273	41												0	906	635	910	913	656	898	903	651	918	118897	83369	131304	119471	128022	92003	140248	125994	129198	93181	143085	131368
-4.69234e+18	FALSE	High	IsMasterProtein	AAEL011197-PD actin	1:3559832:3560962:-1|gene:AAEL011197	0	85	FALSE	37	528	8	376	418	548	331526	37												0	708	587	950	782	632	906	816	673	915	47729	39616	67457	64110	51024	41222	65217	59077	46212	38119	56637	51849
2.34399e+18	FALSE	High	IsMasterProtein	AAEL008773-PA laminin A chain, putative	2:198770169:198788132:-1|gene:AAEL008773	0	52	FALSE	143	538	143	3701	4116	502	330275	143												0	925	687	1035	922	680	1033	874	639	1015	524177	389439	566860	586970	474851	350561	515174	532402	417146	304834	477159	484197
8.7883e+18	FALSE	High	IsMasterProtein	AAEL005656-PB myosin heavy chain, nonmuscle or smooth muscle	2:382064009:382099645:-1|gene:AAEL005656	0	53	FALSE	114	558	10	1940	2213	599	313667	114												0	1001	697	3476	1175	927	4254	986	765	2536	10313	7180	10307	35827	12352	9743	10513	44721	14460	11222	14667	37188
-5.78764e+16	FALSE	High	IsMasterProtein	AAEL013338-PA lethal(2)essential for life protein, l2efl	2:135690387:135690971:1|gene:AAEL013338	0	84	FALSE	18	476	18	194	218	841	305149	18												0	931	855	1267	948	853	1264	926	858	1286	275531	253069	296057	375139	347847	313306	367101	464137	304097	281798	328340	422093
4.44007e+18	FALSE	High	IsMasterProtein	AAEL021838-PA Myosin heavy chain	1:151955950:152241622:1|gene:AAEL021838	0	47	FALSE	105	535	1	1940	2212	596	302882	105												0							1167	869	1662									1057	787	906	1506
-8.24293e+18	FALSE	High	IsMasterProtein	AAEL015065-PC spectrin	2:191821837:191847001:1|gene:AAEL015065	0	66	FALSE	154	488	154	2428	2795	526	285236	154												0	741	531	881	786	569	896	768	559	911	428200	306658	577858	509293	445837	322842	567373	508372	421201	306959	548729	499911
-9.20788e+18	FALSE	High	IsMasterProtein	AAEL019403-PA Heat shock cognate 70	3:93749271:93751226:-1|gene:AAEL019403	0	72	FALSE	53	468	36	651	711	547	258918	53												0	884	816	1139	859	787	1168	925	855	1174	269166	248211	304334	346654	257994	236416	300279	350656	272302	251703	294485	345741
-5.29669e+18	FALSE	High	IsMasterProtein	AAEL017096-PA Elongation factor 1-alpha	2:45576972:45578363:-1|gene:AAEL017096	0	76	FALSE	33	406	17	463	504	909	257587	33												0	706	574	858	718	574	853	662	526	830	146984	119509	208147	178656	140878	112578	196268	167418	134603	107013	203436	168757
6.35944e+18	FALSE	High	IsMasterProtein	AAEL004631-PA actin	1:306245164:306246294:1|gene:AAEL004631	0	85	FALSE	40	407	13	376	418	548	243571	40												0	877	668	989	857	669	995	820	637	966	90323	68834	103031	101906	75870	59227	88562	88081	69909	54376	85301	82413
-1.14229e+18	FALSE	High	IsMasterProtein	AAEL004699-PA	1:158961079:158981157:-1|gene:AAEL004699	0	78	FALSE	75	382	75	1006	1120	952	239810	75			RNA binding	Pf00076, Pf14259, Pf14605	5565266	AAEL004699	AaeL_AAEL004699; LOC5565266	1				0	855	546	816	842	527	791	854	510	796	258964	165376	302916	247109	287627	179890	341504	270168	333350	199071	390460	310864
1.92628e+18	FALSE	High	IsMasterProtein	AAEL005961-PA actin	3:227634399:227635601:1|gene:AAEL005961	0	76	FALSE	35	394	2	376	416	548	232660	35												0				999	772	1063	772	476	628					3491	2700	3495	3717	3260	2011	4223	2650
-8.13535e+18	FALSE	High	IsMasterProtein	AAEL016984-PA Glyceraldehyde-3-phosphate dehydrogenase	2:296894460:296895458:1|gene:AAEL016984	0	86	FALSE	29	350	29	332	354	818	230604	29												0	939	955	1339	963	1051	1402	849	857	1305	192595	195928	205117	274578	242675	264832	252088	353303	205479	207370	242089	316017
-3.87532e+18	FALSE	High	IsMasterProtein	AAEL002827-PA ATP synthase beta subunit	3:235239847:235252820:1|gene:AAEL002827	0	86	FALSE	32	371	30	504	539	512	212521	32												0	885	728	1187	902	760	1209	881	742	1196	226704	186403	256025	303842	182434	153778	202289	244553	237400	199970	269569	322490
-2.5179e+18	FALSE	High	IsMasterProtein	AAEL003658-PC laminin beta-2 chain	3:65346924:65375277:-1|gene:AAEL003658	0	59	FALSE	79	339	79	1788	2005	535	209906	79												0	967	695	1023	940	674	1009	938	665	1022	294422	211771	304570	311454	320057	229329	340457	343583	299654	212328	319372	326303
-4.33634e+17	FALSE	High	IsMasterProtein	AAEL001951-PA Act-4: actin	3:227586890:227588080:1|gene:AAEL001951	0	78	FALSE	32	334	7	376	416	548	205428	32												0	1213	903	5774	991	709	2416	1089	762	4194	18780	13984	15488	89428	33850	24224	34162	82552	19382	13559	17791	74612
-2.86277e+17	FALSE	High	IsMasterProtein	AAEL001411-PA myosin heavy chain, nonmuscle or smooth muscle	2:45820859:45986281:1|gene:AAEL001411	0	52	FALSE	94	334	94	1969	2269	548	203365	94												0	698	424	778	718	464	798	698	446	778	270965	164453	388251	302051	295778	191270	412190	328943	323217	206780	463273	360653
4.62578e+18	FALSE	High	IsMasterProtein	AAEL023148-PK	1:214011858:214325770:-1|gene:AAEL023148	0	62	FALSE	100	334	100	2324	2507	621	203169	100												0	866	506	849	846	467	856	839	478	841	290945	169806	335879	285208	358450	197966	423518	362428	328353	187222	391358	329059
-7.30441e+18	FALSE	High	IsMasterProtein	AAEL005845-PB beta chain spectrin	3:218807339:218832141:1|gene:AAEL005845	0	55	FALSE	105	327	105	2396	2763	550	199845	105												0	742	548	888	731	540	865	726	533	879	281159	207798	379112	336473	343367	253825	469779	406366	262987	192877	362203	318208
-4.15092e+18	FALSE	High	IsMasterProtein	AAEL002851-PA Tubulin beta chain	3:233420867:233438030:-1|gene:AAEL002851	0	82	FALSE	34	322	16	447	501	486	199817	34												0	742	626	1009	714	588	980	759	652	1010	129139	108977	174130	175710	130462	107433	182825	179143	129356	111092	170456	172166
9.18077e+18	FALSE	High	IsMasterProtein	AAEL004616-PA actin	1:306225723:306226911:1|gene:AAEL004616	0	57	FALSE	19	307	4	376	417	548	198250	19												0	180	279	761	281	376	797	341	371	793	2551	3962	14179	10794	3655	4891	13021	10373	4156	4525	12196	9675
4.60429e+17	FALSE	High	IsMasterProtein	AAEL017349-PA	3:68614868:68616835:-1|gene:AAEL017349	0	55	FALSE	43	350	28	655	722	520	193234	43	cell organization and biogenesis		catalytic activity;nucleotide binding	Pf00012, Pf01968, Pf06723	23687769; 110680223	AAEL017349	AaeL_AAEL017349; LOC23687769; LOC110680223	3	Protein export; Protein processing in endoplasmic reticulum			2	847	685	1058	823	634	1048	849	661	978	239398	193523	282719	299004	166291	128146	202118	211799	214391	166746	252422	246824
2.83539e+18	FALSE	High	IsMasterProtein	AAEL014843-PB heat shock protein	2:104793527:104795674:-1|gene:AAEL014843	0	68	FALSE	55	332	1	715	815	503	191891	55												0	938	806	910	976	892	1334	1050	966	1264	1234	1060	1315	1197	1051	960	1077	1437	803	739	765	967
8.20157e+18	FALSE	High	IsMasterProtein	AAEL010585-PA spermatogenesis associated factor	2:111977439:112000698:1|gene:AAEL010585	0	70	FALSE	58	318	58	803	888	547	191369	58												0	822	674	1024	841	694	1035	852	697	1043	210985	172917	256728	262864	237475	196133	282467	292456	247765	202682	290687	303171
4.27321e+18	FALSE	High	IsMasterProtein	AAEL011708-PA heat shock protein	2:104830222:104832369:1|gene:AAEL011708	0	68	FALSE	55	330	1	715	814	503	190353	55												0	988	850	1017							916	788	927	943
8.13359e+18	FALSE	High	IsMasterProtein	AAEL012175-PA ATP synthase alpha subunit mitochondrial	2:204340847:204350095:1|gene:AAEL012175	0	75	FALSE	53	343	53	551	594	894	187179	53												0	840	704	1130	799	676	1079	793	653	1077	229877	192477	273585	309265	209096	176918	261760	282460	231323	190508	291866	314308
-8.39254e+18	FALSE	High	IsMasterProtein	AAEL001593-PB glycerol-3-phosphate dehydrogenase	2:21107127:21158821:-1|gene:AAEL001593	0	83	FALSE	40	299	40	372	405	696	184906	40												0	591	510	1037	600	505	1037	639	565	1048	212855	183685	360022	373454	208484	175734	347677	360618	225530	199350	352677	369655
5.9304e+18	FALSE	High	IsMasterProtein	AAEL005187-PD laminin gamma 1 chain	2:313244:321712:1|gene:AAEL005187	0	58	FALSE	71	293	71	1624	1799	544	181752	71												0	917	656	1010	848	617	973	830	608	991	271146	193989	295559	298600	231567	168535	273096	265643	248701	182269	299770	297206
-4.59581e+18	FALSE	High	IsMasterProtein	AAEL002978-PA leucyl aminopeptidase, putative	1:261514550:261539165:1|gene:AAEL002978	0	83	FALSE	44	293	44	516	560	679	170945	44												0	888	790	1336	872	708	1242	935	866	1352	227267	202035	255882	341774	238614	193727	273684	339827	209865	194307	224423	303498
-2.44303e+18	FALSE	High	IsMasterProtein	AAEL011584-PA chaperonin-60kD, ch60	3:94846026:94861640:-1|gene:AAEL011584	0	78	FALSE	49	303	49	574	608	562	169363	49												0	830	754	1172	806	720	1113	821	735	1162	237006	215276	285459	334447	206375	184542	256204	285088	210133	188219	255937	297328
2.18873e+18	FALSE	High	IsMasterProtein	AAEL010146-PC 3-hydroxyacyl-coa dehyrogenase	2:264745691:264761934:1|gene:AAEL010146	0	72	FALSE	56	272	56	770	825	925	164292	56												0	685	502	828	689	507	836	683	495	836	231165	169393	337618	279594	216895	159414	314715	263087	209551	151979	306889	256589
-5.15546e+18	FALSE	High	IsMasterProtein	AAEL001432-PA protein disulfide isomerase	2:45686319:45698835:1|gene:AAEL001432	0	78	FALSE	42	278	42	493	552	578	162770	42												0	697	530	946	740	583	940	741	589	967	202230	153879	290094	274370	185639	146424	250997	235871	177945	141331	240060	232117
-3.24124e+18	FALSE	High	IsMasterProtein	AAEL004434-PA transketolase	3:204353243:204381775:1|gene:AAEL004434	0	90	FALSE	42	256	42	627	679	701	161060	42												0	653	630	1003	645	596	1027	686	639	1038	140105	135300	214720	215316	149185	137833	231271	237444	160196	149318	233610	242487
6.54759e+17	FALSE	High	IsMasterProtein	AAEL009642-PA cathepsin b	1:222740879:222741877:1|gene:AAEL009642	0	64	FALSE	26	266	25	332	372	699	160619	26												0	824	759	1242	770	709	1177	815	761	1241	191629	176387	232447	288764	159132	146643	206745	243413	157072	146501	192610	238994
-2.94077e+18	FALSE	High	IsMasterProtein	AAEL004500-PC eukaryotic translation elongation factor	2:453152893:453159745:-1|gene:AAEL004500	0	63	FALSE	48	261	48	844	943	639	160243	48												0	594	526	716	584	488	702	638	562	737	195162	172941	328694	235387	184328	154157	315736	221490	203489	179350	318856	234848
-7.9867e+18	FALSE	High	IsMasterProtein	AAEL001061-PB GSTD1: glutathione S-transferase (GSTD1)	1:299812954:299824933:1|gene:AAEL001061	0	87	FALSE	19	292	15	209	238	607	159720	19												0	695	611	1165	707	651	1171	720	657	1121	148952	131005	214393	249780	118990	109559	168371	197120	102176	93245	141878	159006
-7.62628e+18	FALSE	High	IsMasterProtein	AAEL010318-PA Polyadenylate-binding protein	3:409688525:409697244:1|gene:AAEL010318	0	72	FALSE	43	262	43	628	697	947	158691	43												0	880	767	1182	870	762	1163	909	805	1215	216243	188597	245860	290520	187830	164547	215944	251107	210325	186267	231361	281194
-7.8963e+18	FALSE	High	IsMasterProtein	AAEL010975-PA paramyosin, long form	2:151124146:151191933:1|gene:AAEL010975	0	66	FALSE	70	279	70	883	1032	558	158397	70												0	1044	688	899	1016	742	914	982	688	908	242176	159585	231991	208613	220439	161015	217049	198402	224410	157112	228478	207370
-6.64454e+18	FALSE	High	IsMasterProtein	AAEL012897-PA aconitase, mitochondrial	2:365950145:365966056:1|gene:AAEL012897	0	64	FALSE	48	248	48	788	857	844	157905	48												0	686	486	791	702	504	809	737	526	825	177242	125474	258427	204410	199141	143020	283519	229254	183917	131313	249449	205862
-2.29934e+18	FALSE	High	IsMasterProtein	AAEL002542-PA Tpi: Triosephosphate isomerase	1:228539315:228540213:-1|gene:AAEL002542	0	93	FALSE	26	252	26	247	263	634	156360	26												0	937	885	1146	929	898	1159	869	833	1123	173116	163618	184804	211747	189271	183009	203734	236188	157342	150828	181037	203336
-1.21129e+18	FALSE	High	IsMasterProtein	AAEL001588-PA glutamate carboxypeptidase	2:22834303:22846657:-1|gene:AAEL001588	0	83	FALSE	38	240	38	483	535	557	150737	38												0	851	792	1277	833	789	1355	841	794	1322	190166	176884	223450	285309	172369	163397	207029	280481	162001	152998	192645	254612
5.58173e+18	FALSE	High	IsMasterProtein	AAEL000703-PA glycogen phosphorylase	2:458823278:458845104:-1|gene:AAEL000703	0	64	FALSE	51	240	51	845	969	633	150038	51												0	456	392	904	437	382	877	452	392	905	164786	141387	360998	326457	148112	129464	339160	297340	154081	133685	340771	308296
1.32959e+17	FALSE	High	IsMasterProtein	AAEL009691-PB carboxylase:pyruvate/acetyl-coa/propionyl-coa	3:209820262:209831457:1|gene:AAEL009691	0	65	FALSE	58	252	58	1195	1321	681	148074	58												0	739	539	883	701	504	880	672	477	866	254100	185299	344060	303666	219184	157660	312805	275227	181346	128755	269672	233606
-8.58568e+18	FALSE	High	IsMasterProtein	AAEL024228-PA	2:299315635:299317547:-1|gene:AAEL024228	0	41	FALSE	23	219	23	442	477	753	146005	23												0	845	875	1301	852	917	1340	825	840	1312	171103	177190	202482	263394	171008	184208	200779	269077	154948	157706	187856	246447
-6.09579e+17	FALSE	High	IsMasterProtein	AAEL006642-PA Tubulin alpha chain	3:148473673:148475940:-1|gene:AAEL006642	0	86	FALSE	33	249	2	450	499	514	144178	33												0	608	503	864	591	451	819	542	422	775	12962	10718	21311	18421	13467	10280	22772	18643	9121	7097	16824	13042
6.82067e+17	FALSE	High	IsMasterProtein	AAEL005766-PB Fructose-bisphosphate aldolase	3:114738427:114768865:1|gene:AAEL005766	0	78	FALSE	33	239	2	364	395	818	141070	33												0	852	923	1503	743	638	1096	880	1024	1595	12309	13346	14452	21727	13196	11328	17762	19471	12806	14895	14547	23196
2.89873e+18	FALSE	High	IsMasterProtein	AAEL020990-PA	2:264633112:264633951:1|gene:AAEL020990	0	57	FALSE	9	216	9	167	177	882	139303	9												0	993	886	1173	1010	919	1220	983	891	1206	121287	108281	122175	143315	124442	113208	123239	150328	99036	89746	100754	121538
5.30445e+18	FALSE	High	IsMasterProtein	AAEL005766-PA Fructose-bisphosphate aldolase	3:114738427:114789560:1|gene:AAEL005766	0	76	FALSE	32	233	1	363	391	787	138227	32												0	1004	803	1048	1061	879	1228				2991	2391	2979	3122	5514	4569	5197	6383
8.97753e+18	FALSE	High	IsMasterProtein	AAEL013229-PA Tubulin alpha chain	3:280008731:280010571:1|gene:AAEL013229	0	85	FALSE	32	235	1	450	499	514	137417	32												0	766	465	970							608	369	793	769
-1.81464e+18	FALSE	High	IsMasterProtein	AAEL007383-PE secreted ferritin G subunit precursor, putative	1:259803698:259804585:1|gene:AAEL007383	0	69	FALSE	25	206	25	221	250	563	137137	25												0	823	851	1555	834	848	1594	812	784	1495	162384	167993	197423	307026	176661	179561	211856	337727	142539	137618	175498	262454
6.21177e+18	FALSE	High	IsMasterProtein	AAEL009029-PA ALDH9029: aldehyde dehydrogenase	3:193312217:193348447:1|gene:AAEL009029	0	84	FALSE	37	213	36	516	566	806	136026	37												0	836	669	1098	818	646	1030	829	662	1060	174318	139522	208410	228778	171094	135134	209201	215527	157260	125553	189666	201084
-1.5116e+18	FALSE	High	IsMasterProtein	AAEL000641-PA protein disulfide isomerase	3:395598909:395614358:1|gene:AAEL000641	0	81	FALSE	46	223	46	494	559	502	135468	46												0	626	424	875	598	408	845	683	467	861	177468	120320	283711	248198	211944	144629	354314	299452	200648	137220	293603	252888
5.18036e+18	FALSE	High	IsMasterProtein	AAEL024235-PG	2:48809131:48836988:-1|gene:AAEL024235	0	45	FALSE	79	225	79	2866	3104	644	135022	79												0	851	587	877	856	597	901	859	604	887	192720	132793	226411	198476	193214	134711	225762	203457	190503	133986	221834	196753
-1.04305e+17	FALSE	High	IsMasterProtein	AAEL008787-PA VhaA: V-type proton ATPase catalytic subunit A (V-ATPase subunit A)(EC 3.6.3.14)(Vacuolar proton pump subunit alpha)(V-ATPase 69 kDa subunit)	3:132652046:132663265:-1|gene:AAEL008787	0	89	FALSE	38	238	38	614	682	539	132784	38												0	750	699	898	705	661	880	786	742	930	171985	160398	229367	205866	218670	204907	310163	272877	169275	159793	215289	200302
-1.39913e+18	FALSE	High	IsMasterProtein	AAEL002886-PC thioredoxin reductase	1:108201984:108210111:-1|gene:AAEL002886	0	76	FALSE	36	208	36	532	578	642	130691	36												0	901	731	1091	912	741	1107	893	721	1065	160130	129974	177768	193985	122154	99315	133990	148335	159379	128672	178468	190042
4.58692e+18	FALSE	High	IsMasterProtein	AAEL007650-PA Chaperonin	1:13496601:13526870:1|gene:AAEL007650	0	82	FALSE	39	234	39	534	579	585	130043	39												0	788	720	1111	828	771	1161	766	683	1092	166987	152484	211845	235366	158461	147511	191373	222113	186882	166518	243961	266333
-5.80423e+18	FALSE	High	IsMasterProtein	AAEL019468-PC	1:276174865:276236713:1|gene:AAEL019468	0	31	FALSE	63	217	63	2579	2803	465	128598	63												0	1023	774	1017	995	746	1011	994	735	995	183124	138463	179002	182038	222717	166996	223919	226343	185306	137093	186488	185621
2.08298e+18	FALSE	High	IsMasterProtein	AAEL012062-PX Na+/K+ ATPase alpha subunit	1:270556775:270776552:1|gene:AAEL012062	0	49	FALSE	48	218	48	1040	1152	560	128492	48												0	452	292	768	474	322	796	480	336	801	144867	93561	320245	245945	141855	96173	299018	237974	129928	90863	270435	216624
-8.89119e+18	FALSE	High	IsMasterProtein	AAEL005763-PC lysosomal alpha-mannosidase (mannosidase alpha class 2b member 1)	2:436093651:436115505:1|gene:AAEL005763	0	55	FALSE	49	212	45	1080	1246	665	125404	49												0	751	613	1023	779	673	1043	792	676	1030	140795	114818	187406	191740	148879	128464	191017	199180	142435	121602	179930	185383
9.50397e+17	FALSE	High	IsMasterProtein	AAEL019408-PA 2-Cys thioredoxin peroxidase	3:401752414:401753004:1|gene:AAEL019408	0	89	FALSE	17	217	17	196	218	596	124454	17												0	890	877	1213	950	926	1252	949	905	1253	145895	143750	163873	198857	183350	178797	193003	241710	192612	183556	202875	254132
5.54315e+18	FALSE	High	IsMasterProtein	AAEL008166-PA malate dehydrogenase	3:10076378:10091106:-1|gene:AAEL008166	0	80	FALSE	24	222	24	337	353	904	124388	24												0	751	616	989	735	591	974	761	623	998	169599	139176	225908	223360	161851	130065	220111	214393	145779	119325	191567	191246
4.98488e+18	FALSE	High	IsMasterProtein	AAEL001420-PA LRIM8: leucine-rich immune protein (Short)	2:48269428:48271010:1|gene:AAEL001420	0	78	FALSE	43	210	43	508	585	492	122262	43												0	1420	627	787	1434	615	813	1395	614	795	302303	133565	212933	167521	273401	117305	190721	155024	244391	107644	175200	139259
-4.06e+18	FALSE	High	IsMasterProtein	AAEL009185-PB arginine or creatine kinase	2:97465684:97613305:1|gene:AAEL009185	0	44	FALSE	42	216	42	612	671	677	120730	42												0	750	640	1031	787	702	1059	851	766	1088	150328	128319	200373	206604	162057	144593	205932	218154	181752	163581	213461	232260
4.89867e+17	FALSE	High	IsMasterProtein	AAEL000293-PA ebna2 binding protein P100	2:75365258:75403954:1|gene:AAEL000293	0	64	FALSE	52	212	52	921	1033	739	119558	52												0	754	592	905	691	541	876	719	564	882	137852	108148	182721	165275	175278	137270	253515	222065	170089	133470	236681	208738
3.19953e+18	FALSE	High	IsMasterProtein	AAEL005422-PA pyrroline-5-carboxylate dehydrogenase	1:246018947:246055668:1|gene:AAEL005422	0	67	FALSE	40	205	40	570	632	876	117939	40												0	814	641	1134	791	627	1111	721	556	1077	185684	146323	228239	258851	159541	126487	201820	224216	126441	97383	175262	188800
8.5623e+18	FALSE	High	IsMasterProtein	AAEL007385-PE Ferritin subunit Precursor (EC 1.16.3.1)(Ferritin heavy chain-like protein)(AeFer(H))	1:259795113:259802748:-1|gene:AAEL007385	0	64	FALSE	18	176	18	209	237	597	117226	18												0	899	913	1483	976	985	1575	1036	1109	1646	132684	134834	147618	218991	118807	119936	121783	191858	129275	138461	124842	205549
2.34093e+18	FALSE	High	IsMasterProtein	AAEL003872-PA Tctp: translationally-controlled tumor protein homolog (TCTP)	3:85147529:85159574:1|gene:AAEL003872	0	87	FALSE	19	194	19	171	196	478	116962	19												0	951	909	1322	929	911	1347	997	1000	1364	201171	192230	211537	279712	188869	185253	203366	273982	193616	194314	194292	265045
4.22023e+18	FALSE	High	IsMasterProtein	AAEL011758-PA peptidyl-prolyl cis-trans isomerase f, ppif	1:147510697:147519787:1|gene:AAEL011758	0	73	FALSE	13	193	13	206	223	901	114095	13												0	1089	1208	1339	1011	1096	1271	1008	1179	1268	126942	140814	116574	156062	137021	148509	135496	172153	122081	142779	121052	153523
-6.58644e+18	FALSE	High	IsMasterProtein	AAEL011116-PA 14-3-3 protein sigma, gamma, zeta, beta/alpha	3:37916533:37977519:1|gene:AAEL011116	0	77	FALSE	29	203	27	258	294	486	112981	29												0	643	583	1154	641	575	1098	694	611	1154	115073	104290	178996	206540	117394	105283	183240	201161	117530	103575	169387	195519
4.3589e+18	FALSE	High	IsMasterProtein	AAEL006928-PA dihydrolipoamide dehydrogenase	3:361315736:361339520:-1|gene:AAEL006928	0	62	FALSE	28	173	28	508	536	683	112627	28												0	856	653	1001	875	653	996	825	588	978	145232	110899	169715	169901	120794	90089	138060	137565	115357	82210	139805	136668
-4.59993e+18	FALSE	High	IsMasterProtein	AAEL001863-PA zinc carboxypeptidase	2:184431954:184433328:1|gene:AAEL001863	0	56	FALSE	17	162	17	412	458	586	111433	17												0	927	989	1471	933	964	1384	898	941	1411	100793	107532	108695	159912	130706	135113	140106	193854	138252	144829	153910	217223
6.0197e+18	FALSE	High	IsMasterProtein	AAEL027611-PA	3:25099079:25253277:1|gene:AAEL027611	0	30	FALSE	86	188	86	4327	4958	649	110024	86												0	721	524	838	712	494	839	725	493	824	150889	109603	209249	175335	133869	92832	187931	157663	156940	106748	216351	178336
5.14872e+18	FALSE	High	IsMasterProtein	AAEL019618-PB	2:63500798:63613560:-1|gene:AAEL019618	0	16	FALSE	77	200	77	7554	8569	552	107779	77												0	858	638	1078	861	662	1110	901	679	1110	149726	111456	174601	188142	152995	117652	177699	197233	155438	117221	172608	191531
1.62239e+18	FALSE	High	IsMasterProtein	AAEL005269-PD ubiquinol-cytochrome c reductase complex core protein	2:69149711:69160742:1|gene:AAEL005269	0	86	FALSE	28	155	28	441	455	802	107405	28												0	821	649	1079	775	646	1190	858	748	1180	93402	73855	113758	122752	103510	86300	133585	158974	90188	78620	105105	124028
-5.48482e+18	FALSE	High	IsMasterProtein	AAEL004172-PB tubulin alpha chain	2:147182918:147184409:-1|gene:AAEL004172	0	79	FALSE	26	176	20	448	497	548	106783	26												0	741	740	1222	819	831	1265	736	751	1243	81114	81033	109472	133788	82306	83544	100524	127170	93941	95823	127667	158727
-2.42068e+18	FALSE	High	IsMasterProtein	AAEL002399-PA Aspartate aminotransferase	2:303153737:303177232:-1|gene:AAEL002399	0	72	FALSE	31	179	31	429	472	900	106258	31												0	783	664	1097	741	635	1079	789	682	1126	179889	152562	229677	251933	151460	129698	204302	220368	152867	132017	193660	217994
3.3813e+18	FALSE	High	IsMasterProtein	AAEL003415-PB lamin	3:348667382:348705676:1|gene:AAEL003415	0	70	FALSE	43	171	43	579	663	627	105666	43												0	825	625	1036	918	713	1069	912	695	1072	123226	93393	149436	154813	140244	109037	152840	163377	177027	134999	194214	208291
-2.16933e+18	FALSE	High	IsMasterProtein	AAEL001061-PC GSTD1: glutathione S-transferase (GSTD1)	1:299812954:299826321:1|gene:AAEL001061	0	65	FALSE	13	189	9	211	238	596	105304	13												0	717	630	1060	737	640	1090	739	655	1123	64919	57112	90600	96041	74448	64658	100955	110071	64051	56784	86654	97342
-7.94139e+18	FALSE	High	IsMasterProtein	AAEL008862-PA	3:236662832:236679661:-1|gene:AAEL008862	0	59	FALSE	53	183	53	1011	1130	520	104428	53												0	537	489	1023	524	492	1010	511	455	979	124675	113686	232337	237797	123843	116457	236524	238920	119333	106219	233431	228416
3.39217e+16	FALSE	High	IsMasterProtein	AAEL014583-PD RpLP2: 60S acidic ribosomal protein P2	1:30439701:30440121:-1|gene:AAEL014583	0	85	FALSE	15	167	15	112	113	459	104187	15												0	985	911	1324	1034	966	1362	964	902	1344	82172	75975	83441	110497	88663	82900	85782	116816	66798	62459	69270	93089
5.56301e+18	FALSE	High	IsMasterProtein	AAEL005798-PA ATP synthase subunit beta vacuolar	1:200278697:200286051:-1|gene:AAEL005798	0	84	FALSE	32	170	32	496	552	557	102518	32												0	850	787	987	858	844	936	810	764	936	99441	92051	117004	115495	141375	139100	164739	154184	144423	136151	178291	166865
-1.7889e+18	FALSE	High	IsMasterProtein	AAEL006721-PE 2-oxoglutarate dehydrogenase	2:85072428:85097945:1|gene:AAEL006721	0	57	FALSE	53	168	5	1063	1192	723	102111	53												0	613	393	709	714	508	769	652	426	716	6851	4396	11183	7929	22270	15851	31178	23978	10924	7144	16765	12000
3.06228e+17	FALSE	High	IsMasterProtein	AAEL017301-PA Elongation factor 1-alpha	3:25270405:25284012:-1|gene:AAEL017301	0	55	FALSE	20	187	4	462	505	895	101895	20												0	1108	644	870	1183	819	913	1328	729	830	10733	6237	9684	8425	5860	4054	4953	4523	9387	5151	7068	5865
5.43937e+18	FALSE	High	IsMasterProtein	AAEL002565-PD titin	1:227433607:227505967:1|gene:AAEL002565	0	17	FALSE	84	170	84	8149	9160	665	101616	84												0	781	526	918	867	571	938	825	545	915	156755	105549	200789	184340	128797	84894	148548	139408	180751	119377	219222	200544
6.75752e+18	FALSE	High	IsMasterProtein	AAEL025680-PA	NIGP01001744:48557:92660:-1|gene:AAEL025680	0	45	FALSE	44	171	44	1107	1206	441	100856	44												0	816	625	1082	855	641	1099	871	688	1122	109394	83780	134045	144971	134350	100644	157093	172569	125750	99441	144455	162042
-2.53694e+18	FALSE	High	IsMasterProtein	AAEL012827-PA endoplasmin	1:242576268:242587913:-1|gene:AAEL012827	0	57	FALSE	40	188	40	795	911	491	100582	40												0	638	461	887	725	502	881	645	469	880	169891	122719	266129	236185	131625	91172	181535	159843	147600	107320	228698	201304
-4.7522e+18	FALSE	High	IsMasterProtein	AAEL013279-PB peptidyl-prolyl cis-trans isomerase (cyclophilin)	2:94717898:94729614:1|gene:AAEL013279	0	80	FALSE	22	174	22	198	214	876	100329	22												0	955	829	1298	911	820	1252	893	766	1268	134187	116492	140561	182446	142266	128085	156115	195437	153679	131682	172006	218034
-7.97119e+18	FALSE	High	IsMasterProtein	AAEL006389-PC cathepsin l	3:231067307:231075535:-1|gene:AAEL006389	0	68	FALSE	27	167	27	551	628	632	100066	27												0	817	1060	1530	806	1011	1523	854	1094	1563	106602	138408	130512	199638	113832	142842	141291	215169	124984	160233	146406	228771
8.76374e+18	FALSE	High	IsMasterProtein	AAEL017315-PC	3:346809015:346841765:1|gene:AAEL017315	0	61	FALSE	42	176	42	839	941	573	99876	42												0	766	622	950	785	640	1001	768	613	967	142814	116049	186488	177194	146536	119394	186691	186826	161704	129072	210428	203573
9.0673e+18	FALSE	High	IsMasterProtein	AAEL012552-PA NADH-ubiquinone oxidoreductase	1:29415310:29427322:1|gene:AAEL012552	0	70	FALSE	36	159	36	730	792	696	99718	36												0	870	691	1106	823	653	1102	850	685	1111	101030	80246	116153	128469	129974	103157	157932	174003	110511	89076	130079	144502
4.76144e+18	FALSE	High	IsMasterProtein	AAEL027851-PA Histone H3	NIGP01000807:7153:7563:1|gene:AAEL027851	0	51	FALSE	7	132	3	136	154	1127	99631	7												0	865	686	1039	786	592	986	777	593	885	20246	16049	23401	24309	27747	20913	35324	34818	17096	13056	22003	19472
-6.9073e+16	FALSE	High	IsMasterProtein	AAEL013407-PB Cat: Catalase	2:159254074:159287118:1|gene:AAEL013407	0	81	FALSE	40	166	31	504	568	756	98641	40												0	745	696	1116	632	622	1134	681	683	1196	92521	86353	124126	138480	58412	57495	92473	104896	75666	75859	111071	132806
-8.60161e+18	FALSE	High	IsMasterProtein	AAEL009142-PA prolyl endopeptidase (prolyl oligopeptidase)	2:342482012:342503355:1|gene:AAEL009142	0	62	FALSE	46	165	46	775	883	671	98412	46												0	572	538	995	533	503	987	550	516	965	141793	133468	248041	246825	123119	116208	231046	228134	115904	108706	210702	203253
2.75923e+18	FALSE	High	IsMasterProtein	AAEL009451-PA actin	3:321272639:321273832:1|gene:AAEL009451	0	66	FALSE	29	191	6	376	416	558	98198	29												0	1009	914	1363	1068	873	1663	1050	808	1971	8833	7998	8751	11930	7857	6424	7357	12235	9707	7471	9243	18213
5.06528e+18	FALSE	High	IsMasterProtein	AAEL005964-PA actin	3:227646535:227647720:1|gene:AAEL005964	0	47	FALSE	22	186	1	376	415	548	97252	22												0
-6.15204e+18	FALSE	High	IsMasterProtein	AAEL004988-PA Pgk: Phosphoglycerate kinase	2:281806920:281810330:1|gene:AAEL004988	0	80	FALSE	29	159	29	415	438	709	96269	29												0	853	833	1313	878	872	1313	837	728	1189	119724	117002	140432	184323	119387	118522	135944	178482	103547	90004	123660	147087
8.50699e+18	FALSE	High	IsMasterProtein	AAEL002036-PB	2:426553508:426568454:-1|gene:AAEL002036	0	57	FALSE	46	169	46	1009	1132	733	96146	46												0	936	671	1137	952	651	1128	949	675	1135	130392	93528	139354	158437	101212	69206	106291	119928	132529	94288	139655	158574
6.29035e+18	FALSE	High	IsMasterProtein	AAEL006830-PA yellow protein precursor	1:83181087:83208226:-1|gene:AAEL006830	0	47	FALSE	17	158	17	550	618	619	95252	17												0	948	937	1319	871	874	1275	912	966	1383	120521	119081	127139	167702	115048	115510	132149	168470	100574	106450	110238	152488
4.68175e+18	FALSE	High	IsMasterProtein	AAEL004532-PB glyoxylate/hydroxypyruvate reductase	2:310178410:310184214:1|gene:AAEL004532	0	83	FALSE	32	148	32	349	383	796	95100	32												0	949	816	1186	984	865	1196	942	818	1221	116931	100619	123242	146217	119003	104709	120984	144664	99563	86418	105695	129042
-3.97127e+18	FALSE	High	IsMasterProtein	AAEL022304-PA	2:274408921:274414100:-1|gene:AAEL022304	0	73	FALSE	28	158	28	282	307	854	95019	28												0	668	535	940	650	514	949	644	515	947	116896	93549	174947	164515	141436	111698	217474	206366	109159	87206	169405	160481
-2.53001e+18	FALSE	High	IsMasterProtein	AAEL006721-PD 2-oxoglutarate dehydrogenase	2:85072428:85097945:1|gene:AAEL006721	0	56	FALSE	49	156	0	1078	1210	721	94598	49												0
7.98889e+18	FALSE	High	IsMasterProtein	AAEL011870-PC rap55	2:187235911:187266206:-1|gene:AAEL011870	0	50	FALSE	25	158	25	511	563	936	94567	25												0	901	795	1198	879	809	1207	924	865	1294	109795	96879	121860	145998	110388	101542	125520	151555	96648	90475	104545	135257
3.79402e+18	FALSE	High	IsMasterProtein	AAEL012746-PA chaperonin	3:322130435:322132189:-1|gene:AAEL012746	0	73	FALSE	45	175	45	546	595	543	94010	45												0	783	729	1090	727	627	1014	771	695	1094	146425	136500	187119	203967	130800	112739	179862	182317	151782	136869	196924	215385
-6.58821e+18	FALSE	High	IsMasterProtein	AAEL006946-PA chaperonin	3:27957681:27968375:-1|gene:AAEL006946	0	77	FALSE	32	154	32	531	585	680	93089	32												0	853	724	1105	809	686	1058	826	658	1039	129508	110005	151910	167797	117205	99384	144814	153177	125329	99921	151754	157652
8.22041e+18	FALSE	High	IsMasterProtein	AAEL007707-PA malate dehydrogenase	2:470385191:470424030:-1|gene:AAEL007707	0	71	FALSE	23	172	23	333	357	670	92863	23												0	800	731	1268	713	664	1213	730	669	1200	104525	95495	130641	165671	132102	122856	185148	224553	112285	102944	153851	184613
-8.73851e+18	FALSE	High	IsMasterProtein	AAEL006721-PF 2-oxoglutarate dehydrogenase	2:85072428:85097945:1|gene:AAEL006721	0	57	FALSE	48	153	1	1037	1165	695	92436	48												0				720	615	985	837	736	1062					3761	3210	5221	5145	419	369	501	532
4.60423e+18	FALSE	High	IsMasterProtein	AAEL001005-PA calreticulin	1:210061227:210068371:1|gene:AAEL001005	0	59	FALSE	27	141	27	407	467	456	92303	27												0	855	708	1087	810	660	1064	813	706	1119	115314	95539	134930	146676	116391	94826	143702	152966	117359	101811	144285	161521
2.77333e+18	FALSE	High	IsMasterProtein	AAEL017116-PB	3:88918513:88932941:1|gene:AAEL017116	0	55	FALSE	30	153	4	601	680	897	91537	30												0	1215	929	1064	1308	1097	959	1301	779	971	5293	4047	4358	4636	5341	4482	4084	3918	4371	2616	3360	3261
-9.68476e+17	FALSE	High	IsMasterProtein	AAEL006721-PC 2-oxoglutarate dehydrogenase	2:85072428:85110779:1|gene:AAEL006721	0	52	FALSE	46	149	1	1093	1227	679	90563	46												0				1050	651	990	899	556	942					1891	1172	1800	1781	3014	1864	3355	3160
-6.49276e+18	FALSE	High	IsMasterProtein	AAEL013069-PA Rack1: guanine nucleotide-binding protein subunit beta-like protein	2:253472795:253478980:1|gene:AAEL013069	0	90	FALSE	27	140	26	311	349	788	90468	27												0	836	747	1169	851	779	1187	791	671	1091	90072	80538	107791	126034	119762	109589	140759	167088	102228	86751	129248	141035
5.79271e+18	FALSE	High	IsMasterProtein	AAEL027513-PA	3:342037939:342038436:1|gene:AAEL027513	0	52	FALSE	10	140	9	165	179	1037	90334	10												0	755	592	976	753	629	1043	824	731	1033	43606	34185	57734	56373	48233	40278	64041	66803	38273	33934	46427	47959
-8.88428e+18	FALSE	High	IsMasterProtein	AAEL000424-PA leucine aminopeptidase	3:185208598:185284141:1|gene:AAEL000424	0	81	FALSE	33	145	33	510	548	646	90288	33												0	814	843	1255	794	784	1243	831	842	1283	134370	139286	165171	207306	109524	108049	137859	171401	129410	131048	155722	199829
-5.13147e+17	FALSE	High	IsMasterProtein	AAEL007023-PB estradiol 17 beta-dehydrogenase	2:241999625:242047416:1|gene:AAEL007023	0	68	FALSE	38	172	38	719	777	818	89754	38												0	780	666	1113	764	603	1043	827	630	1068	135520	115722	173844	193404	162853	128489	213228	222298	137997	105025	166772	178174
-2.90708e+18	FALSE	High	IsMasterProtein	AAEL022819-PB	3:195302736:195343435:1|gene:AAEL022819	0	50	FALSE	64	168	64	1681	1916	577	89347	64												0	699	492	856	715	505	888	680	470	849	151819	106901	217120	185892	119482	84409	167156	148398	115408	79682	169628	143931
8.27417e+18	FALSE	High	IsMasterProtein	AAEL017116-PA	3:88918513:88932941:1|gene:AAEL017116	0	55	FALSE	30	149	4	600	679	897	88600	30			RNA binding	Pf00076, Pf08075, Pf13893, Pf14259	23687536	AAEL017116	AaeL_AAEL017116; LOC23687536	3				0	1131	479	584	1296	756	899	1189	724	883	8228	3487	7273	4245	6570	3832	5069	4558	7424	4522	6242	5509
1.73215e+18	FALSE	High	IsMasterProtein	AAEL004472-PA	3:110000081:110030899:-1|gene:AAEL004472	0	49	FALSE	35	164	33	796	868	727	88108	35												0	967	790	1125	923	778	1122	919	735	1140	106711	87113	110305	124142	134537	113454	145743	163470	118688	94958	129183	147325
-8.3995e+18	FALSE	High	IsMasterProtein	AAEL006836-PA dihydropteridine reductase	3:5641171:5642072:1|gene:AAEL006836	0	76	FALSE	11	139	11	235	250	595	88012	11												0	930	837	1168	890	832	1155	913	816	1130	76727	69029	82466	96299	59951	56039	67349	77808	51736	46232	56666	64036
5.97216e+18	FALSE	High	IsMasterProtein	AAEL000486-PA chaperonin	3:161287825:161309866:1|gene:AAEL000486	0	82	FALSE	40	156	40	542	596	655	87878	40												0	760	605	1035	744	598	1002	746	650	1053	137385	109276	180743	187048	125875	101277	169292	169711	133877	116632	179524	189028
-6.88662e+18	FALSE	High	IsMasterProtein	AAEL017451-PA Angiotensin-converting enzyme	2:432592236:432594457:-1|gene:AAEL017451	0	68	FALSE	40	148	40	635	737	677	87675	40												0	693	744	1199	694	763	1251	649	664	1182	112047	120324	161740	193915	100968	110972	145465	182010	87708	89748	135168	159768
7.83268e+18	FALSE	High	IsMasterProtein	AAEL014913-PC Pyruvate kinase	1:285281153:285282848:1|gene:AAEL014913	0	81	FALSE	31	137	31	513	555	740	87035	31												0	721	549	924	767	612	964	775	601	982	84594	64403	117326	108352	83834	66904	109305	105408	101733	78864	131289	128863
-2.61732e+18	FALSE	High	IsMasterProtein	AAEL002759-PD tropomyosin invertebrate	3:145184322:145195971:1|gene:AAEL002759	0	85	FALSE	35	166	34	284	324	486	86894	35												0	864	630	1016	867	667	1143	869	649	1054	113549	82801	131461	133571	128917	99169	148616	169895	165187	123419	190138	200397
8.73039e+18	FALSE	High	IsMasterProtein	AAEL015007-PA Proteasome subunit alpha type	2:337725351:337726604:-1|gene:AAEL015007	0	88	FALSE	25	152	25	275	305	632	86707	25												0	941	897	1346	916	856	1334	931	820	1238	128307	122402	136413	183548	104532	97619	114094	152255	130682	115074	140393	173744
5.05349e+18	FALSE	High	IsMasterProtein	AAEL009345-PA prohibitin	2:404851567:404852750:-1|gene:AAEL009345	0	95	FALSE	24	147	24	272	299	553	86544	24												0	885	792	1191	829	718	1127	922	828	1182	83435	74649	94240	112285	87867	76191	106043	119507	121963	109519	132298	156437
6.23115e+18	FALSE	High	IsMasterProtein	AAEL001112-PB	3:406508751:406535733:1|gene:AAEL001112	0	72	FALSE	41	136	41	813	901	522	85976	41												0	779	688	1100	780	701	1137	761	687	1122	80092	70781	102849	113087	88121	79207	112982	128461	101689	91806	133597	149948
-5.19577e+17	FALSE	High	IsMasterProtein	AAEL010821-PA RpLP0: 60S ribosomal protein LP0	3:52049302:52050511:1|gene:AAEL010821	0	69	FALSE	27	142	27	315	338	560	85646	27												0	893	842	1213	842	801	1205	847	799	1145	86516	81578	96867	117493	86275	82065	102460	123423	97262	91818	114848	131517
6.46312e+18	FALSE	High	IsMasterProtein	AAEL024844-PA	3:341721998:341726652:-1|gene:AAEL024844	0	27	FALSE	17	174	17	239	264	1026	85628	17												0	740	420	900	663	376	842	691	369	820	125474	71135	169548	152585	132227	75092	199573	168004	138958	74210	201206	164979
1.25659e+18	FALSE	High	IsMasterProtein	AAEL014452-PA acyl-coa dehydrogenase	2:118936939:118946720:1|gene:AAEL014452	0	64	FALSE	30	154	30	420	455	815	85405	30												0	923	827	1279	876	790	1255	873	774	1264	112815	101063	122268	156343	103121	93053	117744	147790	124295	110210	142353	179974
7.19242e+18	FALSE	High	IsMasterProtein	AAEL007306-PC alpha-actinin	3:196806418:196845932:1|gene:AAEL007306	0	56	FALSE	48	153	48	896	1036	560	84802	48												0	722	484	967	790	552	987	742	532	983	127262	85295	176287	170440	134571	94065	170287	168053	133382	95677	179740	176662
-6.31757e+18	FALSE	High	IsMasterProtein	AAEL007702-PA chaperonin	2:470268499:470277495:-1|gene:AAEL007702	0	74	FALSE	31	139	31	533	572	747	84535	31												0	703	564	997	657	521	969	720	573	988	104309	83749	148408	147928	84774	67214	129017	125077	68086	54187	94597	93497
5.4965e+18	FALSE	High	IsMasterProtein	AAEL010697-PD 3-ketoacyl-coa thiolase, mitochondrial (beta- ketothiolase) (acetyl-coa acyltransferase) (mitochondrial 3-oxoacyl- coa thiolase)	2:176316915:176327753:1|gene:AAEL010697	0	83	FALSE	27	133	27	398	416	854	84291	27												0	808	652	1073	878	720	1097	842	669	1069	95674	77204	118472	127127	112280	92137	127885	140230	80816	64256	95994	102609
-7.3684e+17	FALSE	High	IsMasterProtein	AAEL005216-PA	3:89616833:89638996:1|gene:AAEL005216	0	76	FALSE	22	126	22	383	402	596	84170	22												0	842	674	1082	834	675	1099	839	725	1184	64794	51811	76912	83257	75048	60707	89951	98838	72933	62982	86878	102855
6.47907e+17	FALSE	High	IsMasterProtein	AAEL023294-PA	NIGP01002004:5539:25985:1|gene:AAEL023294	0	29	FALSE	42	137	6	1581	1781	620	83929	42												0	1071	968	1337	954	628	945	1006	863	1270	16522	14924	15422	20621	10796	7103	11311	10694	17869	15336	17762	22563
-2.22686e+18	FALSE	High	IsMasterProtein	AAEL023255-PA Ribonucleoside-diphosphate reductase	NIGP01000422:4597:20806:1|gene:AAEL023255	0	59	FALSE	33	124	33	844	957	698	83556	33												0	505	366	810	516	391	788	575	439	832	60439	43801	119743	97036	92302	69965	178845	140882	71539	54616	124365	103518
-1.57966e+17	FALSE	High	IsMasterProtein	AAEL012427-PA	3:125844970:125850839:1|gene:AAEL012427	0	68	FALSE	30	142	30	448	503	544	83281	30												0	456	332	855	457	311	848	455	327	883	78678	57244	172641	147613	83330	56779	182450	154723	69687	50038	153168	135176
6.37079e+18	FALSE	High	IsMasterProtein	AAEL010063-PA chaperonin	3:10684063:10694085:1|gene:AAEL010063	0	75	FALSE	38	155	38	546	596	657	83105	38												0	759	653	1043	713	621	1026	730	643	1034	169887	146142	223742	233422	136741	119042	191771	196679	137279	121030	188094	194415
-5.48247e+18	FALSE	High	IsMasterProtein	AAEL008216-PA aconitase	2:5912503:5920806:-1|gene:AAEL008216	0	58	FALSE	36	147	36	901	987	616	82216	36												0	655	562	914	680	561	869	658	541	874	107483	92257	164157	150112	135332	111686	198958	172920	89541	73653	136034	118953
-7.66298e+18	FALSE	High	IsMasterProtein	AAEL009994-PA RpL4: 60S ribosomal protein L4	1:193253785:193263498:-1|gene:AAEL009994	0	49	FALSE	24	148	24	431	489	1130	81178	24												0	844	666	864	807	616	835	787	626	854	126310	99788	149741	129343	111700	85299	138360	115535	112952	89848	143607	122678
6.58371e+18	FALSE	High	IsMasterProtein	AAEL012312-PA proliferation-associated 2g4 (pa2g4/ebp1)	2:102868312:102891734:1|gene:AAEL012312	0	71	FALSE	29	138	29	443	480	837	80956	29												0	755	606	914	730	582	882	742	599	892	107765	86580	142793	130512	112420	89585	154006	135906	92183	74406	124279	110798
5.40722e+18	FALSE	High	IsMasterProtein	AAEL019783-PB	3:84719002:84760819:1|gene:AAEL019783	0	29	FALSE	58	147	58	2651	2947	494	80947	58												0	996	730	1135	922	670	1062	922	681	1103	149812	109775	150438	170766	150777	109606	163549	173714	136692	100946	148249	163497
6.67638e+18	FALSE	High	IsMasterProtein	AAEL003993-PA cyclohex-1-ene-1-carboxyl-CoA hydratase, putative	3:254017675:254027104:1|gene:AAEL003993	0	79	FALSE	20	130	20	292	315	847	80230	20												0	844	749	1113	862	771	1097	817	721	1044	79774	70847	94531	105213	79885	71465	92691	101714	115522	102032	141466	147650
6.59277e+18	FALSE	High	IsMasterProtein	AAEL005997-PA allergen, putative	3:154732040:154745640:-1|gene:AAEL005997	0	88	FALSE	22	141	22	132	148	714	80055	22												0	962	960	1295	957	884	1273	836	793	1190	94912	94714	98671	127787	89792	83003	93862	119448	96155	91155	114962	136797
-8.16906e+18	FALSE	High	IsMasterProtein	AAEL025697-PA	3:295388179:295403780:1|gene:AAEL025697	0	60	FALSE	35	137	34	671	726	621	79878	35												0	788	668	1089	821	701	1082	864	749	1122	128366	108743	162889	177322	124615	106450	151828	164263	102119	88533	118180	132646
9.18618e+18	FALSE	High	IsMasterProtein	AAEL007097-PA 4-nitrophenylphosphatase	2:129541643:129542667:-1|gene:AAEL007097	0	79	FALSE	24	126	24	319	359	549	78872	24												0	641	521	896	627	544	919	534	454	878	85683	69670	133761	119903	60254	52198	96031	88246	48152	40881	90107	79147
-1.01714e+18	FALSE	High	IsMasterProtein	AAEL008500-PB DEAD box ATP-dependent RNA helicase	2:395115165:395121463:-1|gene:AAEL008500	0	74	FALSE	36	145	36	439	504	819	78056	36												0	663	500	910	694	532	976	693	537	1004	112352	84738	169563	154235	132924	101908	191584	186995	119994	92930	173069	173835
-3.13601e+18	FALSE	High	IsMasterProtein	AAEL013492-PA PPO5: prophenoloxidase	2:199300412:199313790:-1|gene:AAEL013492	0	59	FALSE	34	130	34	685	790	644	77823	34												0	574	533	934	630	564	942	686	620	976	83498	77598	145501	135947	75495	67590	119905	112960	89766	81180	130887	127728
9.19282e+18	FALSE	High	IsMasterProtein	AAEL002652-PB	2:243365910:243380874:-1|gene:AAEL002652	0	58	FALSE	25	115	25	649	726	926	77717	25												0	1073	944	1339	1100	980	1360	1042	886	1272	83667	73606	77980	104416	77295	68879	70296	95633	82611	70240	79267	100863
-7.77687e+18	FALSE	High	IsMasterProtein	AAEL012825-PA bifunctional purine biosynthesis protein	1:242550177:242552077:-1|gene:AAEL012825	0	74	FALSE	36	145	36	590	642	803	77185	36												0	786	723	1128	713	684	1120	755	691	1122	127914	117772	162785	183680	104976	100790	147263	164929	102806	94054	136167	152744
-1.24705e+18	FALSE	High	IsMasterProtein	AAEL006634-PA acetyl-coa acetyltransferase, mitochondrial (acetoacetyl-coa thiolase)	3:249721209:249722604:-1|gene:AAEL006634	0	84	FALSE	27	110	27	409	433	837	76552	27												0	896	667	1059	970	765	1115	937	738	1105	89444	66532	99820	105686	82156	64792	84737	94506	90076	70944	96102	106167
8.7802e+18	FALSE	High	IsMasterProtein	AAEL028188-PC	1:307321602:307367699:-1|gene:AAEL028188	0	27	FALSE	39	132	3	1656	1865	624	75960	39												0	710	302	625	736	340	639	728	285	576	10307	4378	14509	9065	13864	6401	18824	12021	10829	4235	14879	8577
3.02583e+18	FALSE	High	IsMasterProtein	AAEL010097-PA	2:35754024:35763025:1|gene:AAEL010097	0	48	FALSE	26	129	26	599	672	619	75771	26					5572898	AAEL010097	AaeL_AAEL010097; LOC5572898	2				0	869	751	1052	952	788	1047	912	822	1088	84571	73005	97269	102350	86460	71561	90811	95035	103394	93103	113325	123301
-5.55483e+18	FALSE	High	IsMasterProtein	AAEL004088-PH aldo-keto reductase	3:401671882:401678110:-1|gene:AAEL004088	0	80	FALSE	21	125	1	318	356	646	75326	21												0	1125	1067	1336	935	975	1226	1030	1047	1310	23937	22700	21278	28418	18416	19214	19696	24154	17053	17329	16558	21689
-2.78389e+18	FALSE	High	IsMasterProtein	AAEL013359-PE DEAD box ATP-dependent RNA helicase	2:240486139:240507825:-1|gene:AAEL013359	0	90	FALSE	31	136	31	404	455	599	74834	31												0	851	806	1285	796	749	1274	787	748	1198	79571	75334	93450	120090	97586	91929	122656	156305	76193	72466	96847	115992
-7.71047e+18	FALSE	High	IsMasterProtein	AAEL009955-PB	3:77687563:77708371:1|gene:AAEL009955	0	27	FALSE	60	134	60	3343	3696	766	74193	60												0	868	514	807	825	530	807	787	492	799	121179	71815	139664	112655	139932	90002	169659	136879	132235	82735	168097	134392
1.26635e+18	FALSE	High	IsMasterProtein	AAEL017179-PA	3:350829808:350830671:-1|gene:AAEL017179	0	86	FALSE	21	153	20	245	267	840	73750	21												0	653	540	1062	728	632	1192	714	631	1153	56233	46478	86117	91415	95857	83287	131753	157018	92278	81626	129302	149048
2.21273e+18	FALSE	High	IsMasterProtein	AAEL006820-PA lipid storage droplets surface binding protein 2 (lsd2)	1:53022413:53035015:1|gene:AAEL006820	0	85	FALSE	27	124	27	323	357	828	73671	27												0	692	739	1105	658	746	1139	686	771	1174	90901	97037	131280	145013	68841	78041	104682	119217	82509	92663	120197	141062
6.74471e+18	FALSE	High	IsMasterProtein	AAEL012326-PA calmodulin	3:316468988:316550644:-1|gene:AAEL012326	0	85	FALSE	11	108	11	149	168	422	73575	11												0	824	715	1247	862	765	1278	944	834	1392	60015	52081	72845	90873	51689	45870	59967	76630	75377	66542	79807	111117
-7.12415e+18	FALSE	High	IsMasterProtein	AAEL004490-PA Putative prohibitins and stomatins of the pid superfamily protein	2:453139304:453141221:1|gene:AAEL004490	0	72	FALSE	29	127	29	373	415	758	73462	29												0	876	668	1121	861	639	1129	839	604	1062	84386	64293	96280	107921	69110	51297	80261	90599	84688	60940	100934	107231
6.82713e+18	FALSE	High	IsMasterProtein	AAEL010608-PC succinate dehydrogenase	3:291643319:291657919:1|gene:AAEL010608	0	55	FALSE	21	107	21	658	719	693	72842	21												0	814	718	1208	749	646	1134	863	746	1184	102334	90300	125759	151855	57192	49322	76369	86631	56849	49146	65859	77995
-2.01804e+18	FALSE	High	IsMasterProtein	AAEL013739-PA electron transport oxidoreductase	1:237623076:237641550:1|gene:AAEL013739	0	69	FALSE	21	116	21	329	344	843	72386	21												0	766	594	1064	844	674	1127	812	651	1149	76123	59010	99330	105671	88587	70751	104938	118297	90171	72272	111038	127568
-8.97168e+18	FALSE	High	IsMasterProtein	AAEL002761-PAJ tropomyosin invertebrate	3:145020448:145108680:1|gene:AAEL002761	0	75	FALSE	28	133	4	285	329	474	71951	28												0	809	634	952	821	609	918	807	599	931	30370	23788	37521	35711	8491	6294	10337	9492	19633	14575	24332	22645
-1.14521e+18	FALSE	High	IsMasterProtein	AAEL002508-PA 26S protease regulatory subunit 6a	1:90362453:90374903:-1|gene:AAEL002508	0	71	FALSE	32	115	31	428	477	534	71124	32												0	830	673	1199	847	667	1214	803	653	1231	76015	61591	91575	109758	81322	64103	96036	116630	79029	64251	98397	121085
5.43155e+16	FALSE	High	IsMasterProtein	AAEL010464-PE glutamate dehydrogenase	1:204143634:204173879:-1|gene:AAEL010464	0	54	FALSE	25	127	2	552	610	810	70984	25												0	783	438	698	607	326	591	752	357	607	4963	2774	6338	4423	5089	2728	8378	4948	15327	7270	20392	12387
3.27805e+18	FALSE	High	IsMasterProtein	AAEL012172-PB methylthioadenosine phosphorylase	2:204263088:204263984:-1|gene:AAEL012172	0	90	FALSE	22	125	22	279	304	652	70875	22												0	970	861	1208	1029	902	1247	985	866	1200	96611	85763	99618	120382	84471	74040	82058	102327	87632	77047	88946	106762
-3.67569e+18	FALSE	High	IsMasterProtein	AAEL010823-PA ATP synthase delta chain	3:51727775:51748431:1|gene:AAEL010823	0	57	FALSE	18	123	18	210	226	970	70495	18												0	707	555	1007	655	517	973	665	534	979	114423	89878	161907	163054	68351	53965	104306	101466	88961	71493	133759	131015
-8.63805e+18	FALSE	High	IsMasterProtein	AAEL014768-PB glutamate synthase	2:85289653:85320871:1|gene:AAEL014768	0	35	FALSE	45	121	45	2080	2291	674	69960	45												0	587	529	871	559	493	835	603	551	889	82519	74289	140465	122372	62932	55488	112498	93948	86770	79278	143965	127971
-7.96899e+18	FALSE	High	IsMasterProtein	AAEL013952-PD prohibitin	2:332006403:332014998:-1|gene:AAEL013952	0	71	FALSE	20	122	20	354	390	890	69492	20												0	793	555	947	769	552	931	757	550	980	80870	56592	102035	96660	89753	64402	116705	108637	96449	70042	127437	124826
3.52592e+18	FALSE	High	IsMasterProtein	AAEL002761-PAM tropomyosin invertebrate	3:145020448:145097247:1|gene:AAEL002761	0	82	FALSE	28	130	3	284	327	479	69487	28												0	1032	729	1005	1080	701	971	1124	787	1060	16484	11641	15967	16049	17061	11081	15804	15348	17123	11996	15239	16161
3.18151e+18	FALSE	High	IsMasterProtein	AAEL024562-PA	2:64686673:64793878:-1|gene:AAEL024562	0	61	FALSE	28	124	28	553	626	822	69485	28												0	871	733	1322	837	703	1278	882	718	1210	97374	81970	111846	147851	106072	89119	126757	161993	95320	77628	108099	130843
1.70781e+18	FALSE	High	IsMasterProtein	AAEL001715-PA chaperonin	2:443080403:443083408:1|gene:AAEL001715	0	83	FALSE	38	131	38	543	594	594	69483	38												0	815	731	1101	764	668	1045	770	655	1040	106705	95716	130863	144094	83791	73349	109728	114674	88236	75019	114601	119150
9.19583e+18	FALSE	High	IsMasterProtein	AAEL004088-PG aldo-keto reductase	3:401672228:401678110:-1|gene:AAEL004088	0	80	FALSE	21	116	1	317	355	619	69454	21												0	1093	1660	2042	1040	1553	1967	1164	1809	2199	9284	14098	8492	17343	3639	5436	3500	6885	4163	6467	3575	7860
-6.28637e+18	FALSE	High	IsMasterProtein	AAEL003746-PA 4-Hydroxybutyrate CoA-transferase, putative	1:248503192:248525465:1|gene:AAEL003746	0	63	FALSE	26	118	26	479	518	809	69119	26												0	850	611	940	812	588	907	843	617	970	121955	87746	143525	134850	79392	57513	97805	88713	100563	73567	119298	115721
7.95926e+18	FALSE	High	IsMasterProtein	AAEL000758-PB ubiquitin-activating enzyme E1	3:244989935:245009640:-1|gene:AAEL000758	0	47	FALSE	37	120	37	1088	1212	534	68029	37												0	572	517	836	565	488	827	582	506	831	79050	71403	138192	115466	86970	75113	153984	127311	103366	89860	177715	147763
-7.56687e+18	FALSE	High	IsMasterProtein	AAEL002416-PA short-chain dehydrogenase	1:176719049:176726650:1|gene:AAEL002416	0	66	FALSE	27	113	26	415	446	860	67133	27												0	736	547	966	728	495	865	753	504	907	98092	72961	133319	128748	108407	73706	148823	128668	69387	46451	92179	83640
-6.26933e+18	FALSE	High	IsMasterProtein	AAEL002178-PC	1:101603458:101612842:1|gene:AAEL002178	0	52	FALSE	32	108	32	541	608	892	66883	32												0	953	816	1092	934	781	1081	1017	830	1087	101529	86912	106527	116336	85979	71910	92029	99467	65192	53149	64070	69640
1.23793e+18	FALSE	High	IsMasterProtein	AAEL004308-PA Proteasome subunit alpha type	2:386664237:386665094:1|gene:AAEL004308	0	70	FALSE	16	113	16	242	269	478	66063	16												0	1009	1005	1370	1010	996	1396	888	834	1162	99525	99146	98684	135241	84491	83399	83693	116876	84967	79802	95663	111197
6.62195e+18	FALSE	High	IsMasterProtein	AAEL026038-PA	1:235764736:235785810:-1|gene:AAEL026038	0	54	FALSE	27	101	27	778	881	706	66058	27												0	817	641	1008	795	630	993	796	626	978	89952	70505	110050	110952	119053	94385	149768	148762	77743	61210	97709	95537
8.39283e+18	FALSE	High	IsMasterProtein	AAEL010464-PG glutamate dehydrogenase	1:204143634:204173879:-1|gene:AAEL010464	0	52	FALSE	24	118	1	566	626	784	65869	24												0							836	421	746									3033	1528	3628	2707
1.05564e+18	FALSE	High	IsMasterProtein	AAEL000951-PA elongation factor 1-beta2	3:376987939:376989169:-1|gene:AAEL000951	0	57	FALSE	11	98	11	224	246	473	65575	11												0	725	609	1224	747	632	1229	732	616	1226	83515	70195	115192	141043	91747	77681	122832	150914	77366	65060	105652	129491
2.56652e+18	FALSE	High	IsMasterProtein	AAEL007526-PF electron transfer flavoprotein-ubiquinone oxidoreductase	2:217545789:217551935:-1|gene:AAEL007526	0	62	FALSE	24	106	24	605	662	714	65541	24												0	718	584	1004	702	553	975	702	569	992	88565	71993	123368	123907	82552	65104	117661	114769	74858	60633	106648	105767
-5.06788e+18	FALSE	High	IsMasterProtein	AAEL011288-PA elongation factor 1 gamma	1:15012322:15022422:-1|gene:AAEL011288	0	53	FALSE	25	118	25	432	489	768	65486	25												0	447	274	693	523	336	695	498	318	726	93413	57160	208993	144749	110516	70960	211282	146808	102369	65415	205560	149329
-6.34524e+18	FALSE	High	IsMasterProtein	AAEL002898-PA	1:108662082:108680425:1|gene:AAEL002898	0	42	FALSE	13	118	13	221	247	935	65357	13												0	1067	1132	1686	1029	1094	1592	871	899	1451	100454	106615	94184	158779	114893	122158	111660	177769	86955	89688	99810	144817
4.78587e+18	FALSE	High	IsMasterProtein	AAEL002296-PA trifunctional enzyme beta subunit (tp-beta)	3:374095862:374111948:1|gene:AAEL002296	0	62	FALSE	25	105	25	469	507	900	65266	25												0	700	506	859	711	524	854	662	501	869	80082	57860	114322	98152	100397	73946	141158	120540	43368	32854	65512	56949
-4.33422e+18	FALSE	High	IsMasterProtein	AAEL019549-PA	1:81816105:81914398:-1|gene:AAEL019549	0	42	FALSE	29	109	29	1265	1414	520	64825	29												0	664	432	870	624	386	817	664	432	868	92623	60300	139426	121253	87826	54265	140704	115006	71520	46570	107759	93486
-8.26538e+18	FALSE	High	IsMasterProtein	AAEL000081-PB peroxisome assembly factor-2 (peroxisomal-type ATPase 1)	2:184466200:184482469:-1|gene:AAEL000081	0	42	FALSE	38	112	38	1117	1223	478	64706	38												0	1005	773	1091	874	689	1018	1024	820	1154	100304	77130	99793	108924	106783	84139	122183	124346	88965	71237	86840	100176
5.68229e+18	FALSE	High	IsMasterProtein	AAEL019937-PA Superoxide dismutase [Cu-Zn]	3:265360613:265382514:-1|gene:AAEL019937	0	92	FALSE	11	97	11	153	154	624	64527	11												0	871	870	1388	919	916	1476	879	883	1413	67003	66909	76920	106804	55303	55093	60158	88765	49370	49548	56138	79315
-2.62676e+18	FALSE	High	IsMasterProtein	AAEL026446-PB	2:155094393:155104015:-1|gene:AAEL026446	0	19	FALSE	14	103	2	645	705	540	64449	14												0				749	587	974								3619	2832	4828	4701
-6.8018e+18	FALSE	High	IsMasterProtein	AAEL020592-PD	3:121889272:121943908:-1|gene:AAEL020592	0	28	FALSE	48	122	48	2654	2921	671	64404	48												0	876	756	1203	939	807	1241	853	747	1167	99743	86100	113862	137018	118035	101369	125637	155975	106933	93563	125308	146259
-8.0923e+18	FALSE	High	IsMasterProtein	AAEL002023-PA imaginal disc growth factor	2:425558678:425582350:-1|gene:AAEL002023	0	59	FALSE	21	116	21	441	480	821	64024	21												0	766	530	974	759	524	982	735	503	1017	111535	77246	145619	141859	104947	72396	138220	135705	119522	81835	162596	165363
6.22021e+18	FALSE	High	IsMasterProtein	AAEL023850-PA	1:201253386:201289284:1|gene:AAEL023850	0	40	FALSE	51	111	51	1638	1833	841	64023	51												0	716	481	795	649	440	762	668	444	752	146373	98321	204293	162500	82730	56121	127476	97085	90821	60399	135959	102253
-2.47942e+18	FALSE	High	IsMasterProtein	AAEL004563-PA 26S protease regulatory subunit S10b	1:144860545:144887280:1|gene:AAEL004563	0	71	FALSE	25	119	25	393	444	742	63531	25												0	839	670	1166	900	703	1155	818	678	1181	111436	89001	132744	154781	101004	78950	112276	129725	82685	68534	101074	119411
-6.11414e+18	FALSE	High	IsMasterProtein	AAEL007160-PA Ubqn: ubiquilin	3:191531808:191563096:1|gene:AAEL007160	0	65	FALSE	16	98	16	505	552	506	63075	16												0	972	832	1311	1145	1055	1464	1082	1007	1396	32988	28240	33945	44490	44576	41084	38928	57002	43367	40331	40065	55926
-2.76875e+18	FALSE	High	IsMasterProtein	AAEL024802-PA	NIGP01000077:9667:11655:-1|gene:AAEL024802	0	19	FALSE	15	114	2	662	733	505	63066	15												0	858	409	711	825	419	702	917	555	886	2384	1137	2779	1977	2050	1041	2486	1744	4207	2545	4587	4063
-8.64843e+16	FALSE	High	IsMasterProtein	AAEL010087-PA Prosalpha3: 26S proteasome alpha 3 subunit	2:200456574:200468749:1|gene:AAEL010087	0	74	FALSE	18	104	18	261	288	728	62846	18												0	859	741	1228	866	815	1286	862	802	1267	67698	58415	78808	96751	86824	81718	100207	128893	83187	77386	96528	122344
-3.08212e+18	FALSE	High	IsMasterProtein	AAEL000746-PA NADP-specific isocitrate dehydrogenase	2:52107097:52108326:1|gene:AAEL000746	0	76	FALSE	27	109	25	409	458	684	62762	27												0	639	513	989	618	524	983	684	556	1009	66747	53543	104408	103219	66913	56748	108252	106426	91055	74010	133101	134317
5.10788e+18	FALSE	High	IsMasterProtein	AAEL003530-PA RpLP1: acidic ribosomal protein P1, putative	2:256239130:256239852:1|gene:AAEL003530	0	79	FALSE	9	90	9	112	115	428	62738	9												0	878	823	1437	859	767	1378	872	808	1401	37227	34900	42400	60914	37274	33281	43391	59801	52797	48936	60576	84837
2.70455e+18	FALSE	High	IsMasterProtein	AAEL022931-PA	1:134422782:134445283:-1|gene:AAEL022931	0	47	FALSE	34	116	34	927	1056	619	62706	34												0	726	627	1047	733	601	981	726	637	1062	89927	77622	123820	129674	89540	73339	122122	119761	85294	74843	117405	124703
-5.67006e+18	FALSE	High	IsMasterProtein	AAEL016992-PC	2:133741534:134168392:1|gene:AAEL016992	0	46	FALSE	23	106	5	749	831	699	62467	23												0	1021	1065	1343	1038	1035	1342	845	854	1157	31338	32686	30688	41203	13167	13133	12689	17023	15524	15676	18363	21246
-8.16633e+18	FALSE	High	IsMasterProtein	AAEL022935-PA	3:341140185:341140694:-1|gene:AAEL022935	0	43	FALSE	11	129	3	169	189	1046	62291	11												0	740	586	1046	776	599	1054	767	567	1021	35959	28477	48573	50804	55319	42703	71324	75145	67711	50069	88291	90131
9.13505e+18	FALSE	High	IsMasterProtein	AAEL010641-PB APG7A: autophagy related gene	2:279267010:279273198:1|gene:AAEL010641	0	64	FALSE	29	99	29	642	704	493	62264	29												0	733	705	1191	732	698	1178	749	668	1145	84111	80806	114687	136558	72348	68974	98813	116447	75226	67075	100377	114931
-4.62444e+18	FALSE	High	IsMasterProtein	AAEL010640-PA phosphoribosylamine-glycine ligase	2:326796724:326830963:-1|gene:AAEL010640	0	35	FALSE	28	94	28	1372	1470	736	61730	28												0	778	692	1083	790	695	1070	769	742	1089	56136	49910	72134	78144	69561	61165	88033	94158	55951	54007	72783	79249
-4.07897e+16	FALSE	High	IsMasterProtein	AAEL019604-PB	2:136243301:136331256:1|gene:AAEL019604	0	58	FALSE	26	113	26	498	541	519	61055	26												0	656	592	943	640	577	974	661	638	985	92782	83693	141477	133452	93132	83964	145427	141640	82265	79470	124542	122630
4.77671e+17	FALSE	High	IsMasterProtein	AAEL025594-PA	3:196681534:196702499:1|gene:AAEL025594	0	70	FALSE	22	100	22	410	467	527	60725	22												0	874	738	1280	945	807	1332	883	725	1211	65821	55600	75349	96409	83615	71412	88459	117865	54865	45054	62113	75248
-4.89705e+18	FALSE	High	IsMasterProtein	AAEL015458-PA Tf1: transferrin	1:22490674:22492640:-1|gene:AAEL015458	0	59	FALSE	33	102	33	633	706	744	60558	33												0	639	286	450	647	311	455	665	282	425	129578	57932	202815	91291	114526	55089	176935	80444	106196	44968	159711	67928
6.96721e+18	FALSE	High	IsMasterProtein	AAEL009389-PA Transaldolase	3:380913462:380923764:1|gene:AAEL009389	0	68	FALSE	18	112	18	333	370	658	60538	18												0	620	437	771	637	455	783	650	511	835	82844	58502	133724	103103	108884	77799	170992	133821	86873	68392	133714	111707
6.20795e+18	FALSE	High	IsMasterProtein	AAEL008167-PB aspartate ammonia lyase	3:9298266:9329844:-1|gene:AAEL008167	0	61	FALSE	21	105	21	503	543	838	60180	21												0	793	678	1076	811	655	1060	742	563	1010	75990	65028	95853	103101	96493	77987	118981	126133	84107	63872	113367	114515
4.00186e+18	FALSE	High	IsMasterProtein	AAEL011778-PA WD-repeat protein	3:3768645:3808761:1|gene:AAEL011778	0	49	FALSE	20	98	20	604	658	658	59998	20												0	704	611	976	728	660	984	723	665	1000	59444	51600	84412	82349	71234	64578	97840	96302	77352	71156	107024	107019
-5.94695e+18	FALSE	High	IsMasterProtein	AAEL002401-PA proteasome subunit beta type	2:302264623:302266570:1|gene:AAEL002401	0	86	FALSE	18	95	18	206	231	665	59576	18												0	865	850	1402	909	850	1389	852	826	1372	59629	58534	68901	96626	111251	104016	122371	169996	86432	83756	101455	139190
2.53864e+18	FALSE	High	IsMasterProtein	AAEL009320-PA chaperonin	1:199839071:199849266:-1|gene:AAEL009320	0	55	FALSE	30	111	30	557	595	657	59382	30												0	743	582	972	721	580	1035	721	562	984	100844	79002	135791	131945	96342	77463	133558	138250	93132	72652	129183	127082
2.85046e+18	FALSE	High	IsMasterProtein	AAEL016992-PB	2:133741534:134123594:1|gene:AAEL016992	0	46	FALSE	24	98	6	747	829	658	59107	24												0	1055	1069	1401	921	943	1305	862	830	1354	14711	14894	13938	19526	10895	11159	11833	15445	4687	4512	5439	7362
-8.97236e+18	FALSE	High	IsMasterProtein	AAEL009313-PA elongation factor -1 beta,delta	1:199821410:199832714:1|gene:AAEL009313	0	69	FALSE	18	100	2	265	291	483	58796	18												0	1022	870	1213	961	790	1130	938	787	1141	7298	6212	7138	8658	10755	8844	11196	12657	16920	14203	18038	20576
-6.29316e+18	FALSE	High	IsMasterProtein	AAEL007226-PA nidogen	2:421396567:421414706:1|gene:AAEL007226	0	40	FALSE	31	96	31	1298	1434	477	58376	31												0	1037	804	1109	1073	804	1132	1002	759	1038	82723	64158	79757	88412	113980	85365	106211	120219	59083	44775	58981	61222
-3.82778e+18	FALSE	High	IsMasterProtein	AAEL004978-PB DEAD box ATP-dependent RNA helicase	2:281679377:281691410:-1|gene:AAEL004978	0	45	FALSE	22	98	21	638	687	550	58193	22												0	1021	902	1350	992	856	1289	940	792	1243	67344	59475	65949	89036	66914	57750	67488	86958	67509	56912	71844	89318
-2.41086e+18	FALSE	High	IsMasterProtein	AAEL014080-PA ALDH14080: aldehyde dehydrogenase	1:238615694:238670832:-1|gene:AAEL014080	0	63	FALSE	24	98	22	489	530	568	57974	24												0	850	663	1183	802	634	1190	830	682	1231	85216	66480	100265	118639	88445	70011	110345	131347	73631	60470	88706	109183
6.90705e+18	FALSE	High	IsMasterProtein	AAEL012359-PA nucleoside-diphosphate kinase NBR-A, putative	2:111543270:111543912:1|gene:AAEL012359	0	74	FALSE	12	97	12	168	184	863	57886	12												0	747	664	1093	856	785	1122	751	654	1094	73543	65342	98480	107644	67039	61508	78361	87926	69105	60152	92022	100630
-7.79198e+18	FALSE	High	IsMasterProtein	AAEL001845-PB short-chain dehydrogenase	2:276681959:276682762:1|gene:AAEL001845	0	78	FALSE	18	95	18	267	293	573	57648	18												0	753	700	1260	687	637	1224	740	658	1222	81665	75964	108502	136704	65741	60925	95639	117100	65960	58663	89118	108923
-8.75424e+18	FALSE	High	IsMasterProtein	AAEL003957-PD	3:268285883:268318979:1|gene:AAEL003957	0	73	FALSE	15	110	15	148	171	720	57497	15												0	873	757	1045	869	762	1005	941	758	1013	124158	107663	142252	148659	110167	96540	126720	127392	145647	117402	154824	156806
-4.14235e+18	FALSE	High	IsMasterProtein	AAEL014932-PC Transcription factor BTF3	2:145104560:145105030:1|gene:AAEL014932	0	79	FALSE	12	82	12	156	171	681	57199	12												0	988	862	1150	990	823	1135	960	816	1104	63510	55447	64306	73975	52742	43820	53249	60456	69134	58792	72007	79474
-5.7635e+18	FALSE	High	IsMasterProtein	AAEL002572-PA myosin regulatory light chain 2 (mlc-2)	1:229081202:229083012:-1|gene:AAEL002572	0	90	FALSE	16	83	16	210	228	477	57134	16												0	958	748	1055	906	688	996	967	756	1138	85331	66665	89096	93993	86713	65848	95701	95321	79734	62315	82444	93809
-4.83402e+18	FALSE	High	IsMasterProtein	AAEL013353-PE Profilin	2:240430884:240465770:-1|gene:AAEL013353	0	73	FALSE	7	98	7	126	137	591	56995	7												0	831	830	1153	776	768	1124	799	804	1133	90931	90885	109457	126213	69832	69113	90004	101208	90200	90790	112902	127908
-1.49982e+18	FALSE	High	IsMasterProtein	AAEL002158-PA secreted ferritin G subunit precursor, putative	1:25233741:25234917:-1|gene:AAEL002158	0	55	FALSE	16	101	16	216	242	601	56932	16												0	959	1005	1805	949	1043	1747	963	1054	1932	67420	70641	70286	126846	85966	94492	90616	158344	92255	101006	95849	185181
7.17609e+18	FALSE	High	IsMasterProtein	AAEL012960-PA importin alpha	2:314312074:314328347:1|gene:AAEL012960	0	71	FALSE	20	90	20	526	579	552	56688	20												0	516	476	901	495	429	860	449	384	834	45058	41614	87401	78724	60005	51993	121236	104294	50784	43443	113049	94228
-8.90606e+18	FALSE	High	IsMasterProtein	AAEL010402-PC DEAD box ATP-dependent RNA helicase	1:268456907:268467003:1|gene:AAEL010402	0	48	FALSE	27	103	26	741	801	639	56611	27												0	1144	898	1130	1256	1037	1188	1189	989	1191	89389	70220	78168	88365	92130	76117	73379	87146	61522	51186	51757	61665
-6.54233e+18	FALSE	High	IsMasterProtein	AAEL009496-PA RpS7: 40S ribosomal protein S7	3:344871821:344877072:1|gene:AAEL009496	0	58	FALSE	12	88	12	192	221	992	56303	12												0	824	696	1038	867	716	1023	866	752	1091	59436	50225	72138	74853	58246	48110	67201	68758	49759	43225	57482	62716
-6.64588e+18	FALSE	High	IsMasterProtein	AAEL025321-PA	1:295494088:295495045:-1|gene:AAEL025321	0	72	FALSE	19	101	19	254	274	873	56270	19												0	878	616	964	903	637	966	878	647	977	83723	58729	95316	91888	60630	42794	67178	64905	59402	43772	67692	66109
5.29024e+18	FALSE	High	IsMasterProtein	AAEL000032-PE RpS6: 40S ribosomal protein S6	3:102899691:102909375:-1|gene:AAEL000032	0	34	FALSE	13	100	13	346	393	1052	55776	13												0	746	565	812	709	513	789	736	540	807	76446	57905	102538	83286	86132	62259	121449	95870	85988	63091	116801	94274
4.88604e+17	FALSE	High	IsMasterProtein	AAEL000415-PA AMP dependent coa ligase	3:187120693:187134486:1|gene:AAEL000415	0	58	FALSE	25	94	25	593	650	785	55715	25												0	741	605	959	751	587	990	744	599	981	59788	48773	80639	77320	71333	55766	94958	93987	69097	55556	92812	91071
1.45056e+18	FALSE	High	IsMasterProtein	AAEL001134-PA Probable methylmalonate-semialdehyde dehydrogenase [acylating], mitochondrial Precursor (Malonate-semialdehyde dehydrogenase [acylating])(MMSDH)(EC 1.2.1.27)(EC 1.2.1.18)	3:1644049:1651900:-1|gene:AAEL001134	0	56	FALSE	24	86	24	521	565	777	55193	24												0	981	862	1245	983	838	1229	1016	876	1253	66458	58394	67773	84362	89163	76003	90683	111476	74575	64289	73426	91971
-8.38018e+18	FALSE	High	IsMasterProtein	AAEL005728-PA	2:437306663:437312754:-1|gene:AAEL005728	0	48	FALSE	29	104	29	758	849	778	55112	29	metabolic process	cytoplasm	catalytic activity;nucleotide binding	Pf00458, Pf00587, Pf03129	5566973	AAEL005728	AaeL_AAEL005728; AAEL801208; LOC5566973	2	Aminoacyl-tRNA biosynthesis			1	783	667	1004	769	613	930	734	569	897	77010	65562	98337	98773	92298	73602	119994	111559	83855	64984	114279	102559
-2.57076e+18	FALSE	High	IsMasterProtein	AAEL001946-PA four and a half lim domains	2:193351884:193420790:1|gene:AAEL001946	0	73	FALSE	23	92	3	351	404	780	54857	23												0	1112	806	949	1315	1049	1106	1106	786	805	1451	1052	1305	1238	2161	1724	1643	1817	3809	2706	3444	2771
-5.632e+18	FALSE	High	IsMasterProtein	AAEL002861-PA	1:256024150:256025553:1|gene:AAEL002861	0	58	FALSE	17	83	17	425	476	857	54634	17	metabolic process	membrane	catalytic activity	Pf03435, Pf13460	5576348	AAEL002861	AaeL_AAEL002861; LOC5576348	1				0	489	354	647	511	372	655	510	376	662	64933	46922	132682	85900	60618	44166	118706	77788	68536	50514	134362	88937
8.87795e+18	FALSE	High	IsMasterProtein	AAEL017263-PA	3:78079418:78099124:-1|gene:AAEL017263	0	38	FALSE	31	96	31	925	1036	524	54617	31												0	695	435	792	772	474	822	708	426	814	82951	51909	119279	94479	89954	55268	116507	95768	83731	50366	118250	96315
6.13186e+18	FALSE	High	IsMasterProtein	AAEL005515-PH heterogeneous nuclear ribonucleoprotein	1:8733148:8745533:-1|gene:AAEL005515	0	65	FALSE	20	80	20	280	298	890	54572	20												0	948	744	1026	816	612	948	741	507	934	80496	63148	84926	87170	71796	53828	88004	83419	82282	56328	111092	103782
-5.07534e+16	FALSE	High	IsMasterProtein	AAEL012545-PA Proliferating cell nuclear antigen	2:238123091:238123935:1|gene:AAEL012545	0	68	FALSE	15	91	15	260	289	477	54501	15												0	822	803	1217	863	843	1265	754	778	1246	76275	74504	92773	112937	57800	56437	66967	84744	54963	56727	72895	90816
7.15772e+18	FALSE	High	IsMasterProtein	AAEL004738-PA Methionine aminopeptidase 2	2:288701545:288704620:-1|gene:AAEL004738	0	58	FALSE	27	94	27	499	556	632	54208	27												0	925	694	990	898	685	981	950	746	1048	84982	63772	91864	90951	112297	85651	125019	122696	62572	49158	65883	69057
-2.80372e+18	FALSE	High	IsMasterProtein	AAEL013144-PA Eukaryotic translation initiation factor 3 subunit I (eIF3i)	2:188425320:188435763:1|gene:AAEL013144	0	94	FALSE	22	91	22	326	360	590	53987	22												0	878	768	1248	943	867	1300	894	829	1205	80720	70572	91904	114716	62070	57062	65793	85533	73412	68095	82146	98958
4.16864e+18	FALSE	High	IsMasterProtein	AAEL004102-PA aldo-keto reductase	3:401716039:401717118:1|gene:AAEL004102	0	75	FALSE	20	87	20	318	358	684	53974	20												0	782	920	1353	745	909	1341	806	930	1301	46803	55060	59843	80961	54358	66297	72921	97757	62984	72685	78134	101649
7.95525e+18	FALSE	High	IsMasterProtein	AAEL003750-PA	1:248483475:248493396:1|gene:AAEL003750	0	51	FALSE	10	77	10	174	193	483	53733	10				Pf03066	5578927	AAEL003750	AaeL_AAEL003750; LOC5578927	1				0	985	909	1259	1087	997	1212	944	860	1215	51497	47507	52255	65811	53695	49243	49415	59896	43304	39474	45877	55737
-3.30549e+18	FALSE	High	IsMasterProtein	AAEL014238-PE aromatic amino acid decarboxylase	2:406451794:406468133:-1|gene:AAEL014238	0	60	FALSE	25	99	25	487	549	625	53671	25												0	724	910	1119	743	924	1141	765	966	1162	54628	68672	75428	84407	79602	99007	107189	122321	74742	94331	97676	113470
2.39574e+16	FALSE	High	IsMasterProtein	AAEL007549-PA phosphatidylethanolamine-binding protein	2:327281246:327281881:-1|gene:AAEL007549	0	67	FALSE	14	72	14	211	232	743	53502	14												0	950	879	1282	1007	908	1284	850	743	1240	47369	43831	49856	63925	57446	51787	57050	73251	51615	45086	60692	75259
1.78194e+18	FALSE	High	IsMasterProtein	AAEL006876-PB igf2 mRNA binding protein, putative	3:369896109:369979289:-1|gene:AAEL006876	0	65	FALSE	26	94	26	564	614	850	53428	26												0	1006	909	1301	963	835	1263	1018	887	1278	64994	58744	64632	84114	66419	57579	68983	87124	71020	61917	69771	89147
4.94926e+18	FALSE	High	IsMasterProtein	AAEL009324-PA hydroxyacyl dehydrogenase	1:55128774:55167745:1|gene:AAEL009324	0	68	FALSE	12	85	12	255	269	857	53406	12												0	850	676	1102	888	716	1141	919	753	1172	55403	44094	65206	71886	43871	35383	49394	56345	38993	31947	42441	49740
3.11772e+18	FALSE	High	IsMasterProtein	AAEL006542-PA retinoid-inducible serine carboxypeptidase (serine carboxypeptidase	2:59479343:59480797:1|gene:AAEL006542	0	47	FALSE	19	87	19	484	553	596	53029	19												0	519	369	697	566	391	730	535	360	699	60012	42613	115543	80545	67254	46428	118833	86725	86787	58399	162241	113350
-8.24429e+16	FALSE	High	IsMasterProtein	AAEL009882-PC retinoblastoma-binding protein 4 (rbbp4)	3:122234409:122235763:-1|gene:AAEL009882	0	65	FALSE	17	71	17	429	483	493	52987	17												0	869	835	1240	825	802	1231	847	816	1268	43220	41506	49737	61692	42467	41306	51489	63381	44979	43317	53104	67311
2.85726e+18	FALSE	High	IsMasterProtein	AAEL004284-PA mitochondrial ATPase inhibitor, putative	2:276975237:276984615:1|gene:AAEL004284	0	60	FALSE	11	91	11	109	121	948	52941	11												0	1114	1148	1648	1055	1055	1584	997	965	1469	77048	79413	69147	113945	48221	48194	45701	72397	63581	61534	63768	93648
-7.2238e+18	FALSE	High	IsMasterProtein	AAEL013692-PA PIWI3: PIWI	1:62468824:62479437:-1|gene:AAEL013692	0	40	FALSE	28	93	16	882	998	929	52785	28												0	840	756	1050	911	836	1157	896	777	1022	33833	30465	40277	42304	30545	28047	33546	38823	35457	30719	39556	40422
8.64734e+18	FALSE	High	IsMasterProtein	AAEL002761-PAE tropomyosin invertebrate	3:145050622:145099822:1|gene:AAEL002761	0	45	FALSE	25	103	3	424	458	458	52634	25												0	857	665	902	845	676	917	872	608	867	3621	2811	4226	3811	4542	3632	5373	4925	5149	3587	5902	5116
-3.70615e+18	FALSE	High	IsMasterProtein	AAEL005552-PC succinyl-CoA synthetase beta chain	1:241890364:241909987:1|gene:AAEL005552	0	65	FALSE	19	88	19	421	456	671	52564	19												0	873	648	1063	830	652	1083	831	696	1116	91946	68222	105293	111949	69428	54569	83678	90626	67028	56127	80655	90026
8.90255e+18	FALSE	High	IsMasterProtein	AAEL005266-PD RpS14: 40S ribosomal protein S14	1:3212065:3217522:1|gene:AAEL005266	0	76	FALSE	15	95	15	151	162	1035	52533	15												0	870	690	952	925	731	994	968	770	991	59630	47316	68560	65284	59990	47415	64865	64456	69289	55099	71601	70979
7.57334e+18	FALSE	High	IsMasterProtein	AAEL006833-PE succinyl-CoA synthetase small subunit, putative	3:5655071:5674736:-1|gene:AAEL006833	0	44	FALSE	15	102	14	327	345	907	52451	15												0	795	588	873	758	547	893	732	540	876	67339	49837	84723	73952	79233	57192	104504	93285	66912	49371	91354	80028
-2.02954e+18	FALSE	High	IsMasterProtein	AAEL022979-PL	3:382021896:382053645:-1|gene:AAEL022979	0	36	FALSE	33	96	33	1648	1795	715	52145	33												0	841	594	951	848	586	950	852	574	927	74858	52882	89025	84636	79865	55150	94130	89419	72108	48555	84603	78430
2.86001e+17	FALSE	High	IsMasterProtein	AAEL006441-PA Prosbeta1: 26S proteasome beta 1 subunit	2:438674647:438675492:1|gene:AAEL006441	0	64	FALSE	10	72	10	228	247	599	51934	10												0	1032	979	1261	1121	1151	1401	1060	1063	1357	54841	52039	53162	67020	27989	28742	24978	34992	57204	57339	53957	73219
2.42192e+18	FALSE	High	IsMasterProtein	AAEL013052-PA ubiquitin carboxyl-terminal hydrolase isozyme L3	3:310492551:310504281:1|gene:AAEL013052	0	66	FALSE	15	70	15	228	260	547	51811	15												0	925	840	1190	976	898	1255	1001	932	1220	33836	30723	36565	43505	55086	50736	56468	70857	52422	48803	52355	63853
-8.03076e+18	FALSE	High	IsMasterProtein	AAEL008517-PA elongation factor tu (ef-tu)	2:99419060:99427709:-1|gene:AAEL008517	0	73	FALSE	31	89	30	463	511	796	51769	31												0	709	551	974	701	538	953	707	532	971	58013	45122	81851	79759	69092	53038	98560	93899	68934	51863	97503	94631
1.88313e+18	FALSE	High	IsMasterProtein	AAEL005165-PG chaperone protein DNAj	1:140765057:140792959:1|gene:AAEL005165	0	50	FALSE	20	80	20	468	525	787	51636	20												0	675	447	767	709	489	819	768	533	828	42044	27801	62257	47777	52630	36302	74185	60783	48436	33607	63098	52254
-3.66638e+18	FALSE	High	IsMasterProtein	AAEL023069-PA 26S protease regulatory subunit	1:23573700:23575435:-1|gene:AAEL023069	0	68	FALSE	24	97	23	403	455	841	51509	24												0	872	749	1213	802	650	1172	834	675	1112	79801	68478	91482	110937	77412	62729	96540	113149	67635	54730	81056	90140
6.41533e+18	FALSE	High	IsMasterProtein	AAEL009637-PA cathepsin b	1:222703416:222704438:1|gene:AAEL009637	0	67	FALSE	22	85	21	340	374	699	51296	22												0	937	652	1062	936	671	1083	935	630	1056	68089	47410	72691	77199	73546	52702	78582	85067	72146	48599	77151	81501
2.87251e+18	FALSE	High	IsMasterProtein	AAEL007883-PE fk506-binding protein	3:382192880:382196874:1|gene:AAEL007883	0	77	FALSE	8	91	8	108	115	818	51258	8												0	993	864	1186	1046	840	1218	1092	1031	1257	66704	58035	67166	79651	79418	63741	75913	92493	71342	67353	65317	82134
1.36239e+18	FALSE	High	IsMasterProtein	AAEL019789-PA 40S ribosomal protein S3a	3:304098554:304099366:-1|gene:AAEL019789	0	49	FALSE	12	86	12	270	301	947	51235	12												0	742	603	781	793	561	732	788	608	783	55117	44828	74283	57984	89142	63070	112428	82347	98557	76063	125133	97961
4.37128e+18	FALSE	High	IsMasterProtein	AAEL011302-PD Annexin	3:140270834:140287405:1|gene:AAEL011302	0	69	FALSE	23	78	1	324	356	475	51231	23												0	922	553	990	949	661	983				346	208	375	371	209	145	220	217
-7.90538e+18	FALSE	High	IsMasterProtein	AAEL001869-PB gmp synthase	2:276889932:276910967:-1|gene:AAEL001869	0	65	FALSE	28	85	28	698	782	692	51147	28												0	796	738	1122	792	722	1106	784	674	1041	64148	59457	80583	90413	62795	57280	79328	87753	60673	52119	77363	80568
7.68573e+17	FALSE	High	IsMasterProtein	AAEL001218-PA Aats-ala: alanyl-tRNA synthetase	2:411480510:411489075:1|gene:AAEL001218	0	41	FALSE	33	100	33	966	1081	601	51071	33												0	597	495	804	633	520	841	643	527	856	81748	67883	137003	110197	92129	75707	145659	122500	89837	73608	139769	119622
3.05471e+18	FALSE	High	IsMasterProtein	AAEL001916-PB eukaryotic translation initiation factor 4e	2:193432074:193447293:1|gene:AAEL001916	0	82	FALSE	17	78	2	211	242	590	50951	17												0	881	807	1345	916	802	1226	905	803	1413	2549	2335	2892	3892	6115	5352	6673	8179	2301	2041	2542	3592
8.4169e+17	FALSE	High	IsMasterProtein	AAEL011302-PB Annexin	3:140270834:140285300:1|gene:AAEL011302	0	67	FALSE	23	77	1	325	357	493	50941	23												0							682	578	1008									5838	4944	8558	8626
7.99692e+17	FALSE	High	IsMasterProtein	AAEL011302-PG Annexin	3:140277445:140286037:1|gene:AAEL011302	0	77	FALSE	23	77	1	291	321	487	50934	23												0	963	403	749							1617	677	1679	1257
7.62467e+18	FALSE	High	IsMasterProtein	AAEL017133-PA	2:22989505:22990272:-1|gene:AAEL017133	0	81	FALSE	15	79	15	255	270	866	50639	15	metabolic process		catalytic activity	Pf00106, Pf13561	23687553	AAEL017133	AaeL_AAEL017133; LOC23687553	2				0	794	680	1123	804	660	1074	818	636	1039	57988	49653	73021	82000	48897	40124	60794	65316	38807	30149	47437	49265
-4.99544e+18	FALSE	High	IsMasterProtein	AAEL001794-PB macroglobulin/complement	2:374707211:374736347:1|gene:AAEL001794	0	32	FALSE	33	92	33	1384	1571	679	50592	33												0	839	236	417	818	217	388	832	237	386	140263	39513	167142	69712	126092	33487	154089	59765	96616	27527	116134	44771
2.55001e+18	FALSE	High	IsMasterProtein	AAEL010299-PC RpS12: 40S ribosomal protein S12	3:409279204:409281373:1|gene:AAEL010299	0	63	FALSE	12	87	12	140	153	667	50529	12												0	999	962	1292	967	939	1259	1037	974	1307	50858	48994	50916	65795	57973	56265	59952	75491	62538	58761	60303	78839
6.58385e+18	FALSE	High	IsMasterProtein	AAEL029007-PC 3-hydroxyacyl-coa dehyrogenase	3:235201041:235212021:-1|gene:AAEL029007	0	62	FALSE	21	84	21	305	333	875	50498	21												0	942	697	1109	838	676	1130	893	714	1142	83032	61452	88176	97746	81145	65460	96853	109407	88561	70830	99149	113251
-5.98024e+18	FALSE	High	IsMasterProtein	AAEL021134-PA	NIGP01001694:928:26253:1|gene:AAEL021134	0	59	FALSE	28	80	28	724	806	647	50450	28												0	873	616	912	908	682	1011	953	721	1011	60992	43055	69884	63709	82289	61846	90629	91615	67939	51418	71277	72034
-2.61116e+18	FALSE	High	IsMasterProtein	AAEL005947-PB G-rich sequence factor-1, putative	1:257458541:257470343:1|gene:AAEL005947	0	66	FALSE	22	85	22	491	521	572	50449	22												0	1032	809	1116	1014	809	1117	1092	897	1140	70212	55070	68030	75930	72193	57555	71178	79502	111977	92003	102545	116908
-2.73515e+18	FALSE	High	IsMasterProtein	AAEL005830-PA Prosalpha4: 26S proteasome alpha 4 subunit	1:116432178:116433010:-1|gene:AAEL005830	0	72	FALSE	16	80	16	249	281	844	50378	16												0	835	771	1250	868	780	1274	821	731	1231	59065	54555	70772	88431	64242	57730	73983	94235	49943	44470	60837	74904
-5.26281e+18	FALSE	High	IsMasterProtein	AAEL007049-PA proteasome subunit beta type	3:299827824:299841154:-1|gene:AAEL007049	0	69	FALSE	17	84	17	270	299	827	50104	17												0	940	917	1380	914	905	1325	924	884	1332	82683	80614	87929	121382	79233	78429	86685	114869	77908	74572	84318	112273
3.82101e+18	FALSE	High	IsMasterProtein	AAEL009838-PA glycogen debranching enzyme	3:18990380:19019723:1|gene:AAEL009838	0	36	FALSE	36	90	36	1550	1757	680	49965	36												0	596	549	970	552	479	881	562	519	927	44496	41005	74624	72380	59482	51606	107780	94997	60973	56351	108494	100584
4.954e+18	FALSE	High	IsMasterProtein	AAEL002761-PG tropomyosin invertebrate	3:145025032:145099822:1|gene:AAEL002761	0	22	FALSE	23	97	0	891	947	515	49678	23												0
5.92211e+18	FALSE	High	IsMasterProtein	AAEL010086-PA DNA replication licensing factor MCM4	2:200587711:200611682:1|gene:AAEL010086	0	56	FALSE	30	80	30	877	977	676	49591	30												0	642	560	1024	689	568	1010	646	575	1046	35519	30978	55332	56638	70781	58375	102760	103820	51787	46091	80219	83943
-3.28957e+18	FALSE	High	IsMasterProtein	AAEL001946-PB four and a half lim domains	2:193177436:193420790:1|gene:AAEL001946	0	45	FALSE	22	88	2	554	639	740	49517	22												0	777	411	625	839	607	831	809	631	770	892	472	1147	717	1504	1089	1794	1490	481	375	594	457
5.13095e+17	FALSE	High	IsMasterProtein	AAEL002761-PH tropomyosin invertebrate	3:145025032:145099822:1|gene:AAEL002761	0	22	FALSE	23	96	1	891	946	515	49350	23												0							1391	793	922									6555	3740	4714	4345
-2.76844e+18	FALSE	High	IsMasterProtein	AAEL002160-PA GTP-binding protein	1:102271614:102358980:-1|gene:AAEL002160	0	75	FALSE	26	89	26	398	448	705	49311	26												0	733	622	1104	673	530	999	705	576	1013	88165	74776	120198	132743	87759	69165	130486	130406	72147	58916	102341	103665
-7.98634e+18	FALSE	High	IsMasterProtein	AAEL019894-PA Tubulin beta chain	2:326336650:326338044:-1|gene:AAEL019894	0	29	FALSE	14	96	2	445	497	483	49260	14												0				810	687	1119	796	783	1247					5118	4342	6317	7066	9011	8857	11318	14118
-5.14478e+18	FALSE	High	IsMasterProtein	AAEL010312-PA	3:408980572:409014004:-1|gene:AAEL010312	0	44	FALSE	26	88	26	995	1081	674	49247	26					5573231	AAEL010312	AaeL_AAEL010312; LOC5573231	3				0	945	876	1240	891	779	1148	911	842	1253	71355	66161	75530	93678	47491	41533	53322	61234	48604	44904	53337	66832
1.62609e+17	FALSE	High	IsMasterProtein	AAEL009475-PB carbamoyl-phosphate synthase large chain	1:97701901:97773298:-1|gene:AAEL009475	0	17	FALSE	31	94	31	2224	2466	668	49181	31												0	651	565	955	641	544	921	631	533	918	74103	64346	113881	108752	72217	61312	112609	103744	55864	47171	88527	81289
5.31966e+17	FALSE	High	IsMasterProtein	AAEL004338-PA pyruvate dehydrogenase	3:365674985:365696304:-1|gene:AAEL004338	0	61	FALSE	17	79	17	354	385	680	48744	17												0	750	592	983	743	589	965	766	617	982	78395	61934	104555	102778	63164	50083	85014	82024	72850	58647	95101	93381
3.95139e+18	FALSE	High	IsMasterProtein	AAEL014562-PA RpL12: 60S ribosomal protein L12	2:235218225:235231056:1|gene:AAEL014562	0	52	FALSE	10	88	10	165	176	897	48646	10												0	905	767	1037	912	764	991	865	757	1062	55836	47327	61702	64009	77557	64979	85046	84305	65099	56986	75255	79924
-8.61208e+18	FALSE	High	IsMasterProtein	AAEL004148-PA heat shock protein 70 (hsp70)-interacting protein	2:255907904:255908965:1|gene:AAEL004148	0	57	FALSE	20	87	20	331	379	739	48261	20												0	841	792	1324	782	751	1326	851	801	1326	54143	50993	64373	85218	67715	65044	86626	114904	86130	81089	101242	134212
-7.70986e+18	FALSE	High	IsMasterProtein	AAEL001232-PA tubulointerstitial nephritis antigen	2:60889559:60901296:-1|gene:AAEL001232	0	41	FALSE	18	77	18	462	524	774	48202	18												0	914	437	698	1037	494	706	949	446	706	83633	39946	91502	63837	50173	23890	48386	34139	88883	41750	93632	66121
2.80693e+18	FALSE	High	IsMasterProtein	AAEL009313-PB elongation factor -1 beta,delta	1:199821410:199832714:1|gene:AAEL009313	0	38	FALSE	17	86	1	445	482	681	48145	17												0							815	662	941									706	573	866	814
8.02292e+18	FALSE	High	IsMasterProtein	AAEL001421-PB high density lipoprotien binding protein / vigilin	2:46320625:46328964:1|gene:AAEL001421	0	34	FALSE	33	82	33	1246	1397	637	48023	33												0	802	657	997	928	790	1054	909	738	1014	81327	66546	101348	101052	61613	52507	66427	70043	56856	46161	62555	63424
-3.68401e+18	FALSE	High	IsMasterProtein	AAEL002848-PA tubulin beta chain	3:233184252:233275966:-1|gene:AAEL002848	0	29	FALSE	13	98	1	454	508	497	47457	13												0				848	656	1149								680	526	802	922
-1.22917e+18	FALSE	High	IsMasterProtein	AAEL008103-PB RpS8: 40S ribosomal protein S8	3:14572078:14580603:-1|gene:AAEL008103	0	59	FALSE	18	94	18	206	234	1071	47400	18												0	806	643	865	828	627	853	807	635	862	84030	66991	104205	90089	95759	72486	115672	98642	71283	56139	88380	76145
-1.13823e+18	FALSE	High	IsMasterProtein	AAEL005052-PA Tubulin beta chain	1:294632253:294701124:1|gene:AAEL005052	0	50	FALSE	19	92	9	449	505	492	47331	19												0	706	590	819	528	528	747	597	547	788	18882	15776	26761	21910	18532	18558	35116	26248	20898	19153	35012	27581
-7.23438e+18	FALSE	High	IsMasterProtein	AAEL011776-PA soluble nsf attachment protein (snap)	3:3670918:3699935:-1|gene:AAEL011776	0	80	FALSE	19	76	19	293	330	585	47307	19												0	854	666	980	875	680	984	864	654	937	61583	48045	72099	70633	80191	62334	91651	90143	71997	54500	83328	78068
-4.36971e+18	FALSE	High	IsMasterProtein	AAEL010698-PB importin beta-4	2:176198771:176212573:1|gene:AAEL010698	0	41	FALSE	33	83	33	1088	1217	474	47287	33												0	581	523	776	550	479	770	560	477	744	67547	60821	116259	90174	51982	45200	94451	72717	48351	41161	86275	64207
-3.76138e+18	FALSE	High	IsMasterProtein	AAEL020525-PB	3:1746698:1752595:-1|gene:AAEL020525	0	19	FALSE	27	85	27	1965	2178	720	47086	27												0	825	674	1075	863	665	1074	857	697	1127	73527	60102	89164	95881	79685	61459	92373	99245	65876	53593	76837	86623
3.38967e+18	FALSE	High	IsMasterProtein	AAEL020238-PA	1:62373535:62375421:1|gene:AAEL020238	0	62	FALSE	13	88	13	287	314	503	46941	13												0	837	731	1219	826	711	1180	857	752	1216	47059	41107	56251	68564	52796	45440	63896	75367	55929	49070	65296	79417
-6.25362e+18	FALSE	High	IsMasterProtein	AAEL005037-PA seryl-tRNA synthetase	2:444309435:444317407:1|gene:AAEL005037	0	59	FALSE	21	77	21	500	559	639	46659	21												0	771	566	1010	717	566	992	712	580	979	49684	36457	64436	65073	50436	39830	70314	69738	51048	41597	71704	70184
-6.77287e+18	FALSE	High	IsMasterProtein	AAEL005212-PA	2:113806306:113807030:-1|gene:AAEL005212	0	63	FALSE	9	70	9	216	223	493	46546	9					5563800	AAEL005212	AaeL_AAEL005212; AaeL_AAEL014128; LOC5563800	2				0	919	903	1259	928	958	1251	897	987	1285	32190	31641	35021	44078	42982	44386	46339	57955	30551	33619	34077	43774
7.87859e+18	FALSE	High	IsMasterProtein	AAEL005127-PA ribonuclease UK114, putative	2:172939998:172940722:-1|gene:AAEL005127	0	88	FALSE	11	74	11	136	144	595	46472	11												0	1057	904	1362	1003	898	1315	946	805	1289	58086	49674	54948	74864	30216	27054	30125	39617	60066	51086	63462	81773
9.01174e+18	FALSE	High	IsMasterProtein	AAEL013536-PB ubiquitin (ribosomal protein L40)	2:246241459:246242004:-1|gene:AAEL013536	0	62	FALSE	12	67	7	156	180	974	46240	12												0	942	765	1003	929	760	970	845	687	1021	30633	24891	32526	32627	23416	19159	25206	24456	33635	27328	39788	40630
7.08323e+18	FALSE	High	IsMasterProtein	AAEL012904-PA rab gdp-dissociation inhibitor	2:251847284:251867363:1|gene:AAEL012904	0	62	FALSE	21	78	21	443	499	559	46136	21												0	498	365	757	579	456	812	529	395	779	53701	39297	107738	81533	62944	49599	108692	88254	53169	39643	100488	78324
-5.12322e+17	FALSE	High	IsMasterProtein	AAEL002417-PE troponin t, invertebrate	1:177032012:177042474:1|gene:AAEL002417	0	39	FALSE	21	94	21	382	459	477	45918	21												0	826	631	1026	896	687	1041	836	612	1015	63695	48700	77130	79139	120391	92294	134386	139961	127849	93626	153015	155305
-8.75865e+18	FALSE	High	IsMasterProtein	AAEL002510-PD serine hydroxymethyltransferase	1:90394383:90420432:-1|gene:AAEL002510	0	65	FALSE	21	67	21	573	623	868	45826	21												0	788	663	1076	919	821	1188	861	686	1075	63096	53117	80075	86163	66078	59024	71894	85380	34666	27611	40241	43258
3.85943e+18	FALSE	High	IsMasterProtein	AAEL011763-PA PPO3: prophenoloxidase	2:168685516:168687807:1|gene:AAEL011763	0	52	FALSE	22	80	21	688	787	693	45689	22												0	593	406	847	584	398	876	519	357	851	45962	31477	77496	65648	39304	26787	67335	58992	47761	32819	91968	78269
-8.74456e+18	FALSE	High	IsMasterProtein	AAEL002047-PA RpS10: 40S ribosomal protein S10	1:58231994:58232547:-1|gene:AAEL002047	0	65	FALSE	15	77	15	159	180	976	45194	15												0	773	528	1003	795	498	994	675	436	924	44218	30161	57173	57358	72706	45488	91414	90849	52957	34233	78485	72535
5.14503e+18	FALSE	High	IsMasterProtein	AAEL011746-PC skap: succinyl-CoA ligase beta subunit	3:291101069:291133211:1|gene:AAEL011746	0	56	FALSE	21	80	21	449	488	787	45169	21												0	771	519	839	799	571	905	860	573	904	72259	48708	93774	78642	60691	43417	75994	68752	70748	47160	82287	74352
5.43328e+18	FALSE	High	IsMasterProtein	AAEL001091-PA Malic enzyme	1:299201508:299218082:-1|gene:AAEL001091	0	55	FALSE	28	78	28	624	687	712	45131	28												0	816	504	809	838	536	814	811	499	794	74102	45749	90769	73397	67975	43497	81154	66087	78580	48297	96877	76902
-3.12349e+17	FALSE	High	IsMasterProtein	AAEL008849-PA selenophosphate synthase	2:241374825:241391481:-1|gene:AAEL008849	0	55	FALSE	19	70	19	398	435	679	44963	19												0	790	644	974	802	649	971	815	653	985	45728	37327	57919	56429	31516	25492	39300	38174	64469	51650	79146	77948
6.63648e+18	FALSE	High	IsMasterProtein	AAEL000185-PA eukaryotic translation initiation factor	3:215991607:216002010:-1|gene:AAEL000185	0	62	FALSE	28	72	28	451	507	507	44935	28												0	825	708	1210	815	720	1189	843	776	1284	74781	64206	90639	109657	42433	37501	52059	61894	80407	73998	95406	122502
-4.1952e+18	FALSE	High	IsMasterProtein	AAEL000987-PA RpL8: 60S ribosomal protein L8	2:10487094:10489979:1|gene:AAEL000987	0	45	FALSE	14	76	14	261	286	1080	44800	14												0	770	586	833	774	500	757	752	588	819	46866	35647	60850	50670	42547	27471	54949	41588	47713	37308	63441	51932
6.98948e+18	FALSE	High	IsMasterProtein	AAEL012994-PA Glucose-6-phosphate isomerase	3:297242156:297262602:1|gene:AAEL012994	0	58	FALSE	25	70	25	561	632	642	44641	25												0	606	630	760	663	712	775	682	688	808	36837	38269	60739	46166	60295	64701	90931	70516	45012	45416	66039	53349
-9.16539e+18	FALSE	High	IsMasterProtein	AAEL001916-PA eukaryotic translation initiation factor 4e	2:193432074:193447293:1|gene:AAEL001916	0	82	FALSE	16	71	1	210	241	567	44552	16												0	1139	1037	1488	1002	1191	1536				2875	2619	2525	3757	1503	1787	1501	2305
-9.20814e+18	FALSE	High	IsMasterProtein	AAEL007555-PA acyl-coa dehydrogenase	2:326933017:326934285:-1|gene:AAEL007555	0	63	FALSE	18	67	18	422	464	643	44517	18												0	834	652	1022	869	666	1026	864	684	1083	36258	28343	43463	44402	46907	35930	53950	55330	53323	42217	61746	66844
-5.99007e+17	FALSE	High	IsMasterProtein	AAEL006885-PB 14-3-3zeta: 14-3-3 protein zeta	2:25645152:25660231:1|gene:AAEL006885	0	68	FALSE	14	81	2	248	282	488	44353	14												0	801	723	1069	868	687	974	1100	932	1057	1224	1105	1528	1634	23882	18899	27505	26792	5321	4508	4838	5114
-4.63554e+18	FALSE	High	IsMasterProtein	AAEL019565-PA	2:307390165:307516534:-1|gene:AAEL019565	0	18	FALSE	18	73	18	1235	1401	658	44341	18												0	644	640	1015	599	602	1018	603	594	962	44366	44091	68921	69954	51206	51497	85526	87061	47286	46567	78437	75446
-4.10655e+18	FALSE	High	IsMasterProtein	AAEL008770-PA proteasome subunit beta type	2:198810628:198811462:-1|gene:AAEL008770	0	69	FALSE	15	80	15	231	256	679	44216	15												0	876	766	1221	780	666	1144	815	706	1200	59715	52217	68162	83252	43261	36949	55446	63408	62529	54178	76750	92136
6.94816e+18	FALSE	High	IsMasterProtein	AAEL011711-PA nascent polypeptide associated complex alpha subunit (nac alpha)	2:105789665:105795553:-1|gene:AAEL011711	0	57	FALSE	10	67	10	219	232	467	44164	10												0	892	814	1262	925	876	1344	908	822	1274	62948	57423	70545	89011	47302	44781	51142	68735	50993	46144	56162	71551
5.29708e+18	FALSE	High	IsMasterProtein	AAEL009948-PA ALDH9948: aldehyde dehydrogenase	2:379695750:379706050:-1|gene:AAEL009948	0	60	FALSE	20	82	19	488	527	586	44146	20												0	762	628	1227	769	611	1224	772	603	1190	72979	60088	95738	117470	63272	50298	82319	100791	59998	46843	77727	92487
9.18127e+17	FALSE	High	IsMasterProtein	AAEL023347-PA	1:206664367:206667167:1|gene:AAEL023347	0	41	FALSE	18	73	18	616	682	610	43843	18												0	826	712	1048	761	673	1004	791	695	1007	52515	45305	63605	66657	68163	60319	89568	89889	49235	43264	62218	62648
2.22539e+17	FALSE	High	IsMasterProtein	AAEL012826-PA replication factor a 1, rfa1	1:242520416:242526872:1|gene:AAEL012826	0	60	FALSE	24	78	24	619	677	740	43673	24												0	669	556	949	647	536	930	659	568	958	75968	63110	113540	107790	51908	42957	80209	74632	50997	43990	77442	74226
-3.89015e+18	FALSE	High	IsMasterProtein	AAEL004686-PA pont: RuvB-like helicase 1 (EC 3.6.4.12) (Pontin)	1:159001344:159002783:1|gene:AAEL004686	0	78	FALSE	23	70	23	456	501	624	43619	23												0	927	838	1284	947	843	1269	938	842	1261	37987	34355	40990	52645	86901	77346	91718	116377	47737	42867	50888	64187
-5.54967e+18	FALSE	High	IsMasterProtein	AAEL008341-PA Adenosylhomocysteinase	1:81996523:82002865:1|gene:AAEL008341	0	60	FALSE	20	78	20	432	476	573	43478	20												0	643	513	952	690	574	970	725	607	993	77964	62203	121165	115316	66784	55534	96759	93825	93358	78221	128778	127852
8.63417e+18	FALSE	High	IsMasterProtein	AAEL013904-PA 3-hydroxyisobutyrate dehydrogenase	2:96509071:96523303:1|gene:AAEL013904	0	63	FALSE	14	71	14	324	338	848	43129	14												0	821	636	916	793	607	893	731	522	859	51615	40005	62890	57601	81757	62575	103089	92065	58198	41593	79645	68424
8.25161e+16	FALSE	High	IsMasterProtein	AAEL012943-PA 26S protease regulatory subunit	3:206206902:206214186:1|gene:AAEL012943	0	69	FALSE	24	79	24	434	486	564	43077	24												0	799	604	1107	759	556	1079	764	595	1121	74158	56101	92824	102735	73851	54090	97247	104967	70156	54660	91837	102907
8.65233e+18	FALSE	High	IsMasterProtein	AAEL019536-PB	1:267632910:267650523:-1|gene:AAEL019536	0	30	FALSE	23	80	3	1065	1205	620	43009	23												0	459	354	632				442	314	611	3415	2629	7435	4698					3379	2404	7652	4675
3.92523e+18	FALSE	High	IsMasterProtein	AAEL009038-PB prolylcarboxypeptidase, putative	2:101731208:101745827:-1|gene:AAEL009038	0	50	FALSE	17	70	17	503	574	558	42668	17												0	601	601	1052	589	548	966	592	550	969	56629	56611	94164	99015	40340	37542	68478	66165	43292	40204	73159	70919
-9.34457e+17	FALSE	High	IsMasterProtein	AAEL007132-PE dynein heavy chain	3:69868800:69895796:-1|gene:AAEL007132	0	13	FALSE	37	78	37	4684	5343	635	42554	37												0	576	442	708	619	442	716	594	424	693	46981	36086	81581	57792	60000	42767	96853	69327	48854	34831	82185	56930
-6.7019e+18	FALSE	High	IsMasterProtein	AAEL019536-PA	1:267632910:267707157:-1|gene:AAEL019536	0	30	FALSE	21	80	1	995	1124	521	42515	21												0
-2.41287e+17	FALSE	High	IsMasterProtein	AAEL010966-PE ubiquitin carboxyl-terminal hydrolase isozyme L5	2:151224238:151225283:-1|gene:AAEL010966	0	61	FALSE	18	64	18	326	371	562	42484	18												0	718	583	1028	734	590	1008	705	583	1064	43980	35705	61251	62950	53101	42674	72333	72907	55860	46169	79206	84308
7.29684e+18	FALSE	High	IsMasterProtein	AAEL009287-PA ran	2:18082718:18084084:-1|gene:AAEL009287	0	65	FALSE	15	82	15	214	245	781	42275	15												0	631	501	863	687	501	824	634	504	844	64559	51227	102310	88250	60819	44364	88507	72929	67292	53414	106080	89493
3.37467e+18	FALSE	High	IsMasterProtein	AAEL013407-PA Cat: Catalase	2:159254074:159303888:1|gene:AAEL013407	0	59	FALSE	21	71	12	505	569	785	42213	21												0	933	615	867	898	632	906	960	692	924	35274	23246	37810	32762	26581	18711	29604	26812	27992	20183	29162	26946
1.89094e+17	FALSE	High	IsMasterProtein	AAEL011656-PA RpS15: 40S ribosomal protein S15	3:21835598:21836047:-1|gene:AAEL011656	0	54	FALSE	6	65	6	149	170	1051	42188	6												0	830	604	984	833	590	989	860	633	1012	55483	40342	66841	65738	50141	35536	60220	59535	37028	27250	43060	43598
6.89516e+18	FALSE	High	IsMasterProtein	AAEL006458-PB alcohol dehydrogenase	3:216574488:216595970:1|gene:AAEL006458	0	71	FALSE	15	69	13	377	404	705	42121	15												0	619	611	1090	595	596	1087	616	606	1103	30512	30103	49282	53710	46682	46810	78515	85321	36912	36297	59903	66059
-5.46927e+18	FALSE	High	IsMasterProtein	AAEL011554-PB Adhesion regulating molecule 1 (110 kda cell membrane glycoprotein)	3:312847065:312868372:-1|gene:AAEL011554	0	40	FALSE	11	66	11	446	470	621	41999	11												0	894	762	1216	1017	889	1382	935	743	1104	25262	21526	28266	34362	18100	15835	17805	24604	19405	15416	20755	22923
5.25987e+17	FALSE	High	IsMasterProtein	AAEL022104-PA Ribosomal protein L3	3:183217021:183220651:-1|gene:AAEL022104	0	41	FALSE	17	78	17	415	468	1023	41990	17												0	650	406	718	662	410	715	642	380	692	75801	47396	116702	83850	71474	44241	107997	77202	63093	37372	98280	67962
-8.17971e+18	FALSE	High	IsMasterProtein	AAEL006061-PA Prosalpha2: 26S proteasome alpha 2 subunit	3:74042762:74043602:-1|gene:AAEL006061	0	67	FALSE	15	67	15	233	257	655	41832	15												0	815	739	1240	854	751	1238	773	660	1128	51218	46452	62843	77943	44787	39368	52445	64910	59663	50932	77211	87075
4.50477e+18	FALSE	High	IsMasterProtein	AAEL001965-PA imaginal disc growth factor	2:425532707:425541185:-1|gene:AAEL001965	0	66	FALSE	22	75	22	441	487	658	41788	22												0	887	442	861	910	461	878	907	423	862	82795	41276	93344	80330	90329	45757	99232	87167	67437	31438	74314	64069
-3.09759e+18	FALSE	High	IsMasterProtein	AAEL005617-PC UTP-glucose-1-phosphate uridylyltransferase 2	3:160124837:160182394:-1|gene:AAEL005617	0	57	FALSE	24	74	24	512	579	717	41540	24												0	585	482	960	639	508	965	609	482	949	52538	43326	89832	86200	66940	53246	104763	101061	51873	41039	85154	80815
6.42361e+18	FALSE	High	IsMasterProtein	AAEL002833-PA cathepsin l	3:234963398:235017889:1|gene:AAEL002833	0	50	FALSE	15	68	15	339	380	610	41470	15												0	786	724	1273	851	704	1104	848	802	1282	43442	40009	55239	70338	56459	46671	66330	73199	48119	45541	56775	72811
4.24747e+18	FALSE	High	IsMasterProtein	AAEL012629-PA deoxyuridine 5'-triphosphate nucleotidohydrolase	2:294849950:294850458:1|gene:AAEL012629	0	80	FALSE	12	70	12	147	160	615	41449	12												0	949	855	1177	934	848	1164	910	827	1191	60327	54308	63542	74798	81681	74118	87429	101735	67299	61190	73962	88105
-3.9771e+18	FALSE	High	IsMasterProtein	AAEL005904-PB	3:174051515:174056433:1|gene:AAEL005904	0	39	FALSE	14	64	14	407	444	441	41370	14												0	682	651	1264	704	681	1341	800	845	1319	45689	43625	67016	84731	43280	41887	61494	82458	25264	26676	31584	41654
5.32957e+17	FALSE	High	IsMasterProtein	AAEL019523-PA	2:437114439:437175221:-1|gene:AAEL019523	0	39	FALSE	21	73	21	667	746	705	41351	21												0	559	462	725	561	476	759	528	440	717	66815	55196	119526	86649	49681	42156	88508	67192	58637	48811	111035	79565
-2.70972e+18	FALSE	High	IsMasterProtein	AAEL025388-PA Superoxide dismutase	NIGP01001986:16400:18021:-1|gene:AAEL025388	0	75	FALSE	13	60	13	219	244	825	41313	13												0	920	735	1197	984	750	1148	1001	875	1279	54998	43917	59783	71568	59676	45485	60653	69659	53170	46503	53119	67948
-6.66803e+17	FALSE	High	IsMasterProtein	AAEL025999-PA 40S ribosomal protein S17	NIGP01001222:5972:12274:1|gene:AAEL025999	0	72	FALSE	11	72	11	130	152	988	41286	11												0	831	611	959	876	644	962	950	737	1005	50116	36857	60305	57805	63929	47001	72938	70131	66109	51298	69579	69949
-9.04467e+18	FALSE	High	IsMasterProtein	AAEL007681-PA NADH-ubiquinone oxidoreductase flavoprotein 1 (ndufv1)	2:250804670:250832976:1|gene:AAEL007681	0	53	FALSE	18	66	18	486	533	869	41211	18												0	698	492	955	710	515	938	655	437	933	62855	44289	90010	85946	47724	34632	67227	63090	33753	22500	51501	48029
2.09255e+18	FALSE	High	IsMasterProtein	AAEL007173-PG	2:149970766:150017245:-1|gene:AAEL007173	0	83	FALSE	16	77	3	213	234	536	41210	16												0	923	852	1542	1006	882	1624	902	793	1400	9451	8731	10243	15798	8992	7883	8935	14511	10638	9354	11794	16509
1.19345e+18	FALSE	High	IsMasterProtein	AAEL023332-PA	3:359946085:360022054:1|gene:AAEL023332	0	42	FALSE	25	70	25	865	968	609	41066	25												0	619	390	811	659	430	852	667	439	833	67168	42381	108584	88106	60399	39350	91613	78062	51799	34080	77605	64619
-9.61174e+17	FALSE	High	IsMasterProtein	AAEL007771-PB RpL22: 60S ribosomal protein L22	2:219346146:219356899:-1|gene:AAEL007771	0	56	FALSE	10	78	10	151	176	969	41054	10												0	978	818	1063	871	735	974	789	632	959	58928	49309	60262	64067	70085	59134	80442	78359	61337	49170	77766	74578
-5.9385e+17	FALSE	High	IsMasterProtein	AAEL013221-PC RpL10a: 60S ribosomal protein L10a	3:341031116:341032320:1|gene:AAEL013221	0	55	FALSE	14	65	14	217	246	983	40711	14												0	596	523	858	584	502	853	568	467	791	66845	58710	112154	96221	52150	44823	89303	76217	52164	42825	91775	72609
-2.25155e+18	FALSE	High	IsMasterProtein	AAEL009764-PB xaa-pro aminopeptidase	1:4146382:4148408:-1|gene:AAEL009764	0	50	FALSE	20	71	20	616	683	602	40704	20												0	711	697	1071	762	684	939	787	767	1073	48752	47784	68546	73386	49016	44011	64305	60405	61959	60364	78689	84445
-3.99743e+18	FALSE	High	IsMasterProtein	AAEL019451-PK	2:63716732:63973514:-1|gene:AAEL019451	0	18	FALSE	41	71	41	3902	4335	550	40639	41												0	854	571	863	858	567	881	915	645	930	69787	46653	81677	70509	66434	43909	77417	68222	65934	46474	72097	67054
-6.39345e+18	FALSE	High	IsMasterProtein	AAEL004325-PA RpL5: 60S ribosomal protein L5	2:386652901:386656913:-1|gene:AAEL004325	0	58	FALSE	18	76	18	297	340	976	40601	18												0	698	490	775	802	567	837	819	657	852	55156	38694	78968	61236	56790	40154	70781	59251	58199	46686	71090	60583
-6.77877e+18	FALSE	High	IsMasterProtein	AAEL012419-PA 26S proteasome subunit S9	3:111408645:111410680:-1|gene:AAEL012419	0	59	FALSE	19	68	19	416	468	572	40574	19												0	667	519	985	700	536	1031	651	511	1039	53073	41330	79626	78420	40423	30963	57748	59557	65543	51463	100721	104614
-5.48263e+18	FALSE	High	IsMasterProtein	AAEL012840-PB stathmin	2:335222577:335410138:1|gene:AAEL012840	0	54	FALSE	18	79	18	262	301	793	39997	18												0	870	894	1394	791	805	1350	780	825	1365	56224	57759	64630	90074	48714	49564	61550	83083	34682	36661	44441	60674
8.94838e+18	FALSE	High	IsMasterProtein	AAEL005593-PA	3:404361982:404373669:1|gene:AAEL005593	0	81	FALSE	17	61	17	185	197	521	39771	17					5566701	AAEL005593	AaeL_AAEL005593; LOC5566701	3				0	944	631	986	992	636	960	1013	697	1018	42368	28309	44880	44235	45784	29381	46171	44305	51238	35261	50594	51487
5.56128e+18	FALSE	High	IsMasterProtein	AAEL008848-PA ATP synthase gamma subunit	2:241328712:241337912:1|gene:AAEL008848	0	53	FALSE	16	78	16	297	327	888	39731	16												0	609	394	907	611	414	906	614	417	920	60466	39141	99219	89988	50767	34395	83074	75302	50326	34186	81932	75382
-5.68032e+16	FALSE	High	IsMasterProtein	AAEL003046-PB saposin	1:129110206:129145946:1|gene:AAEL003046	0	38	FALSE	25	70	25	1024	1150	503	39714	25												0	774	642	905	813	642	861	871	698	920	73395	60829	94797	85804	60377	47679	74229	63895	45649	36547	52397	48205
-5.37691e+18	FALSE	High	IsMasterProtein	AAEL007078-PA eIF3-S10: Eukaryotic translation initiation factor 3 subunit A (eIF3a)(Eukaryotic translation initiation factor 3 subunit 10)	1:211706721:211745863:1|gene:AAEL007078	0	28	FALSE	28	74	28	1133	1332	866	39479	28												0	679	551	829	699	546	888	721	567	877	51199	41514	75349	62472	60544	47293	86673	76955	59199	46528	82110	72022
5.20883e+18	FALSE	High	IsMasterProtein	AAEL003396-PA RpL32: 60S ribosomal protein L32	3:81361330:81362646:-1|gene:AAEL003396	0	46	FALSE	9	78	9	134	158	1095	39440	9												0	802	630	881	829	627	894	820	638	912	56276	44169	70158	61814	69080	52231	83305	74454	57911	45080	70637	64455
-7.46264e+18	FALSE	High	IsMasterProtein	AAEL005772-PA OBP22: odorant binding protein OBP22	1:122385849:122386320:1|gene:AAEL005772	0	62	FALSE	10	64	10	138	159	591	39419	10												0	1059	753	1055	1069	815	1088	1104	828	1085	51720	36800	48843	51516	53963	41143	50499	54961	48997	36739	44391	48158
-6.54454e+18	FALSE	High	IsMasterProtein	AAEL009607-PF Protein lingerer	2:169884043:169907127:-1|gene:AAEL009607	0	29	FALSE	17	56	17	1273	1339	737	39307	17												0	1010	949	1410	1127	1120	1521	1093	1040	1464	22557	21183	22329	31474	31669	31473	28106	42750	20641	19643	18879	27641
-8.82995e+18	FALSE	High	IsMasterProtein	AAEL005308-PB pyruvate dehydrogenase	3:309372420:309385916:1|gene:AAEL005308	0	58	FALSE	19	63	19	422	459	834	39298	19												0	758	665	964	783	625	914	769	647	953	58654	51526	77430	74631	51074	40723	65198	59572	35087	29520	45613	43467
-5.69199e+18	FALSE	High	IsMasterProtein	AAEL010004-PC	1:194187833:194221126:-1|gene:AAEL010004	0	37	FALSE	25	70	25	738	820	891	39196	25												0	713	557	999	627	456	933	600	426	913	67577	52853	94836	94744	41567	30201	66252	61815	38280	27179	63769	58221
-9.09009e+18	FALSE	High	IsMasterProtein	AAEL004873-PA	1:288196631:288212835:-1|gene:AAEL004873	0	50	FALSE	10	74	10	240	263	686	39095	10				Pf03227	5565612	AAEL004873	AaeL_AAEL004873; LOC5565612	1				0	702	376	782	668	351	764	803	440	822	73476	39374	104685	81883	82009	43128	122812	93837	108435	59414	135036	110988
2.52988e+18	FALSE	High	IsMasterProtein	AAEL004855-PA ADP,ATP carrier protein	2:115284424:115296534:-1|gene:AAEL004855	0	51	FALSE	17	80	16	302	329	966	39016	17												0	460	308	620	503	343	666	512	335	634	64458	43064	140011	86778	65697	44694	130489	86913	74813	48974	146241	92734
1.55325e+18	FALSE	High	IsMasterProtein	AAEL005931-PB 6-phosphogluconate dehydrogenase	3:138581120:138594325:-1|gene:AAEL005931	0	50	FALSE	17	63	17	482	530	771	39011	17												0	506	389	665	563	501	697	560	450	660	29121	22381	57540	38275	37403	33291	66431	46325	60680	48729	108331	71481
-2.60541e+18	FALSE	High	IsMasterProtein	AAEL011811-PA DNA replication licensing factor MCM3	3:113204182:113225864:-1|gene:AAEL011811	0	35	FALSE	24	75	24	817	913	624	38986	24												0	655	580	929	702	645	986	707	640	1013	55958	49534	85396	79355	51528	47341	73355	72348	49853	45166	70549	71455
-5.59263e+18	FALSE	High	IsMasterProtein	AAEL013075-PB	1:31737772:31750878:1|gene:AAEL013075	0	42	FALSE	19	76	19	378	414	442	38908	19												0	953	977	1233	966	958	1272	873	923	1219	64414	66101	67626	83355	48080	47709	49796	63340	76424	80810	87582	106786
-2.43217e+18	FALSE	High	IsMasterProtein	AAEL007699-PG RpL9: 60S ribosomal protein L9	2:470320643:470328389:1|gene:AAEL007699	0	63	FALSE	11	70	11	190	214	992	38907	11												0	872	608	911	782	542	874	704	495	835	64618	45114	74142	67541	63856	44274	81673	71414	54050	38008	76825	64122
7.73305e+18	FALSE	High	IsMasterProtein	AAEL001649-PA leucine aminopeptidase	2:300321585:300324952:1|gene:AAEL001649	0	65	FALSE	25	66	25	522	557	725	38650	25												0	877	771	1149	877	766	1126	901	788	1121	74608	65544	85045	97679	53191	46453	60641	68300	38205	33398	42409	47520
-2.49831e+18	FALSE	High	IsMasterProtein	AAEL010341-PA rept: RuvB-like helicase 2 (EC 3.6.4.12)(Reptin)	2:403779725:403781451:-1|gene:AAEL010341	0	61	FALSE	22	68	22	465	518	576	38624	22												0	904	767	1153	969	796	1140	905	788	1145	47353	40183	52385	60414	56618	46488	58399	66587	45881	39953	50719	58075
6.69047e+18	FALSE	High	IsMasterProtein	AAEL023486-PA Eukaryotic translation initiation factor 5A (Fragment)	NIGP01000083:15389:20852:-1|gene:AAEL023486	0	69	FALSE	15	69	15	160	176	557	38589	15												0	797	617	1003	820	670	1047	765	572	981	63820	49410	80096	80322	77205	63056	94149	98588	66431	49629	86786	85169
2.86914e+18	FALSE	High	IsMasterProtein	AAEL011789-PD Probable citrate synthase 2, mitochondrial Precursor (EC 2.3.3.1)	3:288779393:288818416:-1|gene:AAEL011789	0	51	FALSE	17	76	17	467	516	882	38576	17												0	543	374	713	481	327	674	550	366	712	49472	34073	91056	64944	46614	31645	96832	65311	71361	47534	129859	92474
7.9902e+18	FALSE	High	IsMasterProtein	AAEL010065-PC protein disulfide-isomerase A6 precursor	3:10698422:10699735:-1|gene:AAEL010065	0	47	FALSE	17	65	17	437	476	534	38381	17												0	766	605	948	791	610	960	826	668	1017	31639	24993	41327	39175	73992	57042	93540	89769	59564	48154	72134	73387
-1.21523e+18	FALSE	High	IsMasterProtein	AAEL013466-PH ankyrin 2,3/unc44	2:351143263:351465617:-1|gene:AAEL013466	0	18	FALSE	28	66	28	2437	2653	498	38289	28												0	839	624	972	839	608	951	845	611	941	58159	43285	69339	67423	48604	35195	57916	55104	50764	36730	60109	56570
3.12801e+18	FALSE	High	IsMasterProtein	AAEL013625-PA RpS5: 40S ribosomal protein S5	2:334353984:334369399:-1|gene:AAEL013625	0	50	FALSE	8	64	8	219	246	944	38050	8												0	677	461	846	693	515	911	619	468	894	42868	29200	63320	53561	19995	14871	28861	26285	37236	28173	60176	53784
4.80585e+18	FALSE	High	IsMasterProtein	AAEL003670-PA myelinprotein expression factor	3:65727112:65731129:-1|gene:AAEL003670	0	44	FALSE	22	74	22	541	592	853	38041	22												0	1098	812	1121	1030	764	1105	1084	849	1168	84115	62210	76637	85927	80112	59464	77804	85955	66006	51745	60913	71156
5.48212e+18	FALSE	High	IsMasterProtein	AAEL002906-PA 26S proteasome regulatory subunit rpn2	1:108399370:108409383:1|gene:AAEL002906	0	46	FALSE	28	63	28	1016	1113	580	37983	28												0	692	524	870	673	486	837	646	471	829	48832	36945	70532	61348	61275	44277	91095	76225	39028	28455	60391	50075
5.05378e+18	FALSE	High	IsMasterProtein	AAEL006169-PA Lysosomal aspartic protease Precursor (EC 3.4.23.-)	1:126030407:126031890:1|gene:AAEL006169	0	45	FALSE	13	61	13	387	418	554	37868	13												0	708	413	848	757	478	872	723	425	875	60326	35243	85236	72261	54147	34192	71553	62382	58901	34626	81465	71312
-3.06434e+18	FALSE	High	IsMasterProtein	AAEL015006-PB RpL23: 60S ribosomal protein L23 (L17A)(AeRpL17A)	2:337786665:337787448:1|gene:AAEL015006	0	66	FALSE	13	65	13	140	149	1083	37734	13												0	751	610	918	788	660	965	721	632	899	45661	37063	60766	55789	41654	34905	52888	51047	79920	70025	110815	99672
-3.52541e+18	FALSE	High	IsMasterProtein	AAEL006315-PA 26S proteasome regulatory subunit rpn1	3:2828219:2852645:1|gene:AAEL006315	0	42	FALSE	24	65	24	899	992	535	37635	24												0	637	516	914	626	503	871	658	522	938	46291	37484	72706	66489	30596	24565	48864	42581	57600	45749	87576	82166
-5.59686e+18	FALSE	High	IsMasterProtein	AAEL006693-PA uroporphyrinogen decarboxylase	3:353229294:353233546:1|gene:AAEL006693	0	82	FALSE	21	66	21	356	399	615	37630	21												0	725	688	1161	767	736	1221	676	685	1155	41929	39796	57865	67164	43504	41774	56738	69300	30802	31245	45589	52640
8.165e+18	FALSE	High	IsMasterProtein	AAEL019777-PA	2:232100673:232111639:-1|gene:AAEL019777	0	31	FALSE	15	65	15	645	732	869	37460	15												0	965	744	883	1010	799	900	1024	812	922	79792	61537	82671	73026	56616	44781	56077	50478	77559	61529	75764	69827
5.49078e+18	FALSE	High	IsMasterProtein	AAEL003952-PD calpain 4, 6, 7, invertebrate	3:267458550:267555654:1|gene:AAEL003952	0	41	FALSE	22	59	22	833	940	488	37458	22												0	760	442	826	720	451	869	734	476	871	44056	25614	57938	47872	53568	33563	74408	64659	38453	24908	52366	45605
-7.90317e+18	FALSE	High	IsMasterProtein	AAEL008098-PA PIWI2: PIWI	1:62490058:62493968:1|gene:AAEL008098	0	39	FALSE	26	66	13	875	993	931	37437	26												0	849	777	1044	860	721	1000	747	656	960	37574	34408	44263	46202	12939	10845	15049	15042	26766	23516	35830	34406
5.51219e+18	FALSE	High	IsMasterProtein	AAEL002764-PC dihydrolipoamide succinyltransferase component of 2-oxoglutarate dehydrogenase	1:231577406:231595578:1|gene:AAEL002764	0	35	FALSE	14	61	14	491	519	922	37295	14												0	824	603	895	764	545	890	799	551	912	26980	19743	32746	29323	41945	29926	54871	48836	30501	21043	38171	34823
4.14028e+18	FALSE	High	IsMasterProtein	AAEL005220-PD RpL30: 60S ribosomal protein L30	3:90581368:90582104:-1|gene:AAEL005220	0	55	FALSE	8	71	8	116	128	969	37197	8												0	711	540	941	692	488	923	729	521	903	33478	25401	47062	44270	39821	28060	57538	53118	55283	39485	75799	68472
2.05874e+18	FALSE	High	IsMasterProtein	AAEL013275-PB importin beta-1	2:349760534:349789915:1|gene:AAEL013275	0	31	FALSE	20	67	20	904	1001	486	37135	20												0	546	456	738	579	515	785	571	526	830	45277	37773	82853	61162	46761	41575	80781	63414	49997	46069	87531	72616
-7.98215e+17	FALSE	High	IsMasterProtein	AAEL018288-PN	3:234041757:234332417:-1|gene:AAEL018288	0	8	FALSE	37	67	37	9019	10101	583	36757	37												0	797	494	776	823	559	811	801	483	749	35062	21728	44000	34148	52025	35347	63219	51297	50199	30246	62682	46928
6.86821e+18	FALSE	High	IsMasterProtein	AAEL008257-PA heterogeneous nuclear ribonucleoprotein 27c	3:6573829:6575025:1|gene:AAEL008257	0	35	FALSE	18	66	18	398	422	703	36677	18												0	879	689	996	1008	807	1136	1082	895	1174	56056	43921	63748	63470	63293	50665	62813	71362	78461	64888	72540	85178
-8.55709e+18	FALSE	High	IsMasterProtein	AAEL006885-PF 14-3-3zeta: 14-3-3 protein zeta	2:25645152:25660231:1|gene:AAEL006885	0	54	FALSE	13	70	1	248	283	503	36624	13												0				934	401	672								7683	3303	8228	5527
-7.07222e+18	FALSE	High	IsMasterProtein	AAEL005384-PA phosphoribosylformylglycinamidine synthase, putative	3:235711371:235733017:-1|gene:AAEL005384	0	33	FALSE	27	63	27	1342	1481	591	36610	27												0	531	429	842	582	505	859	578	459	859	39618	32046	74628	62848	46702	40474	80184	68844	39043	30978	67528	57973
3.62412e+18	FALSE	High	IsMasterProtein	AAEL001887-PC glutamine synthetase 1, 2 (glutamate-amonia ligase) (gs)	2:389345518:389346720:1|gene:AAEL001887	0	55	FALSE	14	64	14	400	446	705	36534	14												0	870	564	889	923	634	884	871	586	856	60397	39157	69442	61751	43764	30038	47404	41918	55244	37181	63400	54268
-3.04628e+18	FALSE	High	IsMasterProtein	AAEL025555-PA	3:177620307:177621106:1|gene:AAEL025555	0	78	FALSE	13	63	13	234	234	853	36519	13												0	889	725	1025	926	708	1028	917	690	974	36907	30087	41492	42543	38602	29533	41686	42853	48831	36757	53249	51847
-6.5062e+18	FALSE	High	IsMasterProtein	AAEL005749-PA lysosomal alpha-mannosidase (mannosidase alpha class 2b member 1)	2:436191484:436213303:1|gene:AAEL005749	0	34	FALSE	20	62	20	1008	1155	534	36485	20												0	982	918	1226	934	909	1186	920	875	1192	36652	34268	37341	45765	33763	32869	36148	42878	47290	44989	51420	61268
7.65034e+18	FALSE	High	IsMasterProtein	AAEL005879-PA vinculin	2:66337992:66363909:1|gene:AAEL005879	0	53	FALSE	26	63	26	964	1071	652	36483	26												0	756	476	794	776	497	782	722	447	756	55181	34766	73033	58013	63994	40948	82428	64489	51480	31891	71294	53924
8.60821e+17	FALSE	High	IsMasterProtein	AAEL002077-PA UV excision repair protein rad23	1:58394172:58413690:-1|gene:AAEL002077	0	75	FALSE	20	59	20	347	383	470	36454	20												0	765	641	1317	814	718	1399	838	710	1277	32821	27517	42907	56525	48963	43144	60121	84083	47208	40030	56360	71993
-8.59734e+18	FALSE	High	IsMasterProtein	AAEL006158-PA histone H3.3	1:126086322:126086798:-1|gene:AAEL006158	0	51	FALSE	6	53	2	136	153	1127	36444	6												0	834	647	927	957	716	940	1058	855	1009	6461	5018	7752	7185	12170	9106	12711	11953	4606	3723	4354	4392
8.69723e+18	FALSE	High	IsMasterProtein	AAEL006834-PA glutamate semialdehyde dehydrogenase	3:4367011:4408582:1|gene:AAEL006834	0	38	FALSE	21	64	21	801	869	721	36383	21												0	746	600	847	744	610	801	778	598	803	36571	29407	48993	41504	52253	42841	70240	56288	46408	35635	59613	47889
-3.60599e+18	FALSE	High	IsMasterProtein	AAEL006677-PA phospholipase a-2-activating protein	2:326318145:326321145:1|gene:AAEL006677	0	49	FALSE	28	67	28	796	874	582	36354	28												0	821	614	1105	772	603	1190	811	651	1201	49703	37168	60531	66874	43358	33889	56179	66858	48416	38857	59721	71754
-6.49694e+18	FALSE	High	IsMasterProtein	AAEL014709-PA methionine-tRNA synthetase	2:464596575:464620327:1|gene:AAEL014709	0	44	FALSE	29	70	29	966	1080	793	36232	29												0	597	402	734	633	448	775	617	389	662	46546	31297	77922	57226	63732	45079	100689	77999	56695	35697	91855	60839
8.69859e+18	FALSE	High	IsMasterProtein	AAEL008152-PA short-chain dehydrogenase	3:10028478:10029316:-1|gene:AAEL008152	0	88	FALSE	17	64	17	256	271	771	36220	17												0	833	767	1377	857	757	1392	830	751	1469	43571	40116	52320	72068	52291	46193	60992	84902	59714	54077	71961	105729
-9.01333e+18	FALSE	High	IsMasterProtein	AAEL013675-PA eukaryotic translation initiation factor	3:235537326:235544763:-1|gene:AAEL013675	0	55	FALSE	19	66	19	338	381	478	36157	19												0	817	708	1112	767	599	949	823	630	972	77943	67589	95431	106146	55495	43368	72358	68683	74729	57212	90750	88234
-1.86223e+18	FALSE	High	IsMasterProtein	AAEL018237-PB	2:209354587:209381535:-1|gene:AAEL018237	0	35	FALSE	15	56	15	692	738	445	36109	15												0	868	720	1095	846	721	1109	872	745	1115	44301	36768	51060	55914	31468	26803	37188	41248	23284	19882	26695	29770
3.10019e+18	FALSE	High	IsMasterProtein	AAEL008697-PB cytochrome c oxidase, subunit VB, putative	2:321499876:321511849:-1|gene:AAEL008697	0	66	FALSE	9	73	9	119	137	828	35995	9												0	862	759	1152	908	796	1120	900	803	1183	44714	39387	51887	59765	57662	50584	63530	71165	58043	51789	64484	76301
-6.07854e+18	FALSE	High	IsMasterProtein	AAEL000568-PB 26S proteasome non-ATPase regulatory subunit	2:147593628:147595590:1|gene:AAEL000568	0	54	FALSE	14	55	14	380	412	494	35890	14												0	704	472	968	681	509	994	687	480	951	38974	26137	55338	53569	29343	21942	43089	42846	23545	16446	34252	32557
2.76604e+18	FALSE	High	IsMasterProtein	AAEL002879-PAA heterogeneous nuclear ribonucleoprotein r	1:255310591:255354920:1|gene:AAEL002879	0	52	FALSE	22	66	22	568	635	828	35862	22												0	933	539	717	935	505	687	932	513	712	92240	53346	98908	70933	89303	48205	95507	65652	91655	50419	98363	70011
-6.65335e+18	FALSE	High	IsMasterProtein	AAEL004137-PA acyl-coa dehydrogenase	3:153981274:153982592:-1|gene:AAEL004137	0	64	FALSE	18	60	18	404	438	761	35850	18												0	816	558	975	813	533	909	853	530	901	44793	30646	54886	53524	44227	28997	54413	49438	62810	39039	73638	66313
7.29266e+18	FALSE	High	IsMasterProtein	AAEL013171-PA HPX2: heme peroxidase	2:389051250:389053289:-1|gene:AAEL013171	0	48	FALSE	20	67	20	679	761	777	35731	20												0	917	580	863	784	555	853	838	533	835	34279	21695	37391	32269	28684	20312	36610	31227	59171	37679	70628	58998
6.93321e+16	FALSE	High	IsMasterProtein	AAEL021071-PB	3:315750200:315763065:1|gene:AAEL021071	0	41	FALSE	19	70	19	532	599	724	35447	19												0	849	680	927	850	662	938	860	671	927	64753	51841	76244	70696	54906	42726	64576	60582	66506	51944	77355	71703
-3.22488e+18	FALSE	High	IsMasterProtein	AAEL010814-PA isocitrate dehydrogenase	3:52168229:52190617:1|gene:AAEL010814	0	50	FALSE	9	47	9	393	433	674	35423	9												0	850	691	1027	843	651	974	874	710	1063	23793	19358	28003	28757	19563	15103	23212	22617	27977	22701	31995	33996
4.95844e+18	FALSE	High	IsMasterProtein	AAEL010777-PA thioredoxin (TRX), putative	2:305309603:305331629:-1|gene:AAEL010777	0	91	FALSE	14	62	14	106	120	526	35353	14												0	671	570	1206	699	598	1223	786	752	1349	53822	45712	80230	96726	50770	43404	72630	88825	60589	57969	77063	103961
3.86089e+18	FALSE	High	IsMasterProtein	AAEL027317-PA	2:4604050:4626124:-1|gene:AAEL027317	0	23	FALSE	27	64	27	1758	1958	547	35321	27												0	754	626	922	793	625	899	798	661	899	56298	46793	74713	68900	69988	55124	88240	79298	58843	48795	73769	66307
7.83922e+18	FALSE	High	IsMasterProtein	AAEL007858-PA ran GTPase-activating protein	2:460731546:460742490:-1|gene:AAEL007858	0	44	FALSE	19	60	19	583	639	450	35108	19												0	825	794	1197	875	837	1249	839	845	1221	40553	39042	49164	58840	41051	39258	46924	58597	58256	58674	69404	84774
1.34051e+18	FALSE	High	IsMasterProtein	AAEL010159-PA importin beta-3	3:149260439:149318840:1|gene:AAEL010159	0	37	FALSE	24	62	24	1102	1240	473	34951	24												0	462	343	555	433	323	533	560	422	677	32820	24382	71094	39474	34558	25761	79877	42583	39281	29558	70110	47468
-3.00944e+18	FALSE	High	IsMasterProtein	AAEL011881-PA	2:396227131:396228315:-1|gene:AAEL011881	0	39	FALSE	12	53	12	394	425	493	34932	12			protein binding	Pf00515, Pf07719, Pf13371, Pf13414, Pf13424, Pf13432	5575512	AAEL011881	AaeL_AAEL011881; LOC5575512	2				0	975	922	1131	959	923	1260	880	820	1159	33072	31282	33916	38367	58518	56330	61032	76926	27855	25955	31659	36707
-4.85338e+18	FALSE	High	IsMasterProtein	AAEL010168-PA RpS2: 40S ribosomal protein S2	3:149352818:149353850:-1|gene:AAEL010168	0	41	FALSE	13	75	13	275	299	1032	34904	13												0	637	590	823	643	632	890	582	567	758	63088	58487	99081	81589	46592	45791	72438	64502	74125	72221	127431	96632
2.13174e+18	FALSE	High	IsMasterProtein	AAEL009291-PA retinoid-inducible serine carboxypeptidase (serine carboxypeptidase	2:17435595:17437040:-1|gene:AAEL009291	0	43	FALSE	16	60	16	481	545	639	34889	16												0	725	862	1374	674	693	1139	739	861	1411	35342	42014	48714	66923	41929	43134	62198	70848	40685	47403	55048	77679
5.38373e+18	FALSE	High	IsMasterProtein	AAEL012207-PF myosin light chain 1,	1:160909590:160910953:1|gene:AAEL012207	0	86	FALSE	12	56	12	159	181	459	34651	12												0	936	731	1027	904	713	1044	936	746	1055	87247	68127	93182	95687	56709	44735	62743	65492	74901	59636	79993	84403
-3.76326e+18	FALSE	High	IsMasterProtein	AAEL001052-PA heat shock protein, putative	3:55218806:55219444:-1|gene:AAEL001052	0	85	FALSE	10	71	10	100	107	904	34451	10												0	1083	909	1322	1006	836	1290	1102	898	1247	92953	77988	85792	113411	76501	63585	76057	98149	51454	41961	46711	58249
4.13174e+18	FALSE	High	IsMasterProtein	AAEL010991-PB long-chain-fatty-acid coa ligase	3:96964290:97006929:-1|gene:AAEL010991	0	35	FALSE	18	62	18	715	802	791	34389	18												0	644	407	697	598	366	673	633	380	705	54776	34558	84997	59246	72698	44454	121515	81792	56721	34041	89627	63187
-7.46156e+18	FALSE	High	IsMasterProtein	AAEL024479-PA	1:285455679:285472891:1|gene:AAEL024479	0	21	FALSE	21	61	21	1562	1715	863	34372	21												0	897	731	1087	869	734	1090	911	765	1148	47910	39033	53431	58097	48413	40856	55688	60694	37625	31619	41322	47440
7.1246e+18	FALSE	High	IsMasterProtein	AAEL002687-PA sterol carrier protein-2, putative	2:464912936:464945097:-1|gene:AAEL002687	0	63	FALSE	22	53	22	544	592	778	34182	22												0	812	677	919	729	609	876	815	696	976	36771	30647	45299	41625	39962	33395	54817	47997	55387	47295	67973	66332
3.88326e+18	FALSE	High	IsMasterProtein	AAEL000175-PB eIF3-S8: Eukaryotic translation initiation factor 3 subunit C	3:212390499:212418048:1|gene:AAEL000175	0	36	FALSE	26	64	26	910	1060	628	34093	26												0	735	555	917	664	494	885	715	542	845	61452	46383	83583	76636	43273	32187	65214	57733	62547	47419	87422	73883
-6.4647e+18	FALSE	High	IsMasterProtein	AAEL013852-PA	2:100216428:100217241:-1|gene:AAEL013852	0	49	FALSE	12	65	12	250	290	529	34074	12				Pf00226	5578812	AAEL013852	AaeL_AAEL013852; LOC5578812	2				0	699	686	1130	696	621	1101	744	786	1100	43479	42635	62177	70229	34638	30903	49801	54826	45911	48520	61718	67909
-2.83565e+18	FALSE	High	IsMasterProtein	AAEL012918-PC puromycin-sensitive aminopeptidase	2:160240771:160285647:1|gene:AAEL012918	0	30	FALSE	23	65	23	1066	1202	680	33918	23												0	463	450	743	422	428	728	452	431	729	37277	36204	80466	59786	31858	32280	75464	54940	50851	48556	112613	82147
1.51773e+18	FALSE	High	IsMasterProtein	AAEL004176-PB microtubule binding protein, putative	2:147346066:147361234:1|gene:AAEL004176	0	75	FALSE	16	51	14	288	326	559	33845	16												0	961	803	1273	961	783	1263	897	760	1145	24437	20420	25421	32359	28036	22852	29185	36869	40592	34400	45275	51851
-1.94222e+18	FALSE	High	IsMasterProtein	AAEL005084-PA tubulin beta chain	1:294735178:294766699:1|gene:AAEL005084	0	51	FALSE	16	66	9	448	505	492	33643	16												0	840	606	932	864	620	986	975	789	1107	20889	15089	24882	23193	18229	13069	21087	20793	15074	12206	15464	17118
-7.31259e+18	FALSE	High	IsMasterProtein	AAEL012243-PA	1:146621085:146657934:1|gene:AAEL012243	0	39	FALSE	20	55	20	737	833	888	33641	20												0	1235	871	986	1210	849	940	1083	737	917	48773	34399	39504	38957	59626	41814	49259	46312	38185	26005	35268	32353
7.78445e+18	FALSE	High	IsMasterProtein	AAEL014959-PC heterogeneous nuclear ribonucleoprotein k	2:222780932:222802799:1|gene:AAEL014959	0	46	FALSE	18	64	18	430	457	717	33630	18												0	1100	1008	1329	1097	1019	1351	1168	1097	1430	63376	58076	57627	76603	42024	39018	38297	51750	30629	28754	26220	37495
7.06466e+18	FALSE	High	IsMasterProtein	AAEL017085-PA GSTO1: glutathione transferase	2:213474465:213482723:-1|gene:AAEL017085	0	54	FALSE	10	59	10	257	296	851	33582	10												0	962	869	1206	1025	901	1243	962	863	1205	64607	58342	67144	80970	51332	45132	50065	62221	60841	54542	63224	76161
-1.41673e+18	FALSE	High	IsMasterProtein	AAEL013661-PA actin binding protein, putative	1:155073294:155086966:1|gene:AAEL013661	0	80	FALSE	14	60	14	130	146	564	33559	14												0	1344	1238	1431	876	753	1215	1029	918	1226	94130	86760	70060	100272	51714	44451	59047	71760	61889	55202	60159	73736
-9.21584e+18	FALSE	High	IsMasterProtein	AAEL009895-PC neprilysin	3:121966586:121993316:-1|gene:AAEL009895	0	38	FALSE	22	55	22	798	907	660	33308	22												0	630	528	1009	643	502	946	707	588	982	39263	32875	62282	62817	43417	33888	67500	63888	43430	36099	61398	60312
-7.46956e+18	FALSE	High	IsMasterProtein	AAEL011532-PA	3:281212232:281221643:-1|gene:AAEL011532	0	54	FALSE	21	56	21	496	537	904	33015	21					5574939	AAEL011532	AaeL_AAEL011532; LOC5574939	3				0	839	729	1138	777	637	1077	869	785	1196	37591	32660	44826	51006	41668	34162	53601	57737	33030	29836	38004	45437
-8.19796e+18	FALSE	High	IsMasterProtein	AAEL003634-PA Hsp70-interacting protein, putative	1:189335863:189350422:1|gene:AAEL003634	0	65	FALSE	11	55	11	327	359	475	32886	11												0	1119	987	1268	1093	1017	1251	1084	1096	1234	32112	28320	28697	36387	37907	35273	34690	43389	23693	23940	21852	26967
-8.56602e+18	FALSE	High	IsMasterProtein	AAEL006576-PA clip-domain serine protease, putative	2:133180420:133181610:1|gene:AAEL006576	0	53	FALSE	15	54	15	336	368	610	32874	15												0	802	463	870	872	533	908	778	460	859	58760	33925	73285	63791	44949	27504	51557	46794	50920	30089	65436	56180
7.57276e+18	FALSE	High	IsMasterProtein	AAEL026634-PA	NIGP01000221:18153:24703:-1|gene:AAEL026634	0	33	FALSE	18	58	18	759	812	692	32857	18												0	886	766	1202	1024	979	1365	941	865	1353	33224	28701	37478	45040	48120	45995	46979	64123	33375	30697	35472	47978
-1.50539e+18	FALSE	High	IsMasterProtein	AAEL007173-PJ	2:149970766:149993374:-1|gene:AAEL007173	0	42	FALSE	14	60	1	382	423	493	32821	14												0				1007	1096	1448								2321	2525	2304	3337
4.5523e+18	FALSE	High	IsMasterProtein	AAEL002501-PB protein disulfide isomerase	1:90490045:90502515:1|gene:AAEL002501	0	41	FALSE	16	62	16	397	444	521	32768	16												0	807	576	895	778	516	827	750	502	817	57427	40967	71152	63677	52708	34927	67707	55962	56559	37863	75427	61590
-6.32226e+18	FALSE	High	IsMasterProtein	AAEL005192-PA	2:113794776:113795194:-1|gene:AAEL005192	0	50	FALSE	9	41	9	116	128	434	32736	9					5566109	AAEL005192	AaeL_AAEL005192; LOC5566109	2				0	860	1192	1325	864	1173	1415	854	1002	1241	13113	18169	15243	20196	14523	19714	16811	23785	20812	24411	24365	30237
-3.13295e+18	FALSE	High	IsMasterProtein	AAEL008319-PA protein disulfide isomerase	2:274104850:274126467:-1|gene:AAEL008319	0	50	FALSE	27	65	27	636	714	847	32731	27												0	631	394	696	595	364	649	708	443	753	56692	35464	89905	62593	60571	37038	101748	66035	68631	42946	96949	72979
-6.8964e+18	FALSE	High	IsMasterProtein	AAEL011447-PB RpL14: 60S ribosomal protein L14	2:37157642:37165642:-1|gene:AAEL011447	0	46	FALSE	12	73	12	178	205	1108	32711	12												0	788	619	788	779	635	780	766	631	988	62509	49109	79374	62568	59169	48247	75987	59235	52135	42963	68053	67217
1.41086e+18	FALSE	High	IsMasterProtein	AAEL001041-PI guanine nucleotide-binding protein beta 3 (g protein beta3)	2:101783576:101784598:1|gene:AAEL001041	0	65	FALSE	14	60	6	340	371	644	32686	14												0	783	612	886	765	619	886	690	515	834	17533	13702	22405	19854	13841	11201	18084	16025	12221	9118	17704	14770
6.28681e+18	FALSE	High	IsMasterProtein	AAEL012996-PB rho guanine dissociation factor	3:297288432:297301772:-1|gene:AAEL012996	0	61	FALSE	11	56	11	203	234	530	32582	11												0	713	593	1077	731	607	1103	681	576	1116	42547	35363	59665	64246	54494	45248	74504	82163	29244	24768	42969	47949
-2.84914e+18	FALSE	High	IsMasterProtein	AAEL005722-PB RpL26: 60S ribosomal protein L7a	1:123756057:123757586:1|gene:AAEL005722	0	47	FALSE	17	64	17	270	306	1039	32522	17												0	704	557	855	702	544	816	739	573	837	40731	32263	57874	49503	45436	35190	64683	52779	50518	39202	68374	57252
-7.80294e+18	FALSE	High	IsMasterProtein	AAEL010756-PD RpS19: 40S ribosomal protein S19	3:294224932:294225465:1|gene:AAEL010756	0	57	FALSE	14	64	14	156	173	996	32509	14												0	621	504	893	684	598	927	668	571	934	69533	56494	112030	100083	59904	52308	87515	81147	83180	71124	124499	116296
6.3415e+18	FALSE	High	IsMasterProtein	AAEL006977-PA serine/threonine protein phosphatase 2a regulatory subunit a	2:398786935:398824909:1|gene:AAEL006977	0	47	FALSE	20	65	20	594	663	505	32495	20												0	548	430	710	567	432	735	619	479	802	63473	49790	115732	82207	29188	22218	51438	37808	52086	40316	84210	67560
6.15568e+18	FALSE	High	IsMasterProtein	AAEL017481-PA	1:241962838:241971984:1|gene:AAEL017481	0	47	FALSE	10	59	10	176	187	813	32440	10			RNA binding	Pf00013, Pf13014	23687901	AAEL017481	AaeL_AAEL017481; LOC23687901	1				0	1016	779	1053	984	732	1072	1261	984	1190	29750	22808	29270	30830	43040	32020	43719	46847	26463	20639	20980	24969
3.89193e+18	FALSE	High	IsMasterProtein	AAEL008678-PA	2:2350589:2351481:-1|gene:AAEL008678	0	69	FALSE	15	57	13	254	290	577	32425	15												0	834	850	1543	773	861	1574	834	842	1513	65887	67135	79027	121956	44870	49942	58019	91346	63514	64115	76174	115287
-1.11963e+18	FALSE	High	IsMasterProtein	AAEL005426-PA annexin x	1:247168720:247181589:-1|gene:AAEL005426	0	76	FALSE	17	50	13	321	361	511	32364	17												0	868	613	933	862	632	893	763	537	858	21040	14852	24230	22604	50899	37328	59041	52717	24930	17528	32662	28016
7.66765e+18	FALSE	High	IsMasterProtein	AAEL007586-PA nuclear pore complex protein nup98	1:302208491:302262996:-1|gene:AAEL007586	0	15	FALSE	23	62	23	1892	2035	674	32333	23												0	828	724	1109	867	762	1125	801	672	970	43131	37683	52080	57782	41939	36887	48393	54419	47714	40002	59562	57776
-3.78061e+18	FALSE	High	IsMasterProtein	AAEL012035-PA vacuolar ATP synthase subunit e	3:147280653:147289528:1|gene:AAEL012035	0	62	FALSE	11	57	11	226	257	614	32191	11												0	830	760	1030	764	720	1027	823	718	1027	52149	47798	62857	64734	41573	39197	54448	55906	48953	42752	59509	61140
-4.00235e+18	FALSE	High	IsMasterProtein	AAEL002068-PA mitochondrial processing peptidase alpha subunit	2:356637564:356651819:-1|gene:AAEL002068	0	55	FALSE	22	60	22	546	600	701	32142	22												0	750	581	1063	778	572	993	758	631	1163	45942	35614	61287	65176	57565	42342	73988	73483	38153	31774	50318	58526
-1.46508e+18	FALSE	High	IsMasterProtein	AAEL004294-PA dihydrolipoamide acetyltransferase component of pyruvate dehydrogenase	2:293048657:293076729:1|gene:AAEL004294	0	36	FALSE	15	63	2	503	538	890	32139	15												0	713	585	997	687	516	943	640	473	866	4645	3807	6512	6492	11303	8482	16441	15502	3841	2837	6002	5195
-7.79158e+18	FALSE	High	IsMasterProtein	AAEL026984-PA 3-hydroxyisobutyryl-CoA hydrolase, mitochondrial	1:194250774:194251961:-1|gene:AAEL026984	0	43	FALSE	14	54	14	371	408	769	32084	14												0	711	506	959	806	553	967	773	584	1029	34180	24323	48097	46114	38051	26129	47215	45640	35804	27026	46295	47643
8.36132e+18	FALSE	High	IsMasterProtein	AAEL017437-PC	1:150839561:150859656:-1|gene:AAEL017437	0	46	FALSE	20	57	20	552	616	866	32021	20												0	798	551	936	715	485	901	789	535	895	45784	31627	57369	53684	49123	33328	68708	61901	35784	24251	45338	40570
3.84688e+18	FALSE	High	IsMasterProtein	AAEL004739-PA acyl-coa dehydrogenase	2:290350843:290367947:1|gene:AAEL004739	0	52	FALSE	21	57	21	630	690	799	32019	21												0	740	569	925	719	554	912	730	558	934	44408	34113	59997	55514	49709	38284	69090	63039	48073	36731	65844	61525
-2.68212e+18	FALSE	High	IsMasterProtein	AAEL000454-PA isocitrate dehydrogenase	3:186237152:186246407:-1|gene:AAEL000454	0	48	FALSE	15	54	15	396	436	850	32018	15												0	850	674	998	882	672	1040	873	655	1002	52649	41755	61941	61835	59299	45190	67252	69920	41207	30948	47223	47333
-3.21355e+18	FALSE	High	IsMasterProtein	AAEL004613-PA phenylalanyl-tRNA synthetase beta chain	1:306673847:306695675:1|gene:AAEL004613	0	46	FALSE	20	56	20	590	657	621	31947	20												0	773	626	1005	772	602	982	740	594	973	64612	52366	83615	84015	31469	24552	40771	40033	70281	56404	94954	92435
-3.68118e+18	FALSE	High	IsMasterProtein	AAEL014393-PA Lactoylglutathione lyase	3:289162180:289182764:1|gene:AAEL014393	0	63	FALSE	12	55	12	205	234	679	31945	12												0	964	946	1403	996	929	1398	1034	972	1411	43901	43051	45527	63863	46696	43564	46897	65567	31944	30052	30908	43621
-9.61457e+17	FALSE	High	IsMasterProtein	AAEL012437-PB	1:212918882:212992513:1|gene:AAEL012437	0	30	FALSE	16	55	16	784	879	780	31880	16												0	795	605	1064	903	677	1059	893	644	1010	41336	31451	52023	55369	52011	39022	57604	61024	34406	24812	38521	38909
8.70588e+18	FALSE	High	IsMasterProtein	AAEL023603-PA	1:42916744:42930218:-1|gene:AAEL023603	0	60	FALSE	7	60	6	126	132	1040	31834	7												0	956	891	1189	766	666	1028	831	704	1055	49178	45837	51418	61131	30484	26495	39802	40920	31061	26298	37366	39436
-1.56895e+18	FALSE	High	IsMasterProtein	AAEL006070-PA Phosphoglycerate mutase	1:184012161:184013055:1|gene:AAEL006070	0	84	FALSE	16	56	16	255	285	681	31749	16												0	986	908	1234	937	858	1157	952	874	1201	46199	42525	46839	57783	36994	33868	39472	45661	57167	52517	60079	72163
-9.75095e+17	FALSE	High	IsMasterProtein	AAEL010248-PB fibrillarin	3:279007510:279012678:-1|gene:AAEL010248	0	65	FALSE	19	59	19	333	337	1020	31660	19												0	906	719	910	984	785	896	877	716	917	63485	50326	70042	63745	62295	49693	63326	56733	30854	25196	35194	32280
8.91665e+18	FALSE	High	IsMasterProtein	AAEL007439-PA myosin light chain 1,	2:291383787:291405818:-1|gene:AAEL007439	0	75	FALSE	11	54	11	153	176	467	31649	11												0	1032	735	1134	978	781	1126	920	705	1090	49622	35345	48093	54518	47685	38091	48767	54918	33131	25399	36027	39283
-5.29789e+17	FALSE	High	IsMasterProtein	AAEL003431-PA proteasome subunit beta type 7,10	3:350152252:350153169:1|gene:AAEL003431	0	49	FALSE	11	50	11	280	304	676	31633	11												0	938	1031	1431	859	913	1348	885	876	1283	38834	42672	41393	59248	31578	33549	36751	49551	40723	40320	46034	59078
-6.67759e+18	FALSE	High	IsMasterProtein	AAEL012546-PA DNA replication licensing factor MCM6	2:238135449:238147678:-1|gene:AAEL012546	0	38	FALSE	24	58	24	810	918	515	31531	24												0	624	578	1098	718	671	1111	650	477	967	28754	26643	46058	50582	44278	41405	61661	68519	30706	22531	47261	45694
1.06909e+18	FALSE	High	IsMasterProtein	AAEL001414-PA LRIM9: leucine-rich immune protein (Short)	2:48256823:48258354:1|gene:AAEL001414	0	41	FALSE	18	50	18	491	567	568	31426	18												0	1116	766	980	1168	757	993	1136	697	955	46810	32129	41954	41099	70248	45526	60124	59703	59501	36525	52367	49999
2.1029e+18	FALSE	High	IsMasterProtein	AAEL013249-PB	2:399450661:399454049:-1|gene:AAEL013249	0	32	FALSE	17	59	17	674	749	667	31299	17												0	725	629	1051	672	587	1035	685	565	1051	40767	35334	56205	59060	51222	44755	76279	78961	60525	49964	88386	92878
-6.14415e+18	FALSE	High	IsMasterProtein	AAEL013731-PB	3:254231287:254260906:-1|gene:AAEL013731	0	51	FALSE	21	56	21	661	736	766	31257	21												0	906	728	934	743	578	859	719	536	829	48644	39096	53698	50129	34809	27102	46857	40236	39542	29510	55024	45608
7.7417e+18	FALSE	High	IsMasterProtein	AAEL022913-PA	3:129679966:129681528:-1|gene:AAEL022913	0	46	FALSE	18	52	18	520	601	747	31254	18												0	904	703	1191	861	718	1219	773	667	1254	42852	33329	47403	56476	40309	33604	46813	57065	36231	31255	46864	58781
-5.0388e+18	FALSE	High	IsMasterProtein	AAEL021145-PA	2:460913505:460959717:1|gene:AAEL021145	0	26	FALSE	32	55	32	1869	2109	540	31155	32												0	778	622	957	922	804	1120	786	642	1013	40534	32421	52120	49895	56390	49172	61152	68462	41109	33600	52302	52965
-6.20442e+18	FALSE	High	IsMasterProtein	AAEL013997-PA guanine nucleotide-binding protein beta 3 (g protein beta3)	2:101825814:101826836:1|gene:AAEL013997	0	62	FALSE	15	55	1	340	373	652	31149	15												0	869	684	939	1078	751	984	998	772	952	2688	2115	3092	2903	3689	2571	3423	3369	2952	2285	2958	2817
8.32789e+18	FALSE	High	IsMasterProtein	AAEL023983-PA 40S ribosomal protein S4	2:178988711:178995690:1|gene:AAEL023983	0	44	FALSE	12	58	12	262	296	1030	31087	12												0	653	437	676	659	439	670	630	428	674	50531	33805	77437	52333	60944	40524	92416	61952	49896	33847	79150	53338
-9.04787e+18	FALSE	High	IsMasterProtein	AAEL028182-PA	1:146112917:146122920:1|gene:AAEL028182	0	45	FALSE	16	52	14	443	501	834	30975	16												0	887	476	733	932	522	787	886	531	786	39193	21061	44206	32396	52941	29659	56801	44680	39746	23794	44843	35259
6.71265e+18	FALSE	High	IsMasterProtein	AAEL013074-PC adenylyl cyclase-associated protein	2:253551139:253620469:-1|gene:AAEL013074	0	21	FALSE	15	49	15	1129	1227	458	30907	15												0	800	507	799	738	525	929	713	505	876	37403	23725	46750	37375	37685	26821	51070	47458	41900	29695	58791	51477
4.63795e+18	FALSE	High	IsMasterProtein	AAEL002488-PA DEAD box ATP-dependent RNA helicase	3:338192443:338206786:-1|gene:AAEL002488	0	40	FALSE	21	54	21	726	811	679	30817	21												0	742	571	965	871	705	998	796	634	964	55275	42534	74506	71883	62441	50496	71653	71538	34731	27660	43642	42053
-7.31076e+18	FALSE	High	IsMasterProtein	AAEL015653-PB 1-hydroxy-2-glutathionyl-2-methyl-3-butene dehydrogenase, putative	1:108230632:108238011:1|gene:AAEL015653	0	83	FALSE	15	59	15	247	267	843	30775	15												0	883	810	1339	840	748	1233	855	782	1270	35090	32203	39732	53207	41390	36857	49269	60752	46177	42212	53988	68573
8.87031e+18	FALSE	High	IsMasterProtein	AAEL011090-PA complement component	2:232148870:232158098:-1|gene:AAEL011090	0	44	FALSE	13	58	13	271	303	501	30734	13												0	734	636	1057	729	631	1130	749	661	1135	38627	33455	52595	55617	59820	51791	82103	92741	39686	35023	53005	60141
3.11989e+18	FALSE	High	IsMasterProtein	AAEL007236-PB	2:421484935:421496451:1|gene:AAEL007236	0	45	FALSE	9	48	9	385	415	475	30678	9												0	772	654	1209	779	670	1181	757	666	1201	34812	29477	45099	54543	29520	25418	37911	44767	36221	31835	47829	57433
-5.18075e+17	FALSE	High	IsMasterProtein	AAEL002870-PC dipeptidyl peptidase iii	1:254471718:254477263:1|gene:AAEL002870	0	35	FALSE	20	56	20	723	819	519	30624	20												0	540	533	856	589	648	1000	608	605	933	52687	52043	97624	83553	39611	43619	67304	67326	56440	56197	92851	86613
5.98341e+18	FALSE	High	IsMasterProtein	AAEL017302-PA Farnesol dehydrogenase	3:347276511:347277318:1|gene:AAEL017302	0	80	FALSE	15	56	12	245	265	758	30564	15												0	511	741	1868	529	809	1991	479	748	1933	24716	35887	48401	90431	18391	28147	34779	69239	22546	35163	47026	90905
1.29783e+18	FALSE	High	IsMasterProtein	AAEL008485-PA	2:19045240:19046300:1|gene:AAEL008485	0	66	FALSE	11	39	11	259	290	505	30461	11				Pf07165	5570664	AAEL008485	AaeL_AAEL008485; LOC5570664	2				0	822	506	852	859	507	890	1026	656	951	30772	18961	37458	31898	31525	18623	36706	32662	28862	18438	28123	26737
-7.14892e+17	FALSE	High	IsMasterProtein	AAEL011271-PA programmed cell death 6-interacting protein	2:226313713:226330512:-1|gene:AAEL011271	0	33	FALSE	18	55	18	836	927	554	30411	18												0	750	555	945	641	474	855	732	531	904	51504	38070	68643	64893	35944	26600	56104	47956	36872	26747	50383	45539
8.74299e+18	FALSE	High	IsMasterProtein	AAEL018102-PB	3:366628335:366628822:-1|gene:AAEL018102	0	60	FALSE	6	46	6	142	162	558	30342	6												0	1126	995	1297	1096	1151	1417	1084	1180	1436	30915	27322	27463	35630	25819	27107	23548	33377	22736	24736	20971	30112
-5.02163e+18	FALSE	High	IsMasterProtein	AAEL001206-PB threonyl-tRNA synthetase	2:413338377:413348183:-1|gene:AAEL001206	0	36	FALSE	18	49	18	754	868	728	30313	18												0	604	471	740	646	541	831	576	439	718	35230	27491	58318	43127	32099	26914	49718	41332	48823	37173	84763	60902
-4.1903e+18	FALSE	High	IsMasterProtein	AAEL017368-PA	2:404168293:404227595:1|gene:AAEL017368	0	45	FALSE	19	57	19	591	641	547	30276	19			catalytic activity;nucleotide binding	Pf00009, Pf03143, Pf03144	23687788	AAEL017368	AaeL_AAEL017368; LOC23687788	2	mRNA surveillance pathway			1	669	493	879	678	466	864	584	456	865	56966	41952	85107	74844	52820	36257	77855	67236	47827	37340	81935	70868
-8.98726e+18	FALSE	High	IsMasterProtein	AAEL002748-PA aspartyl-tRNA synthetase	2:96248420:96250653:1|gene:AAEL002748	0	47	FALSE	17	48	17	534	598	718	30235	17												0	635	462	928	658	473	928	723	503	952	30935	22503	48704	45196	41786	30035	63526	58951	43660	30401	60382	57479
3.64633e+18	FALSE	High	IsMasterProtein	AAEL004911-PA DEAD box ATP-dependent RNA helicase	2:72419992:72435048:-1|gene:AAEL004911	0	26	FALSE	20	56	20	1061	1184	475	30167	20												0	915	779	1309	906	786	1239	967	839	1339	46638	39708	50958	66715	42986	37278	47453	58811	55425	48127	57336	76786
5.85669e+18	FALSE	High	IsMasterProtein	AAEL025514-PA	2:29073021:29164961:1|gene:AAEL025514	0	8	FALSE	27	52	27	5246	5934	597	30128	27												0	983	662	1423	972	666	1320	998	636	1355	34863	23467	35475	50491	59174	40574	60905	80389	47754	30454	47847	64810
-1.63047e+18	FALSE	High	IsMasterProtein	AAEL008192-PA RpS3: 40S ribosomal protein S3	3:53589065:53606919:-1|gene:AAEL008192	0	78	FALSE	21	65	21	243	269	961	30078	21												0	610	471	768	707	565	843	664	505	770	50003	38624	81972	62976	48138	38437	68085	57398	58729	44651	88401	68095
5.21066e+18	FALSE	High	IsMasterProtein	AAEL012278-PA metalloprotease	2:145020547:145030773:-1|gene:AAEL012278	0	32	FALSE	22	58	22	1008	1154	660	29915	22												0	762	654	1036	778	650	1005	743	604	995	47254	40561	62025	64281	26441	22073	33966	34131	48139	39099	64785	64475
-8.76252e+18	FALSE	High	IsMasterProtein	AAEL007718-PA Eukaryotic translation initiation factor 3 subunit B (eIF3b)(Eukaryotic translation initiation factor 3 subunit 9)	3:255431657:255438907:1|gene:AAEL007718	0	40	FALSE	18	54	18	688	801	580	29832	18												0	635	486	818	598	431	813	720	561	913	50602	38762	79718	65189	30901	22259	51657	42015	44414	34589	61662	56303
-3.05682e+18	FALSE	High	IsMasterProtein	AAEL012439-PA enoyl-CoA hydratase (enoyl hydrase) (unsaturated acyl-CoA hydratase), putative	1:213297485:213307295:-1|gene:AAEL012439	0	61	FALSE	13	52	13	317	350	790	29781	13												0	847	839	1276	809	767	1231	753	721	1137	54670	54117	64532	82320	32699	31008	40408	49722	50472	48331	67036	76240
-6.16022e+18	FALSE	High	IsMasterProtein	AAEL011627-PA ribose-5-phosphate isomerase	3:281587215:281588030:-1|gene:AAEL011627	0	64	FALSE	11	50	11	271	292	837	29771	11												0	956	812	1276	964	862	1265	1066	1027	1487	26690	22663	27906	35604	51934	46430	53870	68162	52440	50500	49175	73116
-1.52335e+18	FALSE	High	IsMasterProtein	AAEL000934-PH clathrin light chain	3:377081143:377097524:1|gene:AAEL000934	0	68	FALSE	8	48	2	254	284	472	29582	8												0	1002	969	1439	1218	1096	1260	1036	927	1394	5039	4873	5027	7236	1276	1148	1047	1320	3910	3499	3774	5261
6.53686e+18	FALSE	High	IsMasterProtein	AAEL006415-PA leucyl-tRNA synthetase	2:414370253:414387821:1|gene:AAEL006415	0	30	FALSE	23	57	23	1182	1347	730	29483	23												0	717	495	828	662	483	811	683	463	755	31055	21452	43298	35866	56834	41469	85804	69563	32014	21689	46875	35389
-4.04401e+18	FALSE	High	IsMasterProtein	AAEL000301-PA heat shock protein	3:266486630:266488877:1|gene:AAEL000301	0	35	FALSE	19	56	18	703	797	712	29461	19												0	837	672	1154	787	626	1109	816	645	1096	49870	40039	59613	68788	46972	37332	59658	66166	35062	27714	42960	47088
-1.53067e+18	FALSE	High	IsMasterProtein	AAEL004294-PB dihydrolipoamide acetyltransferase component of pyruvate dehydrogenase	2:293048657:293076729:1|gene:AAEL004294	0	35	FALSE	14	57	1	487	522	882	29434	14												0	906	941	1333	473	328	841	762	639	1148	866	899	956	1275	495	343	1048	881	590	495	775	889
-3.56428e+18	FALSE	High	IsMasterProtein	AAEL003664-PB lupus la ribonucleoprotein	2:316610301:316623083:1|gene:AAEL003664	0	48	FALSE	20	55	20	393	457	600	29402	20												0	961	857	1154	936	796	1129	923	812	1084	53811	47986	55984	64604	59901	50931	64006	72292	50648	44533	54845	59477
-4.06532e+18	FALSE	High	IsMasterProtein	AAEL004297-PF ATP-citrate synthase	2:293502711:293527330:-1|gene:AAEL004297	0	25	FALSE	18	52	18	1153	1255	739	29387	18												0	775	515	815	759	488	785	714	478	800	29426	19534	37949	30939	30631	19667	40339	31664	31819	21300	44559	35665
-3.59501e+18	FALSE	High	IsMasterProtein	AAEL006922-PA calponin/transgelin	3:143588113:143697479:1|gene:AAEL006922	0	77	FALSE	13	50	13	188	207	812	29362	13												0	891	603	922	952	629	906	1076	636	875	40946	27709	45939	42348	46313	30573	48628	44055	62813	37132	58395	51073
1.94444e+18	FALSE	High	IsMasterProtein	AAEL001605-PB microtubule binding protein, putative	2:90696540:90727288:1|gene:AAEL001605	0	31	FALSE	8	49	8	392	437	421	29257	8												0	917	769	1213	1069	976	1457	994	970	1475	31455	26382	34301	41610	41953	38316	39241	57171	32549	31768	32734	48279
-1.44287e+18	FALSE	High	IsMasterProtein	AAEL001044-PA Aats-tyr: tyrosyl-tRNA synthetase	3:55208397:55216712:1|gene:AAEL001044	0	45	FALSE	20	49	20	524	585	681	29217	20												0	667	490	816	768	545	827	675	488	790	48591	35692	72806	59399	68119	48307	88659	73316	45819	33126	67885	53609
-1.88041e+18	FALSE	High	IsMasterProtein	AAEL013458-PE glutamine synthetase 1, 2 (glutamate-amonia ligase) (gs)	1:206424180:206440461:-1|gene:AAEL013458	0	54	FALSE	18	51	18	384	432	563	29195	18												0	818	795	1167	898	853	1169	824	868	1214	43120	41903	52703	61524	29674	28175	33031	38616	24409	25713	29612	35956
-6.2658e+18	FALSE	High	IsMasterProtein	AAEL014886-PB 4-aminobutyrate aminotransferase	2:121825437:121850561:-1|gene:AAEL014886	0	63	FALSE	20	53	20	495	551	878	29179	20												0	854	696	1023	845	651	994	871	700	1084	40410	32926	47316	48395	34744	26755	41097	40849	60030	48275	68935	74705
-4.41772e+18	FALSE	High	IsMasterProtein	AAEL026111-PA	2:147203358:147205538:1|gene:AAEL026111	0	49	FALSE	14	47	10	448	498	559	29170	14												0	711	860	1524	810	1166	2071	886	979	1484	9342	11297	13132	20016	19511	28094	24086	49883	10470	11563	11812	17524
7.8133e+17	FALSE	High	IsMasterProtein	AAEL025363-PA	1:17762976:17788389:-1|gene:AAEL025363	0	49	FALSE	23	55	23	679	774	587	29167	23												0	463	378	803	490	409	815	541	410	819	33203	27110	71650	57499	42892	35850	87615	71371	37129	28162	68650	56214
5.33409e+18	FALSE	High	IsMasterProtein	AAEL007945-PA Eukaryotic translation initiation factor 3 subunit H (eIF3h)	2:352151733:352162670:-1|gene:AAEL007945	0	66	FALSE	16	49	16	336	385	610	29056	16												0	888	844	1263	830	710	1081	893	840	1197	33559	31893	37780	47724	49741	42533	59907	64762	46257	43519	51825	62042
-9.10547e+18	FALSE	High	IsMasterProtein	AAEL010508-PL vacuolar protein sorting-associated protein (vps13)	2:91061270:91131827:1|gene:AAEL010508	0	11	FALSE	21	57	21	3384	3825	609	29022	21												0	680	469	795	693	484	810	672	483	800	24676	17036	36297	28861	38743	27079	55906	45289	45970	33041	68450	54742
-8.09753e+18	FALSE	High	IsMasterProtein	AAEL004733-PA jun activation domain binding protein	2:379310464:379313951:1|gene:AAEL004733	0	68	FALSE	12	43	12	311	346	613	29022	12												0	871	767	1206	868	717	1096	896	802	1269	26665	23483	30602	36904	40622	33560	46806	51298	32930	29502	36769	46665
1.55726e+18	FALSE	High	IsMasterProtein	AAEL025647-PB	1:55194211:55218927:-1|gene:AAEL025647	0	44	FALSE	23	57	18	635	695	599	29016	23												0	1053	553	852	1044	533	804	1053	535	793	25289	13264	24005	20453	65413	33352	62627	50361	38934	19794	36963	29323
-2.19513e+18	FALSE	High	IsMasterProtein	AAEL023037-PA	2:147229420:147269119:-1|gene:AAEL023037	0	60	FALSE	19	53	19	392	432	684	28783	19												0	885	739	1120	897	734	1111	868	709	1139	67522	56416	76315	85505	66002	53969	73562	81762	32417	26473	37358	42537
8.67112e+18	FALSE	High	IsMasterProtein	AAEL027199-PA	1:307820596:307835188:1|gene:AAEL027199	0	46	FALSE	18	50	18	483	540	695	28763	18												0	615	479	1019	607	485	1016	644	502	1043	38860	30251	63169	64345	31157	24887	51330	52172	37108	28946	57614	60092
-8.87462e+18	FALSE	High	IsMasterProtein	AAEL012122-PA 26S proteasome regulatory subunit S3	2:405952803:405954284:-1|gene:AAEL012122	0	48	FALSE	20	56	20	493	563	793	28720	20												0	678	558	896	678	540	841	673	534	865	50590	41686	74647	66896	42524	33853	62687	52750	46529	36943	69119	59809
6.54424e+18	FALSE	High	IsMasterProtein	AAEL004984-PA cullin-associated NEDD8-dissociated protein 1	2:281882798:281902186:1|gene:AAEL004984	0	25	FALSE	21	54	21	1234	1386	613	28716	21												0	511	496	751	585	469	731	615	543	795	31398	30440	61390	46102	40598	32588	69428	50786	37035	32702	60263	47886
8.49564e+18	FALSE	High	IsMasterProtein	AAEL002720-PA SRPN20: Serine Protease Inhibitor (serpin) likely cleavage at V/V.	2:14433409:14455829:1|gene:AAEL002720	0	53	FALSE	15	49	15	387	438	550	28565	15												0	937	843	1785	853	754	1574	859	728	1654	30561	27512	32631	58263	47118	41651	55256	86980	38866	32926	45256	74838
-4.34494e+18	FALSE	High	IsMasterProtein	AAEL024583-PD	2:127259477:127403858:1|gene:AAEL024583	0	17	FALSE	15	37	15	1965	2277	454	28405	15												0	782	574	1377	895	709	1500	776	551	1260	29223	21428	37361	51445	32331	25600	36106	54155	18300	12988	23576	29707
-1.00736e+18	FALSE	High	IsMasterProtein	AAEL002048-PA histidyl-tRNA synthetase	1:58276435:58302070:-1|gene:AAEL002048	0	54	FALSE	23	54	23	514	580	642	28383	23												0	729	507	1016	704	531	1004	695	528	1005	45101	31333	61835	62813	51320	38758	72929	73226	43771	33295	63003	63296
8.68192e+18	FALSE	High	IsMasterProtein	AAEL020508-PA	1:27303768:27374523:-1|gene:AAEL020508	0	11	FALSE	27	56	27	3408	3899	482	28358	27												0	859	845	1283	953	875	1313	903	888	1348	33068	32503	38478	49378	48363	44396	50760	66659	30792	30292	34103	45969
-2.47436e+18	FALSE	High	IsMasterProtein	AAEL013344-PB lethal(2)essential for life protein, l2efl	2:135754533:135755126:-1|gene:AAEL013344	0	74	FALSE	10	38	8	197	219	621	28318	10												0	916	825	1159	964	857	1105	967	854	1135	19413	17480	21198	24562	19286	17144	19998	22091	17275	15263	17872	20278
7.14471e+18	FALSE	High	IsMasterProtein	AAEL006572-PA troponin C	2:133263135:133318459:1|gene:AAEL006572	0	55	FALSE	10	47	10	153	173	407	28309	10												0	702	576	925	782	647	981	734	599	919	37834	31061	53893	49834	58919	48802	75388	73973	32484	26525	44281	40712
3.76841e+18	FALSE	High	IsMasterProtein	AAEL000786-PA	3:246025857:246027029:-1|gene:AAEL000786	0	47	FALSE	16	54	16	370	420	803	28295	16												0	1014	740	987	1134	879	1136	1069	726	1036	38723	28239	38185	37698	54747	42444	48281	54827	43266	29394	40487	41931
5.53927e+18	FALSE	High	IsMasterProtein	AAEL009932-PD lethal giant larva homologue	1:307557909:307613987:-1|gene:AAEL009932	0	31	FALSE	20	51	20	1194	1291	623	28189	20												0	889	556	912	878	530	882	801	499	786	47263	29587	53191	48493	57729	34848	65767	58006	48182	30028	60122	47230
3.47457e+18	FALSE	High	IsMasterProtein	AAEL012950-PB NADH-ubiquinone oxidoreductase 42 kda subunit	3:206760975:206773172:-1|gene:AAEL012950	0	53	FALSE	19	55	19	407	471	586	28170	19												0	607	455	1013	647	452	992	631	437	967	59311	44457	97711	98965	51388	35857	79380	78780	58778	40736	93115	90041
7.42904e+18	FALSE	High	IsMasterProtein	AAEL004853-PD glycerol kinase	2:115621692:115631171:-1|gene:AAEL004853	0	53	FALSE	18	49	18	517	568	516	28092	18												0	831	712	1200	815	708	1183	895	793	1219	32609	27922	39223	47081	39895	34648	48968	57904	38091	33742	42548	51855
2.74138e+17	FALSE	High	IsMasterProtein	AAEL009273-PA inosine-5-monophosphate dehydrogenase	3:200124627:200158856:-1|gene:AAEL009273	0	43	FALSE	14	45	14	512	559	785	28066	14												0	909	733	1067	967	787	1158	940	787	1128	48782	39345	53671	57267	33598	27361	34762	40247	30182	25280	32117	36229
-5.73439e+18	FALSE	High	IsMasterProtein	AAEL023321-PA	1:280191850:280193760:1|gene:AAEL023321	0	29	FALSE	14	58	6	636	700	587	28022	14												0	956	2024	1920	931	2280	2062	816	1305	1601	9110	19291	9530	18294	4747	11629	5101	10520	6606	10564	8096	12960
4.48534e+18	FALSE	High	IsMasterProtein	AAEL005790-PA malic enzyme	1:121872817:121909863:-1|gene:AAEL005790	0	40	FALSE	16	54	16	660	722	660	28014	16												0	756	569	822	760	579	827	757	570	789	22411	16887	29656	24380	35695	27191	46944	38822	37015	27857	48891	38567
-3.99024e+18	FALSE	High	IsMasterProtein	AAEL000335-PA lamin	2:367825851:367827533:-1|gene:AAEL000335	0	35	FALSE	19	56	19	560	636	577	27996	19												0	804	797	1391	914	896	1417	897	850	1341	27510	27280	34236	47630	50500	49493	55238	78258	36452	34530	40622	54467
7.62349e+18	FALSE	High	IsMasterProtein	AAEL000199-PA arginyl-tRNA synthetase	3:213008834:213024473:-1|gene:AAEL000199	0	43	FALSE	20	50	20	671	756	711	27982	20												0	635	449	817	625	461	825	725	555	907	47777	33765	75228	61441	52382	38590	83762	69117	46216	35403	63746	57787
7.10981e+18	FALSE	High	IsMasterProtein	AAEL004503-PC RpS21: 40S ribosomal protein S21	NIGP01000295:35926:36460:-1|gene:AAEL004503	0	84	FALSE	10	58	10	83	93	721	27979	10												0	1114	1147	1398	1173	1215	1389	1126	1126	1247	41371	42571	37125	51888	24010	24874	20470	28432	45014	44990	39960	49821
-7.08385e+18	FALSE	High	IsMasterProtein	AAEL014702-PC lysyl-tRNA synthetase	1:45697747:45714145:1|gene:AAEL014702	0	40	FALSE	18	45	18	619	696	692	27954	18												0	691	482	842	704	467	815	649	418	772	45784	31954	66280	55814	62322	41339	88485	72142	32373	20834	49895	38501
1.59078e+18	FALSE	High	IsMasterProtein	AAEL007962-PA GSTE4: glutathione transferase	2:351623907:351624721:-1|gene:AAEL007962	0	75	FALSE	12	40	12	224	250	711	27943	12												0	617	433	844	684	469	860	639	444	817	31000	21764	50265	42412	16443	11265	24026	20660	34941	24282	54676	44696
-7.16507e+18	FALSE	High	IsMasterProtein	AAEL014325-PA proteasome regulatory subunits	2:120127211:120144900:-1|gene:AAEL014325	0	46	FALSE	14	45	14	459	530	564	27908	14												0	693	509	896	717	551	981	702	456	854	43513	31967	62816	56268	32575	25069	45458	44587	23324	15141	33209	28365
2.7304e+18	FALSE	High	IsMasterProtein	AAEL004209-PK opioid-binding protein/cell adhesion molecule, putative	3:292663253:293020814:1|gene:AAEL004209	0	42	FALSE	17	49	17	527	591	660	27897	17												0	737	471	792	691	409	759	659	408	750	43664	27900	59229	46933	47671	28241	69038	52382	54642	33852	82926	62202
2.64064e+18	FALSE	High	IsMasterProtein	AAEL017421-PA	1:159466000:159467649:-1|gene:AAEL017421	0	33	FALSE	14	52	14	502	554	900	27792	14				Pf01798, Pf08060, Pf08156	23687841	AAEL017421	AaeL_AAEL017421; LOC23687841	1	Ribosome biogenesis in eukaryotes			1	732	493	839	806	531	843	815	565	865	50601	34052	69128	58012	49943	32910	61969	52258	41262	28640	50650	43818
9.2611e+16	FALSE	High	IsMasterProtein	AAEL011381-PA NADH-ubiquinone oxidoreductase fe-s protein 2 (ndufs2)	1:1221047:1222453:-1|gene:AAEL011381	0	42	FALSE	14	47	14	468	528	684	27634	14												0	626	414	865	645	488	950	577	406	937	27022	17886	43167	37345	36874	27897	57177	54312	23515	16531	40749	38162
-3.91709e+18	FALSE	High	IsMasterProtein	AAEL013227-PB PIWI6: PIWI	3:279908533:279933586:-1|gene:AAEL013227	0	34	FALSE	22	50	21	898	1023	941	27595	22												0	852	501	900	720	454	862	778	501	873	59170	34787	69418	62504	50927	32101	70724	60954	33982	21880	43696	38150
8.29796e+18	FALSE	High	IsMasterProtein	AAEL009872-PA alanine aminotransferase	1:92328868:92388834:-1|gene:AAEL009872	0	58	FALSE	17	46	17	544	595	828	27578	17												0	766	569	930	813	561	942	775	551	885	48691	36166	63528	59091	54120	37296	66538	62683	37246	26495	48061	42541
3.72071e+18	FALSE	High	IsMasterProtein	AAEL007738-PA app binding protein	2:100865887:100867683:1|gene:AAEL007738	0	52	FALSE	14	42	14	522	583	545	27513	14												0	806	590	903	842	689	1051	796	710	1080	21770	15928	27014	24404	17966	14700	21342	22440	30813	27483	38728	41819
-5.28957e+18	FALSE	High	IsMasterProtein	AAEL002504-PB ATP synthase delta chain, mitochondrial	1:90471308:90485057:-1|gene:AAEL002504	0	68	FALSE	7	41	7	161	170	531	27354	7												0	826	696	1270	788	676	1281	841	743	1387	28715	24181	34763	44143	31423	26964	39883	51077	35817	31636	42595	59081
8.6414e+18	FALSE	High	IsMasterProtein	AAEL010403-PA past-1	1:268145302:268205446:1|gene:AAEL010403	0	50	FALSE	20	55	20	536	613	651	27344	20												0	552	394	735	589	447	782	581	442	777	40842	29149	73969	54373	39471	29950	67018	52415	57572	43839	99081	76973
-8.75493e+17	FALSE	High	IsMasterProtein	AAEL012095-PA 26S protease regulatory subunit	1:242496:244004:-1|gene:AAEL012095	0	44	FALSE	16	47	15	438	491	658	27275	16												0	717	530	979	748	560	1102	780	579	1026	29685	21958	41400	40512	33748	25266	45130	49723	34710	25766	44504	45660
8.7941e+18	FALSE	High	IsMasterProtein	AAEL000934-PI clathrin light chain	3:377081143:377097524:1|gene:AAEL000934	0	60	FALSE	7	45	1	194	222	491	27257	7												0	905	488	919	914	492	899				6790	3663	7499	6894	7583	4078	8295	7455
2.26178e+18	FALSE	High	IsMasterProtein	AAEL004120-PA Niemann-Pick Type C-2, putative	3:403503446:403504174:-1|gene:AAEL004120	0	56	FALSE	8	46	8	157	176	810	27190	8												0	1000	1039	1463	957	963	1406	860	814	1230	19950	20716	19947	29188	30458	30646	31830	44758	31762	30058	36922	45411
-2.3902e+18	FALSE	High	IsMasterProtein	AAEL010514-PA aminoacyl-tRNA synthetase auxiliary protein, 43kD, putative	3:310086238:310087206:1|gene:AAEL010514	0	58	FALSE	15	49	15	322	350	929	27120	15												0	834	654	1065	819	639	1071	896	699	1096	34512	27072	41402	44106	36754	28685	44866	48070	52175	40705	58230	63814
-2.46428e+16	FALSE	High	IsMasterProtein	AAEL002534-PA RpL10: 60S ribosomal protein L10	1:89340121:89342753:-1|gene:AAEL002534	0	52	FALSE	11	53	11	219	254	1001	27073	11												0	741	566	912	681	520	881	690	531	874	31081	23756	41970	38269	35838	27350	52627	46371	32231	24827	46722	40825
-1.92534e+18	FALSE	High	IsMasterProtein	AAEL007760-PA mct-1 protein	1:71258350:71259531:1|gene:AAEL007760	0	75	FALSE	11	42	11	182	205	885	27037	11												0	739	620	1207	841	724	1265	862	716	1315	19677	16498	26611	32121	51707	44563	61512	77824	37250	30962	43236	56864
9.21875e+18	FALSE	High	IsMasterProtein	AAEL026142-PA	1:29236448:29238420:1|gene:AAEL026142	0	50	FALSE	12	44	11	331	365	526	27009	12												0	906	769	1067	840	816	1179	886	855	1164	44851	38063	49511	52848	22716	22086	27053	31882	21909	21131	24722	28772
-8.9604e+17	FALSE	High	IsMasterProtein	AAEL012460-PA	1:123297556:123300812:-1|gene:AAEL012460	0	41	FALSE	14	51	14	509	570	671	27005	14												0	843	789	1293	874	744	1236	808	766	1255	44077	41277	52311	67645	42260	35962	48327	59732	38686	36641	47858	60069
7.1587e+18	FALSE	High	IsMasterProtein	AAEL003382-PC Ro ribonucleoprotein autoantigen, putative	3:80431962:80443691:1|gene:AAEL003382	0	44	FALSE	21	53	21	574	658	923	26966	21												0	577	445	742	638	494	801	642	472	760	27567	21228	47754	35421	44747	34614	70135	56184	43037	31644	67022	50914
-4.02769e+18	FALSE	High	IsMasterProtein	AAEL004930-PA carbonic anhydrase	2:259726587:259779498:-1|gene:AAEL004930	0	73	FALSE	16	44	16	276	313	614	26895	16												0	531	546	922	495	495	910	553	573	935	30008	30855	56528	52113	26392	26397	53348	48554	26962	27954	48744	45576
-1.18736e+17	FALSE	High	IsMasterProtein	AAEL009747-PA RpS18: 40S ribosomal protein S18	3:284460412:284476658:1|gene:AAEL009747	0	47	FALSE	12	58	12	152	175	1045	26837	12												0	797	695	1009	890	805	1062	802	711	1067	47341	41228	59364	59918	47244	42720	53065	56355	34279	30414	42766	45621
-3.22333e+18	FALSE	High	IsMasterProtein	AAEL013808-PF fascin	1:140471535:140528158:1|gene:AAEL013808	0	51	FALSE	19	51	19	511	575	690	26803	19												0	724	653	1146	743	654	1114	761	644	1109	40520	36535	55993	64181	47978	42289	64614	71967	55957	47362	73489	81483
-8.93177e+18	FALSE	High	IsMasterProtein	AAEL003675-PA ubiquinol-cytochrome c reductase iron-sulfur subunit	2:316596909:316606577:1|gene:AAEL003675	0	58	FALSE	11	45	11	266	282	844	26763	11												0	867	716	1070	803	595	1042	834	673	1144	27056	22346	31204	33386	20761	15384	25847	26945	17394	14021	20846	23842
-1.85697e+18	FALSE	High	IsMasterProtein	AAEL002600-PC serine protease	3:256575198:256586171:1|gene:AAEL002600	0	49	FALSE	14	46	14	475	500	529	26760	14												0	1502	398	662	1432	339	604	1273	380	633	62824	16633	41820	27692	45970	10879	32101	19383	39604	11816	31104	19704
7.76966e+18	FALSE	High	IsMasterProtein	AAEL012686-PA RpS23: 40S ribosomal protein S23	3:23937134:23937565:-1|gene:AAEL012686	0	33	FALSE	6	44	6	143	161	1058	26707	6												0	873	716	975	875	689	947	937	788	1037	35425	29050	40564	39564	34561	27223	39494	37418	35714	30034	38103	39512
2.64181e+18	FALSE	High	IsMasterProtein	AAEL015314-PM cAMP-dependent protein kinase type ii regulatory subunit	2:112306496:112516848:1|gene:AAEL015314	0	57	FALSE	17	50	17	378	430	524	26678	17												0	926	670	937	950	746	1034	844	578	958	43029	31129	46465	43555	51822	40709	54538	56366	44006	30139	52123	49921
5.19136e+18	FALSE	High	IsMasterProtein	AAEL023265-PA	1:147421470:147505889:-1|gene:AAEL023265	0	23	FALSE	16	45	16	1295	1465	599	26585	16												0	988	692	992	999	736	1075	952	700	1007	43053	30152	43592	43231	41165	30338	41220	44294	22667	16657	23807	23967
-4.41053e+17	FALSE	High	IsMasterProtein	AAEL006908-PB	2:340721836:340723044:1|gene:AAEL006908	0	65	FALSE	9	37	9	212	238	522	26501	9												0	993	1090	1303	930	1053	1350	920	982	1255	32867	36095	33109	43144	23487	26611	25260	34110	30227	32259	32845	41229
-8.22927e+18	FALSE	High	IsMasterProtein	AAEL023070-PA	3:109880882:109884375:-1|gene:AAEL023070	0	87	FALSE	10	39	10	113	124	527	26495	10												0	718	522	905	773	447	777	687	470	775	38167	27766	53145	48105	39370	22782	50942	39573	28468	19487	41454	32129
-7.35916e+18	FALSE	High	IsMasterProtein	AAEL007042-PC far upstream (fuse) binding protein	3:299807284:299815726:-1|gene:AAEL007042	0	24	FALSE	14	51	14	715	747	758	26428	14												0	1107	888	1102	1189	970	1186	1173	955	1145	34581	27735	31247	34419	63745	52023	53619	63570	34568	28138	29473	33744
5.23371e+18	FALSE	High	IsMasterProtein	AAEL022214-PA Putative gamma-interferon inducible lysosomal thiol reductase	3:121415960:121425537:-1|gene:AAEL022214	0	84	FALSE	12	45	10	194	216	493	26403	12												0	1062	1383	1883	1040	1301	2045	1006	1207	1900	21958	28604	20676	38931	23523	29425	22609	46234	29987	35977	29816	56652
-3.92124e+18	FALSE	High	IsMasterProtein	AAEL009051-PB TPX5: Thioredoxin Peroxidase.	2:160646157:160646813:-1|gene:AAEL009051	0	67	FALSE	12	44	12	218	246	600	26265	12												0	812	804	1293	850	816	1201	891	919	1207	45006	44556	55395	71651	37138	35632	43672	52458	18695	19299	20989	25327
-8.09193e+18	FALSE	High	IsMasterProtein	AAEL011871-PA cytochrome C1	2:187278980:187290769:1|gene:AAEL011871	0	54	FALSE	10	43	10	306	332	846	26228	10												0	527	394	812	597	444	928	625	485	943	12993	9714	24657	20026	27872	20732	46655	43273	22401	17412	35870	33820
2.8245e+18	FALSE	High	IsMasterProtein	AAEL009646-PB	1:60635365:60654794:1|gene:AAEL009646	0	34	FALSE	15	46	15	582	667	629	26222	15												0	924	775	1200	914	800	1245	864	737	1216	19248	16147	20832	24996	34954	30604	38261	47621	38004	32429	43979	53483
7.4528e+17	FALSE	High	IsMasterProtein	AAEL006180-PF CCC1: sodium-coupled cation-chloride cotransporter	3:142151560:142204144:1|gene:AAEL006180	0	21	FALSE	15	42	15	1130	1251	828	26082	15												0	520	335	831	545	352	836	495	325	831	38266	24689	73597	61157	24215	15661	44446	37140	20974	13746	42356	35214
6.82608e+18	FALSE	High	IsMasterProtein	AAEL001401-PA LRIM10A: leucine-rich immune protein (Short)	2:48277054:48278406:-1|gene:AAEL001401	0	48	FALSE	17	54	17	431	491	667	26017	17												0	1087	618	899	927	517	833	1021	608	904	79068	44961	72715	65361	60198	33530	64912	54095	67303	40111	65929	59579
-6.22015e+18	FALSE	High	IsMasterProtein	AAEL007799-PC regulator of chromosome condensation	3:151720703:151726305:1|gene:AAEL007799	0	49	FALSE	16	41	16	519	554	680	25937	16												0	1166	1128	1191	1076	924	1074	1107	980	1075	28261	27339	24239	28869	29625	25435	27525	29562	19822	17539	17899	19237
-7.92253e+18	FALSE	High	IsMasterProtein	AAEL011478-PE cytoplasmic dynein light chain	3:142717502:142790753:1|gene:AAEL011478	0	48	FALSE	10	40	10	128	147	948	25923	10												0	640	528	900	632	492	899	648	528	914	39425	32540	61594	55423	35908	27976	56815	51075	42367	34507	65401	59796
-8.45857e+18	FALSE	High	IsMasterProtein	AAEL004347-PA Eukaryotic translation initiation factor 3 subunit M (eIF3m)	3:368069120:368086049:-1|gene:AAEL004347	0	50	FALSE	14	51	14	386	442	618	25917	14												0	670	546	896	658	528	935	653	511	903	28734	23407	42898	38418	35719	28646	54258	50756	31696	24798	48521	43835
-9.10253e+18	FALSE	High	IsMasterProtein	AAEL006582-PC calcium-transporting ATPase sarcoplasmic/endoplasmic reticulum type	2:132675223:132719198:-1|gene:AAEL006582	0	27	FALSE	18	50	18	999	1096	550	25890	18												0	430	248	663	402	255	673	406	236	649	37641	21762	87622	58126	42394	26957	105568	71037	27352	15883	67339	43714
4.23153e+18	FALSE	High	IsMasterProtein	AAEL027694-PA	3:75245535:75253068:-1|gene:AAEL027694	0	12	FALSE	13	38	13	2049	2211	446	25878	13												0	875	465	933	891	518	975	870	495	949	26261	13960	30007	27994	55215	32108	62003	60459	37023	21068	42561	40393
8.83417e+17	FALSE	High	IsMasterProtein	AAEL007915-PF Moesin/ezrin/radixin homolog 1	1:63614620:63714393:-1|gene:AAEL007915	0	40	FALSE	17	48	17	593	701	620	25852	17												0	725	507	689	663	447	679	693	467	726	38106	26624	52562	36204	41081	27672	61928	42030	44004	29662	63457	46039
-4.17169e+18	FALSE	High	IsMasterProtein	AAEL003666-PB leukotriene a-4 hydrolase	2:317115690:317140806:1|gene:AAEL003666	0	40	FALSE	20	53	20	625	702	563	25779	20												0	580	466	731	533	425	738	580	482	759	43727	35173	75437	55177	30753	24501	57693	42579	50801	42227	87605	66535
-7.00615e+18	FALSE	High	IsMasterProtein	AAEL002083-PA DEAD box ATP-dependent RNA helicase	2:119972040:119981691:-1|gene:AAEL002083	0	39	FALSE	21	52	16	699	754	954	25698	21												0	914	628	978	916	600	942	980	706	983	38227	26296	41843	40922	31874	20886	34813	32795	32848	23662	33505	32950
-4.00604e+18	FALSE	High	IsMasterProtein	AAEL005415-PA Ferrochelatase	1:247250342:247262365:-1|gene:AAEL005415	0	52	FALSE	12	40	12	391	442	885	25631	12												0	729	515	856	722	495	869	821	529	885	45778	32354	62809	53749	27711	18973	38367	33331	29118	18786	35483	31408
6.79643e+18	FALSE	High	IsMasterProtein	AAEL023188-PA	2:25945512:25973085:-1|gene:AAEL023188	0	46	FALSE	19	47	19	625	681	914	25584	19												0	483	313	658	460	308	654	479	278	631	37307	24165	77214	50825	44141	29520	95897	62750	36488	21211	76236	48117
-2.75635e+18	FALSE	High	IsMasterProtein	AAEL000744-PA troponin C	2:55358436:55384434:1|gene:AAEL000744	0	63	FALSE	10	46	10	150	171	413	25569	10												0	920	600	881	986	632	859	1148	825	923	40281	26263	43783	38554	52780	33813	53517	45948	65108	46745	56694	52310
-8.06318e+18	FALSE	High	IsMasterProtein	AAEL024434-PA 60S ribosomal protein L13a (Fragment)	3:203214040:203230724:1|gene:AAEL024434	0	25	FALSE	10	56	10	236	271	1092	25498	10												0	604	442	732	652	451	729	617	437	723	28397	20800	47054	34455	50734	35107	77762	56722	47214	33439	76520	55292
1.12175e+18	FALSE	High	IsMasterProtein	AAEL027465-PB	2:187356244:187390939:1|gene:AAEL027465	0	24	FALSE	18	48	18	1116	1274	625	25480	18												0	609	458	726	620	503	815	642	511	776	32205	24220	52903	38405	38314	31073	61771	50320	37624	29960	58617	45479
8.01259e+18	FALSE	High	IsMasterProtein	AAEL012585-PA RpL7: 60S ribosomal protein L7	2:327970755:327982399:1|gene:AAEL012585	0	38	FALSE	13	54	13	263	303	1078	25479	13												0	643	391	750	623	425	762	596	359	670	78305	47592	121803	91397	43170	29436	69297	52780	41742	25104	69986	46864
-6.05829e+18	FALSE	High	IsMasterProtein	AAEL026497-PA Potein tyrosine phosphatase SHP1	2:155129947:155154193:1|gene:AAEL026497	0	43	FALSE	11	40	11	390	428	498	25451	11												0	968	820	1438	1041	1025	1653	1006	909	1435	21697	18388	22414	32221	18532	18241	17801	29428	32707	29554	32507	46638
2.81992e+18	FALSE	High	IsMasterProtein	AAEL011471-PG RpL17: 60S ribosomal protein L17	3:142679785:142687770:1|gene:AAEL011471	0	41	FALSE	10	46	10	186	215	1029	25383	10												0	829	693	981	803	665	946	691	568	857	22209	18563	26775	26275	30542	25302	38028	35974	42129	34632	60980	52241
8.85065e+18	FALSE	High	IsMasterProtein	AAEL004041-PD flotillin-2	3:166253049:166283700:-1|gene:AAEL004041	0	43	FALSE	13	44	13	386	426	550	25376	13												0	602	377	802	611	430	882	651	464	884	34247	21435	56853	45604	23151	16283	37905	33426	33582	23953	51571	45572
-4.70468e+18	FALSE	High	IsMasterProtein	AAEL019935-PA	3:173036848:173095793:-1|gene:AAEL019935	0	31	FALSE	20	47	20	890	1007	553	25307	20												0	1042	478	777	945	482	792	1027	506	819	45849	21049	44002	34180	46529	23727	49218	38958	55397	27305	53922	44158
5.56769e+18	FALSE	High	IsMasterProtein	AAEL006102-PA gelsolin precursor	3:307416972:307418200:1|gene:AAEL006102	0	56	FALSE	17	46	17	389	430	904	25283	17												0	808	656	1119	872	727	1177	830	668	1096	48864	39642	60473	67674	63292	52729	72555	85419	32665	26319	39371	43169
-2.37133e+18	FALSE	High	IsMasterProtein	AAEL022497-PC	2:688567:704403:1|gene:AAEL022497	0	52	FALSE	16	44	16	385	442	774	25272	16												0	598	472	590	632	542	636	596	490	592	35984	28380	60176	35508	45908	39380	72671	46216	21350	17544	35797	21180
1.29946e+18	FALSE	High	IsMasterProtein	AAEL003606-PA purine biosynthesis protein 6, pur6	1:69189676:69196098:-1|gene:AAEL003606	0	36	FALSE	12	47	12	427	472	799	25153	12												0	580	479	997	629	501	1017	748	595	1051	35672	29426	61459	61245	21166	16863	33632	34191	50964	40514	68098	71558
-2.46609e+18	FALSE	High	IsMasterProtein	AAEL006860-PA RpS28: 40S ribosomal protein S28	1:193953985:193954182:-1|gene:AAEL006860	0	78	FALSE	8	48	8	65	74	1037	25124	8												0	961	831	1310	882	780	1384	1011	904	1330	25588	22136	26635	34881	27585	24410	31286	43308	32648	29196	32307	42955
2.83088e+18	FALSE	High	IsMasterProtein	AAEL007947-PA GSTE3: glutathione transferase	2:351708282:351709006:-1|gene:AAEL007947	0	73	FALSE	14	45	14	222	248	654	25122	14												0	688	506	958	729	572	987	597	427	919	38085	28011	55320	53013	43059	33783	59064	58292	36346	25974	60841	55882
3.99126e+18	FALSE	High	IsMasterProtein	AAEL004025-PG glucose dehydrogenase	3:166372159:166403413:1|gene:AAEL004025	0	32	FALSE	11	44	10	629	702	548	25081	11												0	987	771	1180	984	768	1210	958	755	1166	21738	16988	22021	25991	23682	18490	24060	29116	30583	24084	31914	37199
-7.13796e+18	FALSE	High	IsMasterProtein	AAEL006890-PB	2:25113457:25142634:1|gene:AAEL006890	0	30	FALSE	13	45	13	498	561	887	25076	13												0	1302	1350	1253	641	542	920	733	678	1005	42707	44280	32806	41110	35741	30189	55736	51295	20232	18724	27614	27740
-3.76381e+18	FALSE	High	IsMasterProtein	AAEL013991-PC guanine nucleotide-binding protein beta 3 (g protein beta3)	2:101868331:101869353:1|gene:AAEL013991	0	59	FALSE	13	45	2	340	372	651	25013	13												0	1113	704	906	1146	761	1010	1136	823	1125	2895	1832	2601	2357	11377	7553	9929	10027	9866	7146	8684	9768
-1.86302e+18	FALSE	High	IsMasterProtein	AAEL009070-PD	1:292356756:292407245:1|gene:AAEL009070	0	28	FALSE	19	40	19	1578	1694	952	24999	19												0	883	745	1068	823	710	1018	819	672	1004	36721	30957	41577	44396	22859	19733	27778	28274	30274	24838	36980	37127
-2.01156e+18	FALSE	High	IsMasterProtein	AAEL000961-PA	3:380290066:380341941:1|gene:AAEL000961	0	13	FALSE	17	42	17	2132	2426	661	24992	17					5567452	AAEL000961	AaeL_AAEL000961; LOC5567452	3				0	762	655	1063	730	580	978	730	618	986	38316	32932	50315	53465	35994	28594	49326	48241	9435	7996	12930	12751
-3.31407e+17	FALSE	High	IsMasterProtein	AAEL025906-PB	1:57301831:57303041:1|gene:AAEL025906	0	58	FALSE	14	41	14	308	346	618	24938	14												0	917	891	1246	993	953	1260	1080	1065	1349	47669	46321	51963	64722	41775	40091	42075	52995	28363	27954	26258	35418
6.77807e+18	FALSE	High	IsMasterProtein	AAEL008041-PB bleomycin hydrolase	3:132076981:132100102:1|gene:AAEL008041	0	50	FALSE	17	48	17	455	522	553	24914	17												0	534	396	833	496	400	827	566	462	900	30401	22569	56956	47417	32918	26568	66353	54858	42395	34570	74849	67390
4.728e+18	FALSE	High	IsMasterProtein	AAEL003871-PA Prosalpha7: 26S proteasome alpha 7 subunit	3:84625292:84626929:-1|gene:AAEL003871	0	47	FALSE	11	52	11	253	277	501	24877	11												0	877	901	1373	876	854	1285	905	983	1411	30437	31271	34694	47647	50448	49181	57594	73996	27745	30130	30655	43249
1.47771e+18	FALSE	High	IsMasterProtein	AAEL001641-PB deoxyribonuclease I, putative	2:299037871:299047107:1|gene:AAEL001641	0	49	FALSE	14	44	14	417	475	733	24866	14												0	861	876	1513	883	900	1441	849	860	1512	25259	25692	29345	44388	37831	38600	42865	61782	34676	35141	40842	61770
7.28786e+18	FALSE	High	IsMasterProtein	AAEL002407-PB DNA repair protein xp-e	1:177368045:177426048:-1|gene:AAEL002407	0	27	FALSE	21	48	21	1138	1262	525	24830	21												0	714	587	943	643	492	880	657	501	892	39381	32349	55143	51992	37140	28419	57746	50830	55891	42597	85041	75840
-5.6894e+18	FALSE	High	IsMasterProtein	AAEL005752-PA lysosomal alpha-mannosidase (mannosidase alpha class 2b member 1)	2:436115977:436131358:1|gene:AAEL005752	0	20	FALSE	13	42	9	1004	1152	658	24793	13												0	874	578	985	972	602	1043	867	588	957	23917	15824	27371	26957	16296	10092	16765	17487	8748	5938	10092	9659
-9.98442e+17	FALSE	High	IsMasterProtein	AAEL012306-PA APG7B: autophagy related gene	2:102859987:102862131:-1|gene:AAEL012306	0	42	FALSE	13	42	13	450	497	515	24770	13												0	770	670	1062	818	656	1045	745	658	1089	24143	21006	31366	33323	30287	24314	37041	38715	29507	26079	39632	43164
8.91664e+18	FALSE	High	IsMasterProtein	AAEL004081-PA dj-1 protein (park7)	1:137417664:137418840:-1|gene:AAEL004081	0	42	FALSE	7	44	7	186	198	730	24736	7												0	818	641	1081	821	631	1139	773	559	977	34544	27067	42222	45653	53106	40791	64670	73652	29126	21049	37683	36824
-7.17729e+18	FALSE	High	IsMasterProtein	AAEL012069-PC GPXH1: glutathione peroxidase	3:160802440:160818349:1|gene:AAEL012069	0	70	FALSE	14	50	14	198	220	771	24692	14												0	1025	779	1174	969	749	1167	941	686	1096	64176	48807	62636	73533	55366	42804	57125	66647	66810	48728	71016	77815
4.45922e+18	FALSE	High	IsMasterProtein	AAEL005884-PA	2:66170371:66183668:1|gene:AAEL005884	0	33	FALSE	6	34	6	195	216	620	24600	6												0	1080	1026	1206	1040	1121	1162	1091	1143	1151	18492	17557	17116	20640	18543	19972	17821	20716	22730	23805	20833	23972
-7.80405e+18	FALSE	High	IsMasterProtein	AAEL020113-PA	3:315233483:315240874:-1|gene:AAEL020113	0	52	FALSE	14	41	14	381	422	508	24556	14												0	994	686	1072	1036	807	1196	1039	794	1153	47413	32696	47680	51109	31674	24666	30566	36545	40677	31074	39159	45136
-4.19829e+18	FALSE	High	IsMasterProtein	AAEL027343-PA	1:64432313:64432847:-1|gene:AAEL027343	0	57	FALSE	11	49	11	156	181	585	24489	11												0	947	1272	2046	909	1200	2005	920	1174	2067	28686	38542	30303	62012	34902	46053	38385	76959	36296	46310	39439	81537
-5.54124e+18	FALSE	High	IsMasterProtein	AAEL008692-PA barrier-to-autointegration factor, putative	2:245746255:245746615:1|gene:AAEL008692	0	70	FALSE	8	41	8	90	100	517	24405	8												0	902	716	1156	775	614	965	836	667	1045	52641	41773	58372	67474	30879	24470	39861	38470	53422	42630	63939	66803
3.74429e+18	FALSE	High	IsMasterProtein	AAEL000636-PB	3:393004258:393022477:-1|gene:AAEL000636	0	21	FALSE	11	46	11	808	877	446	24285	11												0	667	385	971	698	433	974	761	482	1048	31132	17961	46696	45359	35150	21794	50371	49067	36508	23118	47989	50279
-8.52042e+18	FALSE	High	IsMasterProtein	AAEL005069-PA ras-related protein Rab-1A, putative	1:295774548:295856557:-1|gene:AAEL005069	0	49	FALSE	10	43	9	206	228	530	24274	10												0	540	473	614	625	488	666	574	399	677	16962	14870	31425	19298	19226	14997	30756	20476	27329	18985	47634	32237
-8.26569e+18	FALSE	High	IsMasterProtein	AAEL010145-PC sodium/potassium-dependent ATPase beta-2 subunit	2:265095177:265147069:-1|gene:AAEL010145	0	54	FALSE	14	38	13	326	377	646	24253	14												0	389	254	738	389	272	742	369	236	701	38965	25407	100170	73897	31881	22330	81999	60862	15794	10121	42827	30006
-1.83354e+18	FALSE	High	IsMasterProtein	AAEL007765-PG SRPN10: Serine Protease Inhibitor (serpin) likely cleavage at K/R. Transcript A.	2:219402408:219413670:-1|gene:AAEL007765	0	46	FALSE	13	46	13	408	463	582	24233	13												0	738	501	892	681	499	912	673	468	872	39476	26796	53520	47740	39634	29064	58230	53095	34406	23940	51100	44561
5.96826e+18	FALSE	High	IsMasterProtein	AAEL026109-PB	1:162003240:162005600:-1|gene:AAEL026109	0	80	FALSE	12	39	12	183	209	829	24229	12												0	928	693	1093	1052	787	1179	936	716	1144	24863	18586	26803	29299	28266	21146	26861	31669	24243	18542	25895	29632
-5.70665e+18	FALSE	High	IsMasterProtein	AAEL013068-PB protein phsophatase-2a	2:253390620:253458590:-1|gene:AAEL013068	0	62	FALSE	16	44	14	309	355	554	24177	16												0	744	673	1054	828	708	1030	875	801	1104	40231	36417	54089	57021	30503	26057	36818	37934	32404	29665	37050	40890
-7.07832e+18	FALSE	High	IsMasterProtein	AAEL017516-PB	2:58780381:58810104:-1|gene:AAEL017516	0	12	FALSE	11	46	11	386	400	1064	24146	11	metabolic process	ribosome	structural molecule activity	Pf00276, Pf03939	23687936	AAEL017516	AaeL_AAEL017516; LOC23687936	2	Ribosome			1	700	580	782	770	708	833	773	677	785	44430	36831	63491	49660	67504	62106	87670	73041	61767	54083	79895	62682
5.84255e+18	FALSE	High	IsMasterProtein	AAEL027771-PA Putative ubiquinone oxidoreductase ndufs8/23 kDa subunit	3:69775385:69776171:1|gene:AAEL027771	0	53	FALSE	8	36	8	217	247	592	24099	8												0	1029	869	1296	992	858	1249	990	834	1293	21383	18075	20788	26940	30827	26663	31064	38791	45897	38670	46363	59950
6.82006e+18	FALSE	High	IsMasterProtein	AAEL008412-PA Mitochondrial import inner membrane translocase subunit TIM44	NIGP01001909:38003:39511:1|gene:AAEL008412	0	44	FALSE	18	47	18	433	490	644	24075	18												0	790	564	1076	797	538	1021	785	522	1006	51323	36653	64996	69932	46164	31163	57922	59160	40940	27261	52185	52520
-1.45484e+18	FALSE	High	IsMasterProtein	AAEL014204-PA 6-phosphogluconolactonase	3:301554198:301555004:-1|gene:AAEL014204	0	69	FALSE	15	45	15	251	276	530	24032	15												0	891	837	1272	920	877	1229	915	851	1193	27577	25905	30944	39360	39886	38015	43340	53273	32723	30449	35772	42686
3.04958e+17	FALSE	High	IsMasterProtein	AAEL003383-PA actin	3:81513748:81530250:-1|gene:AAEL003383	0	60	FALSE	15	40	15	376	427	706	24031	15												0	665	417	874	675	395	822	694	422	878	38123	23936	57363	50114	40748	23842	60337	49589	33324	20241	48019	42168
5.78639e+18	FALSE	High	IsMasterProtein	AAEL003193-PA inorganic pyrophosphatase	1:192133164:192163954:1|gene:AAEL003193	0	53	FALSE	12	37	12	376	417	654	24028	12												0	969	813	1121	950	820	1166	873	726	1097	51881	43542	53567	60073	21679	18709	22820	26602	32980	27419	37767	41417
-1.4071e+18	FALSE	High	IsMasterProtein	AAEL009169-PD synaptotagmin, putative	3:168896654:168930772:-1|gene:AAEL009169	0	29	FALSE	17	47	17	881	971	563	24009	17												0	520	284	670	535	273	651	543	293	694	32056	17514	61632	41324	37993	19409	70997	46204	41628	22424	76624	53171
2.00958e+18	FALSE	High	IsMasterProtein	AAEL011468-PA protein kinase C inhibitor, putative	2:143662060:143662512:-1|gene:AAEL011468	0	80	FALSE	8	35	8	127	139	718	23759	8												0	918	844	1263	776	724	1127	889	857	1238	22744	20895	24763	31275	22352	20854	28794	32445	25799	24879	29030	35952
-2.01316e+17	FALSE	High	IsMasterProtein	AAEL010470-PA calcineurin b subunit	1:204065385:204100293:1|gene:AAEL010470	0	59	FALSE	7	36	7	170	192	473	23754	7												0	901	766	1189	806	557	1039	757	622	1032	29007	24639	32185	38264	52420	36223	65061	67587	31182	25616	41177	42487
6.08465e+18	FALSE	High	IsMasterProtein	AAEL001516-PB vesicle associated protein, putative	3:263409625:263462767:-1|gene:AAEL001516	0	22	FALSE	15	42	15	1337	1464	634	23718	15												0	840	465	742	787	575	941	835	612	929	46429	25667	55255	41003	27651	20226	35147	33076	21986	16098	26319	24448
-9.16356e+18	FALSE	High	IsMasterProtein	AAEL010840-PB	2:127676033:127682292:1|gene:AAEL010840	0	60	FALSE	15	42	15	265	303	580	23706	15												0	795	614	1162	779	618	1160	780	644	1133	40564	31345	51048	59318	31682	25143	40673	47180	48384	39907	61993	70210
8.55211e+17	FALSE	High	IsMasterProtein	AAEL019780-PB	2:69084521:69114909:-1|gene:AAEL019780	0	51	FALSE	15	41	15	520	560	670	23704	15												0	930	672	823	827	549	812	887	612	890	32062	23186	34484	28368	47144	31295	56975	46271	36609	25270	41295	36738
-2.08366e+17	FALSE	High	IsMasterProtein	AAEL009414-PA NADH-ubiquinone oxidoreductase 39 kda subunit	3:338025702:338037940:-1|gene:AAEL009414	0	54	FALSE	13	40	13	401	460	892	23694	13												0	664	456	845	644	441	840	600	383	808	14606	10048	22012	18601	31477	21574	48913	41066	32498	20723	54138	43742
8.97646e+18	FALSE	High	IsMasterProtein	AAEL014797-PA acyl-coa dehydrogenase	2:324343729:324345664:-1|gene:AAEL014797	0	52	FALSE	13	37	13	421	466	815	23671	13												0	635	488	820	667	521	872	615	494	839	24270	18651	38226	31352	33673	26316	50470	44012	32170	25833	52298	43879
-3.10117e+18	FALSE	High	IsMasterProtein	AAEL011641-PA transferrin	3:281619281:281626459:1|gene:AAEL011641	0	37	FALSE	17	41	17	775	855	511	23586	17												0	377	430	731	382	390	749	302	356	736	18618	21232	49324	36061	19241	19639	50349	37687	12940	15234	42835	31539
4.42934e+18	FALSE	High	IsMasterProtein	AAEL010505-PA ribulose-5-phosphate-3-epimerase	2:91050392:91051251:-1|gene:AAEL010505	0	58	FALSE	10	37	10	262	287	587	23576	10												0	777	703	964	810	770	1006	750	688	956	17543	15860	22569	21749	27820	26451	34336	34558	15729	14426	20968	20038
-8.88013e+18	FALSE	High	IsMasterProtein	AAEL006056-PA nuclear protein localization	3:74328102:74428689:-1|gene:AAEL006056	0	32	FALSE	14	45	14	636	718	684	23575	14												0	764	629	922	790	651	949	745	624	991	40575	33426	53117	48959	21267	17523	26906	25547	38056	31841	51067	50602
1.83893e+18	FALSE	High	IsMasterProtein	AAEL022170-PA	NIGP01000602:72715:73089:-1|gene:AAEL022170	0	40	FALSE	9	53	1	124	137	1029	23559	9												0							696	554	1138									1786	1421	2566	2920
5.14188e+18	FALSE	High	IsMasterProtein	AAEL009898-PA Prosalpha1: 26S proteasome alpha 1 subunit	1:207255176:207269325:1|gene:AAEL009898	0	80	FALSE	16	46	16	246	277	724	23548	16												0	941	899	1359	913	897	1296	1007	912	1277	43184	41246	45893	62353	45085	44309	49377	63989	34283	31027	34030	43453
-8.79155e+18	FALSE	High	IsMasterProtein	AAEL002810-PA DNA replication licensing factor MCM5	1:304883361:304885628:-1|gene:AAEL002810	0	34	FALSE	17	45	17	734	824	742	23518	17												0	593	466	786	645	506	860	606	461	808	36418	28648	61458	48282	30947	24265	47963	41229	29609	22522	48822	39425
-6.66304e+18	FALSE	High	IsMasterProtein	AAEL003514-PA centromere/microtubule binding protein cbf5	3:263598982:263611595:1|gene:AAEL003514	0	35	FALSE	13	36	13	527	584	920	23499	13												0	879	678	930	889	709	989	763	576	867	43453	33491	49432	45970	26039	20776	29291	28970	46526	35139	60990	52895
8.33398e+18	FALSE	High	IsMasterProtein	AAEL009883-PA 26S protease (S4) regulatory subunit, putative	3:121945281:121954019:1|gene:AAEL009883	0	42	FALSE	18	47	18	594	672	881	23310	18												0	750	548	922	735	531	946	760	554	970	42115	30767	56139	51757	30499	22041	41522	39260	31896	23238	41974	40701
9.08039e+18	FALSE	High	IsMasterProtein	AAEL009235-PB	2:170797541:170868308:-1|gene:AAEL009235	0	48	FALSE	6	31	6	159	173	848	23177	6												0	1093	930	1066	992	860	1087	957	749	945	19031	16203	17416	18572	14541	12617	14664	15933	24362	19054	25448	24052
-6.28694e+18	FALSE	High	IsMasterProtein	AAEL006684-PA Putative oxidoreductase GLYR1 homolog (EC 1.-.-.-)(Glyoxylate reductase 1 homolog)(Nuclear protein NP60 homolog)	2:326276419:326293843:1|gene:AAEL006684	0	49	FALSE	15	41	8	552	601	766	23098	15												0	1103	947	1108	1097	831	1075	1078	799	1055	5071	4355	4596	5093	10594	8024	9658	10383	6013	4457	5577	5883
3.36231e+18	FALSE	High	IsMasterProtein	AAEL000348-PD	2:124233475:124284085:-1|gene:AAEL000348	0	59	FALSE	11	44	11	175	192	911	23090	11												0	1016	828	1201	899	697	1169	893	718	1225	43390	35353	42714	51280	46532	36072	51786	60558	48642	39075	54456	66715
-6.56019e+18	FALSE	High	IsMasterProtein	AAEL009387-PC hexokinase	3:276095865:276171481:1|gene:AAEL009387	0	35	FALSE	13	41	13	462	516	596	23081	13												0	700	565	882	624	490	812	637	417	733	28586	23081	40853	36021	32909	25845	52762	42867	31420	20567	49307	36138
3.75611e+18	FALSE	High	IsMasterProtein	AAEL003829-PA dynamin	3:342753436:342768380:-1|gene:AAEL003829	0	26	FALSE	19	40	19	986	1140	810	22971	19												0	766	472	864	728	453	853	819	502	861	43222	26650	56425	48769	29162	18134	40035	34161	30336	18592	37050	31903
1.12841e+18	FALSE	High	IsMasterProtein	AAEL017320-PA	3:347295399:347296208:1|gene:AAEL017320	0	50	FALSE	10	46	5	245	267	680	22932	10												0	552	360	1006	436	688	943	419	487	1079	16860	11020	30570	30748	8678	13679	19887	18755	11260	13091	26874	28987
1.34709e+18	FALSE	High	IsMasterProtein	AAEL007007-PA DNA replication licensing factor MCM2	3:170641453:170651538:1|gene:AAEL007007	0	32	FALSE	18	44	18	886	1006	535	22915	18												0	604	500	962	585	489	947	614	477	911	35972	29770	59543	57305	38558	32264	65947	62457	25943	20163	42234	38471
-1.81714e+18	FALSE	High	IsMasterProtein	AAEL019525-PF	1:305071478:305121777:-1|gene:AAEL019525	0	19	FALSE	12	41	12	704	822	555	22813	12												0	1094	839	1143	1140	852	1186	1150	905	1200	48196	36946	44061	50368	27636	20661	24242	28741	45685	35946	39710	47656
-2.06381e+18	FALSE	High	IsMasterProtein	AAEL012507-PA prefoldin, subunit, putative	2:185971013:185987208:1|gene:AAEL012507	0	67	FALSE	8	36	8	162	179	728	22809	8												0	1081	973	1407	1092	960	1408	1036	964	1474	31507	28366	29150	41013	30988	27240	28375	39948	30514	28409	29463	43425
-6.07177e+18	FALSE	High	IsMasterProtein	AAEL005097-PB cold induced protein (BnC24A), putative	3:82820404:82821803:-1|gene:AAEL005097	0	37	FALSE	12	48	12	217	251	1122	22733	12												0	688	578	847	646	588	830	714	604	854	51779	43497	75246	63738	24693	22448	38199	31687	42217	35690	59089	50433
-7.8316e+18	FALSE	High	IsMasterProtein	AAEL007065-PD Arf1: ADP-ribosylation factor 1	3:298555957:298572044:1|gene:AAEL007065	0	63	FALSE	11	33	9	182	207	658	22733	11												0	452	298	553	511	323	562	422	269	520	16306	10748	36089	19952	24805	15692	48524	27292	15214	9709	36041	18729
-1.78512e+18	FALSE	High	IsMasterProtein	AAEL000999-PA DNA replication licensing factor MCM7	2:10448716:10450995:-1|gene:AAEL000999	0	37	FALSE	19	43	19	717	807	698	22696	19												0	621	431	835	575	440	876	567	424	830	23330	16182	37561	31375	34250	26204	59556	52159	33913	25392	59849	49693
-6.74978e+18	FALSE	High	IsMasterProtein	AAEL010037-PB phosphoglucomutase	2:110797446:110799209:1|gene:AAEL010037	0	45	FALSE	16	38	16	561	608	624	22681	16												0	668	530	906	653	510	882	662	523	928	39907	31671	59706	54087	41598	32496	63689	56167	30780	24323	46488	43148
5.19752e+18	FALSE	High	IsMasterProtein	AAEL014889-PA NADH:ubiquinone dehydrogenase, putative	2:104559112:104568588:-1|gene:AAEL014889	0	54	FALSE	9	39	9	175	199	687	22677	9												0	972	855	1340	984	882	1375	966	873	1362	48840	42919	50221	67290	44635	40007	45349	62368	31580	28554	32700	44547
-2.71263e+17	FALSE	High	IsMasterProtein	AAEL010850-PA troponin i	1:54683888:54692354:-1|gene:AAEL010850	0	23	FALSE	7	42	7	207	244	973	22584	7												0	907	606	812	904	680	872	831	638	866	54834	36650	60490	49128	55700	41854	61586	53706	35873	27544	43172	37368
1.18654e+18	FALSE	High	IsMasterProtein	AAEL019555-PB	3:65559983:65603068:1|gene:AAEL019555	0	18	FALSE	16	36	16	1670	1796	454	22561	16												0	903	608	1058	954	654	1024	854	625	1045	21222	14297	23503	24867	18627	12781	19534	19994	39993	29269	46814	48919
-8.18079e+18	FALSE	High	IsMasterProtein	AAEL025017-PA	2:16827719:16901592:-1|gene:AAEL025017	0	42	FALSE	14	41	14	429	474	613	22474	14												0	725	517	867	769	543	897	761	550	896	30925	22058	42682	36986	31115	21951	40447	36272	47947	34644	63012	56450
-6.49937e+18	FALSE	High	IsMasterProtein	AAEL006557-PA	2:59363790:59364360:-1|gene:AAEL006557	0	66	FALSE	12	43	12	128	145	506	22458	12			DNA binding	Pf01984	5568113	AAEL006557	AaeL_AAEL006557; LOC5568113	2				0	1031	887	1433	894	752	1339	879	746	1339	29860	25684	28951	41499	40905	34415	45777	61277	46143	39153	52467	70239
8.56997e+18	FALSE	High	IsMasterProtein	AAEL008921-PG myosin regulatory light chain 2 smooth muscle	1:65230968:65232118:-1|gene:AAEL008921	0	46	FALSE	9	37	9	208	237	496	22449	9												0	790	446	802	728	418	804	797	494	919	35882	20264	45399	36401	38310	22001	52605	42273	27151	16844	34080	31312
7.32389e+18	FALSE	High	IsMasterProtein	AAEL010568-PB chromosome-associated kinesin KIF4A (chromokinesin)	1:50873888:50885868:1|gene:AAEL010568	0	21	FALSE	17	45	17	1181	1334	601	22377	17												0	757	771	1119	800	803	1131	777	761	1103	33744	34378	44565	49885	31357	31465	39207	44348	36400	35673	46862	51703
-8.21204e+18	FALSE	High	IsMasterProtein	AAEL018126-PD	3:27847814:27929679:1|gene:AAEL018126	0	17	FALSE	15	35	15	1794	1889	802	22367	15												0	1155	1152	1579	1042	1024	1476	1034	1087	1454	15674	15634	13572	21431	15781	15499	15142	22354	22464	23612	21721	31583
8.71315e+18	FALSE	High	IsMasterProtein	AAEL011973-PA fumarylacetoacetate hydrolase	2:209119633:209125002:-1|gene:AAEL011973	0	52	FALSE	13	38	13	415	459	635	22364	13												0	777	631	1054	804	519	906	800	578	913	23729	19278	30536	32189	32936	21261	40959	37096	35373	25588	44237	40405
9.17061e+18	FALSE	High	IsMasterProtein	AAEL003491-PC proline synthetase associated protein	1:229156293:229173535:-1|gene:AAEL003491	0	38	FALSE	7	41	7	258	290	781	22361	7												0	913	893	1149	853	805	1213	855	870	1273	35134	34378	38501	44239	19667	18569	23062	27985	29504	30047	34520	43951
9.58106e+17	FALSE	High	IsMasterProtein	AAEL010496-PA	2:446422409:446466015:1|gene:AAEL010496	0	50	FALSE	13	33	13	512	572	536	22328	13	metabolic process		catalytic activity;protein binding	Pf00443, Pf13423	5573452	AAEL010496	AaeL_AAEL010496; LOC5573452	2				0	659	585	1070	747	649	1103	773	620	999	12026	10680	18260	19534	22950	19927	30711	33889	40693	32596	52613	52569
4.70092e+18	FALSE	High	IsMasterProtein	AAEL021728-PB	1:29226605:29228192:-1|gene:AAEL021728	0	54	FALSE	12	37	12	246	274	689	22302	12												0	872	760	1272	905	755	1201	941	816	1340	23815	20758	27312	34747	24426	20371	26981	32412	26656	23116	28328	37972
4.70486e+18	FALSE	High	IsMasterProtein	AAEL008738-PA DEAD box ATP-dependent RNA helicase	3:281090563:281095629:-1|gene:AAEL008738	0	32	FALSE	19	41	14	911	988	928	22293	19												0	1003	604	961	944	525	855	920	534	901	25398	15296	25318	24336	25719	14286	27235	23275	23606	13712	25671	23125
-3.40225e+18	FALSE	High	IsMasterProtein	AAEL011180-PA	2:182351870:182353635:-1|gene:AAEL011180	0	73	FALSE	10	35	10	290	309	702	22236	10				Pf11901	5574458	AAEL011180	AaeL_AAEL011180; LOC5574458	2				0	425	475	601	390	437	567	354	455	606	25663	28687	60420	36301	18173	20371	46609	26448	11897	15259	33570	20341
8.04134e+18	FALSE	High	IsMasterProtein	AAEL000091-PA sumo-1-activating enzyme E1a	3:104473236:104474288:1|gene:AAEL000091	0	49	FALSE	12	39	12	332	370	576	22206	12												0	721	552	976	713	656	1100	718	551	906	34843	26683	48320	47184	24699	22719	34634	38082	26427	20253	36788	33316
4.61146e+18	FALSE	High	IsMasterProtein	AAEL025437-PA	2:200020914:200028612:-1|gene:AAEL025437	0	51	FALSE	15	34	15	452	503	887	22200	15												0	684	563	705	740	589	752	688	522	720	27090	22320	39631	27925	39171	31163	52901	39791	28375	21539	41258	29699
4.13063e+18	FALSE	High	IsMasterProtein	AAEL008700-PA	3:95165137:95166063:1|gene:AAEL008700	0	42	FALSE	8	36	8	285	315	515	22184	8	metabolic process	cytoplasm;nucleus	RNA binding	Pf06003	5570968	AAEL008700	AaeL_AAEL008700; LOC5570968	3	RNA transport			1	1078	1072	1516	1176	1183	1588	1087	1056	1520	22222	22104	20622	31266	35083	35295	29831	47370	26991	26219	24826	37741
8.45817e+18	FALSE	High	IsMasterProtein	AAEL010143-PA isocitrate dehydrogenase	2:264791564:264802534:-1|gene:AAEL010143	0	50	FALSE	12	39	12	370	405	847	22063	12												0	795	573	899	730	525	900	759	580	967	22258	16056	28002	25179	41205	29613	56457	50784	22860	17473	30118	29131
-6.7879e+18	FALSE	High	IsMasterProtein	AAEL007657-PA low-density lipoprotein receptor (ldl)	1:12873975:12912938:1|gene:AAEL007657	0	21	FALSE	21	35	21	1847	2051	538	22053	21												0	775	647	910	788	647	959	639	529	865	23154	19306	29861	27168	16065	13194	20395	19554	33983	28123	53180	46027
-7.94876e+18	FALSE	High	IsMasterProtein	AAEL005890-PA	2:66154174:66155394:1|gene:AAEL005890	0	55	FALSE	8	37	8	207	232	736	22036	8				Pf00581	5567139	AAEL005890	AaeL_AAEL005890; LOC5567139	2				0	963	778	1102	932	711	1122	955	783	1235	23340	18863	24237	26709	26672	20336	28613	32095	21890	17955	22932	28320
-4.77301e+18	FALSE	High	IsMasterProtein	AAEL006174-PA proteasome subunit beta type	3:141707751:141708368:1|gene:AAEL006174	0	33	FALSE	7	39	7	205	233	595	22011	7												0	777	558	1068	831	669	1268	787	659	1252	44297	31779	56990	60868	30569	24614	36792	46635	33312	27876	42310	52973
-7.19928e+18	FALSE	High	IsMasterProtein	AAEL009042-PC ubiquitin fusion degradaton protein	3:46103254:46104996:-1|gene:AAEL009042	0	54	FALSE	10	44	10	301	339	576	21964	10												0	851	738	1106	960	881	1262	923	892	1279	39508	34260	46437	51362	37657	34556	39211	49478	28799	27828	31198	39900
-5.36386e+18	FALSE	High	IsMasterProtein	AAEL002372-PB RpS11: 40S ribosomal protein S11	2:302273674:302279581:1|gene:AAEL002372	0	39	FALSE	7	40	7	152	176	1083	21958	7												0	654	531	870	648	511	863	600	497	828	34978	28421	53493	46538	36073	28439	55672	48057	33069	27393	55136	45655
4.99578e+18	FALSE	High	IsMasterProtein	AAEL013936-PJ SRPN4: Serine Protease Inhibitor (serpin) likely cleavage at I/S. Transcript A.	2:305831009:305908909:1|gene:AAEL013936	0	53	FALSE	21	41	18	541	609	711	21938	21												0	809	660	1079	929	766	1203	986	897	1248	38694	31544	47818	51586	22911	18909	24671	29684	43363	39439	43967	54890
1.62673e+18	FALSE	High	IsMasterProtein	AAEL011742-PA eukaryotic peptide chain release factor subunit	3:290727351:290771528:1|gene:AAEL011742	0	30	FALSE	8	38	8	438	491	609	21893	8												0	798	608	988	748	613	961	770	604	977	34546	26324	43276	42762	25842	21175	34541	33182	29028	22753	37680	36820
3.56796e+18	FALSE	High	IsMasterProtein	AAEL002261-PB GTP cyclohydrolase i	2:30031438:30072278:-1|gene:AAEL002261	0	33	FALSE	12	41	12	334	367	624	21833	12												0	635	541	1199	720	633	1265	734	611	1144	28127	23973	44313	53126	19447	17102	27025	34183	25676	21392	34994	40039
8.9901e+17	FALSE	High	IsMasterProtein	AAEL001874-PA cop9 complex subunit	2:274383325:274402202:1|gene:AAEL001874	0	50	FALSE	15	39	15	409	467	577	21832	15												0	668	486	969	814	579	1039	714	554	1062	41141	29930	61625	59711	32051	22790	39371	40914	31401	24373	43997	46721
8.41258e+18	FALSE	High	IsMasterProtein	AAEL009151-PA RpS15a: 40S ribosomal protein S15a	1:112241796:112259443:-1|gene:AAEL009151	0	38	FALSE	6	39	6	130	148	999	21818	6												0	627	477	719	569	338	562	691	493	780	22564	17147	35960	25860	24686	14660	43389	24384	18359	13096	26575	20732
3.95967e+18	FALSE	High	IsMasterProtein	AAEL004829-PA NADH dehydrogenase, putative	2:115712953:115714092:-1|gene:AAEL004829	0	45	FALSE	7	30	7	157	181	979	21804	7												0	914	795	1148	965	824	1293	873	717	1172	10785	9381	11795	13538	18442	15746	19119	24712	16889	13869	19355	22694
3.68573e+18	FALSE	High	IsMasterProtein	AAEL012731-PA Adk2: Adenylate kinase 2, mitochondrial (AK 2)(EC 2.7.4.3)(ATP-AMP transphosphorylase 2)	2:16234427:16248557:-1|gene:AAEL012731	0	44	FALSE	9	38	9	241	263	703	21730	9												0	851	620	932	850	609	968	841	596	902	39662	28904	46584	43405	25136	17996	29555	28606	41845	29685	49782	44880
-5.89801e+17	FALSE	High	IsMasterProtein	AAEL020987-PA	NIGP01001717:13708:14338:1|gene:AAEL020987	0	60	FALSE	8	35	8	184	211	736	21689	8												0	849	722	1252	890	755	1322	900	765	1349	35018	29798	41245	51651	21877	18561	24577	32500	44663	37985	49650	66953
1.30337e+18	FALSE	High	IsMasterProtein	AAEL012499-PA Histone H2A	3:242489504:242489986:-1|gene:AAEL012499	0	63	FALSE	5	29	5	137	145	1010	21636	5												0	952	774	1003	918	709	968	816	603	896	13223	10761	13895	13935	22288	17229	24289	23501	14098	10420	17286	15489
-2.45104e+18	FALSE	High	IsMasterProtein	AAEL005270-PA	2:69266072:69266565:-1|gene:AAEL005270	0	84	FALSE	5	32	5	144	153	502	21570	5			catalytic activity	Pf11901	5566220	AAEL005270	AaeL_AAEL005270; LOC5566220	2				0	500	572	745	531	586	729	523	626	789	13895	15898	27772	20698	12594	13911	23725	17294	9334	11175	17841	14077
1.96629e+18	FALSE	High	IsMasterProtein	AAEL014064-PB glutaredoxin, putative	2:405938746:405943010:1|gene:AAEL014064	0	74	FALSE	9	36	9	133	154	639	21550	9												0	716	567	1302	796	633	1334	656	489	1220	38510	30500	53816	70074	43572	34659	54729	73024	39457	29390	60103	73317
2.86021e+18	FALSE	High	IsMasterProtein	AAEL002016-PB disulfide oxidoreductase	2:426569009:426579618:1|gene:AAEL002016	0	34	FALSE	14	37	14	631	692	657	21523	14												0	771	536	835	756	527	840	752	535	841	28024	19468	36333	30341	41154	28726	54466	45775	42089	29975	55990	47103
-3.91459e+18	FALSE	High	IsMasterProtein	AAEL013968-PA	3:10646002:10648585:1|gene:AAEL013968	0	34	FALSE	13	39	13	752	859	555	21477	13	metabolic process		catalytic activity;RNA binding	Pf01189, Pf13659	5579023	AAEL013968	AaeL_AAEL013968; LOC5579023	3				0	916	726	930	876	699	892	844	672	873	23782	18866	25975	24157	27247	21752	31111	27760	23872	19004	28283	24698
5.71836e+18	FALSE	High	IsMasterProtein	AAEL009160-PD skp1	1:112344924:112345412:-1|gene:AAEL009160	0	67	FALSE	8	32	8	162	184	455	21450	8												0	854	708	1174	803	732	1247	750	632	1192	21672	17956	25363	29785	28010	25519	34869	43484	25648	21611	34188	40762
8.06391e+18	FALSE	High	IsMasterProtein	AAEL001769-PA DEAD box ATP-dependent RNA helicase	2:166851908:166862109:1|gene:AAEL001769	0	41	FALSE	20	45	17	718	787	967	21446	20												0	1017	653	820	987	585	802	916	541	796	34084	21866	33499	27482	31197	18506	31620	25347	27297	16122	29791	23709
7.9134e+18	FALSE	High	IsMasterProtein	AAEL012397-PA ng,ng-dimethylarginine dimethylaminohydrolase	1:284412527:284437613:-1|gene:AAEL012397	0	59	FALSE	12	35	12	270	302	624	21297	12												0	990	871	1130	818	694	1050	803	686	1077	34820	30638	35181	39759	20863	17705	25494	26756	17241	14734	21466	23111
-5.97085e+17	FALSE	High	IsMasterProtein	AAEL003206-PA glutaredoxin, grx	1:190201241:190202151:-1|gene:AAEL003206	0	55	FALSE	11	36	11	217	234	505	21292	11												0	753	604	1069	845	754	1136	732	545	939	36614	29378	48608	51951	25052	22354	29653	33680	26443	19683	36114	33894
-6.92361e+18	FALSE	High	IsMasterProtein	AAEL015450-PA ribonuclease UK114, putative	2:197899567:197900097:-1|gene:AAEL015450	0	60	FALSE	7	35	7	137	144	724	21267	7												0	1076	1194	1470	1085	1217	1439	961	1048	1357	32208	35732	29920	43973	24438	27414	22533	32433	26956	29406	28051	38077
-4.90424e+18	FALSE	High	IsMasterProtein	AAEL010048-PA 26S proteasome non-ATPase regulatory subunit	1:159363466:159364635:-1|gene:AAEL010048	0	34	FALSE	14	44	14	389	454	648	21165	14												0	641	512	855	658	561	909	644	514	871	30858	24650	48125	41137	27435	23420	41718	37914	37550	29926	58264	50723
8.43261e+18	FALSE	High	IsMasterProtein	AAEL019485-PB	3:50644098:50645627:1|gene:AAEL019485	0	33	FALSE	14	43	14	509	572	596	21107	14												0	625	528	808	601	488	777	660	528	773	40965	34595	65508	52961	32994	26784	54915	42682	46423	37152	70318	54336
5.54339e+17	FALSE	High	IsMasterProtein	AAEL002301-PA serine protease	3:375997259:376016925:-1|gene:AAEL002301	0	43	FALSE	14	33	14	394	439	550	21059	14												0	702	393	729	717	386	669	695	368	666	31087	17389	44266	32254	30733	16538	42875	28690	28496	15073	40974	27305
-2.0225e+18	FALSE	High	IsMasterProtein	AAEL004291-PA translin	2:99542309:99543620:1|gene:AAEL004291	0	69	FALSE	14	40	14	234	266	625	21020	14												0	670	719	972	703	740	1033	740	705	976	24453	26225	36492	35475	22804	24014	32460	33526	36364	34662	49160	47970
-8.29543e+18	FALSE	High	IsMasterProtein	AAEL005401-PA	1:246219780:246232248:1|gene:AAEL005401	0	32	FALSE	9	35	9	307	345	554	21012	9												0	382	313	525	455	334	521	519	378	585	23859	19529	62398	32731	30323	22282	66654	34695	25966	18927	50046	29269
-5.16175e+18	FALSE	High	IsMasterProtein	AAEL002813-PA coupling factor, putative	1:304488666:304509955:1|gene:AAEL002813	0	57	FALSE	9	37	9	106	116	948	21003	9												0	860	581	1081	862	630	1048	1141	1022	1364	34129	23070	39688	42907	64502	47165	74815	78402	49244	44105	43146	58854
-3.76309e+18	FALSE	High	IsMasterProtein	AAEL029013-PA	2:126273077:126273337:1|gene:AAEL029013	0	78	FALSE	10	39	10	86	100	548	20989	10												0	880	855	1230	1044	1020	1252	869	825	1235	37348	36262	42430	52210	39999	39086	38313	47961	42364	40220	48777	60225
5.7252e+18	FALSE	High	IsMasterProtein	AAEL010801-PA Cytochrome b-c1 complex subunit 6	3:156709495:156709866:-1|gene:AAEL010801	0	45	FALSE	3	25	3	86	100	581	20854	3												0	1090	935	1422	1101	1053	1511	1123	994	1361	6877	5900	6311	8976	29238	27976	26566	40151	17016	15058	15152	20627
-2.47888e+18	FALSE	High	IsMasterProtein	AAEL014863-PAC glycogenin	2:15577031:15624804:1|gene:AAEL014863	0	33	FALSE	7	31	3	321	364	623	20824	7												0	764	395	658	775	325	589	810	500	740	16501	8542	21602	14206	20914	8779	26992	15900	4425	2733	5464	4044
3.46735e+18	FALSE	High	IsMasterProtein	AAEL012579-PA Aspartate aminotransferase	1:285506665:285521912:-1|gene:AAEL012579	0	49	FALSE	15	43	15	408	453	742	20815	15												0	482	414	854	524	444	833	537	449	889	23901	20497	49540	42296	31165	26400	59463	49561	34944	29230	65091	57891
-6.26251e+18	FALSE	High	IsMasterProtein	AAEL000416-PA	3:183539770:183594404:-1|gene:AAEL000416	0	10	FALSE	18	31	18	4290	4625	597	20739	18			protein binding		5577320	AAEL000416	AaeL_AAEL000416; LOC5577320	3				0	932	745	1028	900	808	1055	950	908	1108	9192	7352	9863	10142	21850	19603	24270	25614	14061	13440	14800	16396
5.5476e+18	FALSE	High	IsMasterProtein	AAEL005897-PD MICOS complex subunit	3:174875233:174882106:-1|gene:AAEL005897	0	58	FALSE	9	35	9	233	252	890	20722	9												0	724	610	992	736	646	1076	799	627	994	10543	8886	14564	14446	19958	17522	27118	29172	19438	15260	24322	24174
-8.43651e+18	FALSE	High	IsMasterProtein	AAEL004235-PB kinesin-like protein Klp10A	1:105224464:105299854:-1|gene:AAEL004235	0	25	FALSE	14	32	14	841	931	850	20706	14												0	722	611	934	717	553	921	775	607	971	23292	19721	32261	30139	25625	19768	35745	32924	25468	19962	32879	31933
-6.57007e+18	FALSE	High	IsMasterProtein	AAEL001402-PA LRIM10B: leucine-rich immune protein (Short)	2:48290655:48291998:-1|gene:AAEL001402	0	28	FALSE	11	45	11	424	480	586	20638	11												0	1441	882	1022	1126	677	866	1155	685	902	54270	33219	37672	38494	43740	26325	38862	33655	61027	36193	52837	47640
5.63868e+17	FALSE	High	IsMasterProtein	AAEL018323-PC	3:109964767:109981295:1|gene:AAEL018323	0	37	FALSE	21	37	21	830	929	652	20577	21												0	741	487	784	717	419	726	707	496	789	19754	12988	26642	20896	38087	22250	53083	38546	32893	23065	46537	36703
-8.93645e+18	FALSE	High	IsMasterProtein	AAEL009080-PC importin 7,	2:3962912:4004324:-1|gene:AAEL009080	0	19	FALSE	13	33	13	1054	1204	481	20541	13												0	486	478	665	529	440	702	543	444	664	5288	5204	10882	7235	21591	17943	40790	28640	19198	15707	35365	23468
-7.70874e+18	FALSE	High	IsMasterProtein	AAEL010491-PB FKBP12: fk506-binding protein	2:446378746:446393387:-1|gene:AAEL010491	0	42	FALSE	13	42	13	450	509	527	20524	13												0	900	774	1194	986	856	1259	1003	902	1260	45934	39522	51051	60977	42779	37117	43372	54614	46890	42211	46772	58925
7.34658e+18	FALSE	High	IsMasterProtein	AAEL010467-PC heterogeneous nuclear ribonucleoprotein	1:204531978:204540252:1|gene:AAEL010467	0	33	FALSE	11	37	11	368	398	870	20494	11												0	1505	1362	1216	1104	948	1089	1370	1254	1188	42508	38453	28236	34341	21727	18664	19685	21447	52901	48433	38615	45856
1.0433e+18	FALSE	High	IsMasterProtein	AAEL019825-PE	2:367568342:367584546:1|gene:AAEL019825	0	20	FALSE	14	37	14	1105	1275	571	20425	14												0	629	485	738	604	464	712	670	513	745	37635	29020	59865	44192	35613	27336	58963	41973	29127	22303	43450	32387
4.56155e+18	FALSE	High	IsMasterProtein	AAEL000551-PA	3:388552198:388572171:-1|gene:AAEL000551	0	33	FALSE	8	33	8	351	375	768	20327	8	regulation of biological process		enzyme regulator activity	Pf05375	5563689	AAEL000551	AaeL_AAEL000551; LOC5563689	3				0	1044	864	1029	1156	950	1039	1134	989	1035	33538	27777	32134	33065	35201	28939	30454	31648	23293	20321	20549	21267
8.5597e+18	FALSE	High	IsMasterProtein	AAEL011551-PA	3:313163091:313189959:1|gene:AAEL011551	0	19	FALSE	10	36	10	884	990	578	20322	10												0	278	387	647	317	374	607	286	390	605	22085	30737	79362	51350	14076	16651	44470	27011	18215	24840	63643	38491
7.82477e+18	FALSE	High	IsMasterProtein	AAEL005289-PB ornithine aminotransferase	3:309626336:309642738:-1|gene:AAEL005289	0	60	FALSE	18	39	18	475	521	784	20315	18												0	962	676	1140	1043	734	1212	922	628	1103	42292	29692	43954	50105	40648	28605	38984	47264	26085	17756	28294	31212
5.55419e+18	FALSE	High	IsMasterProtein	AAEL004653-PB elongation factor SIII p15 subunit, putative	3:246609454:246624612:-1|gene:AAEL004653	0	64	FALSE	7	41	7	115	129	482	20312	7												0	911	951	1476	856	925	1445	979	998	1383	25374	26481	27856	41117	27159	29348	31733	45866	32537	33144	33222	45940
5.20975e+18	FALSE	High	IsMasterProtein	AAEL001964-PB protein serine/threonine kinase, putative	2:426286740:426294755:1|gene:AAEL001964	0	40	FALSE	8	43	5	139	160	665	20310	8												0	921	942	1292	1006	1041	1342	806	838	1121	35238	36047	38266	49447	50285	52032	50002	67084	26479	27525	32834	36801
-3.12527e+18	FALSE	High	IsMasterProtein	AAEL013236-PA proteasome subunit beta type 5,8	3:280060580:280062062:1|gene:AAEL013236	0	41	FALSE	12	37	12	282	311	695	20301	12												0	700	608	1147	736	608	1126	692	601	1144	42571	36970	60778	69690	27747	22928	37708	42456	32166	27956	46478	53176
-1.5606e+18	FALSE	High	IsMasterProtein	AAEL002196-PB Procathepsin L3, putative	2:428659034:428668100:1|gene:AAEL002196	0	44	FALSE	10	32	10	257	292	917	20272	10												0	879	819	1246	765	643	1051	818	763	1224	35081	32690	39922	49756	23937	20101	31273	32881	29130	27153	35607	43579
-1.51949e+17	FALSE	High	IsMasterProtein	AAEL007286-PA Manf: arginine-rich protein, putative	3:195539381:195550548:1|gene:AAEL007286	0	47	FALSE	9	39	9	173	199	785	20245	9												0	713	505	950	792	570	968	776	569	978	34683	24566	48632	46205	48167	34650	60827	58905	30648	22451	39491	38610
5.96021e+18	FALSE	High	IsMasterProtein	AAEL002334-PA eIF3-S6: eukaryotic translation initiation factor 3 subunit E (eIF3e)	2:176069903:176078167:-1|gene:AAEL002334	0	29	FALSE	12	38	12	435	510	661	20197	12												0	668	558	845	605	469	770	641	511	819	26940	22526	40338	34101	46773	36247	77253	59455	35411	28236	55235	45214
1.76567e+18	FALSE	High	IsMasterProtein	AAEL008607-PB tep3	2:363057996:363135260:1|gene:AAEL008607	0	17	FALSE	16	38	16	1484	1656	644	20186	16												0	976	508	753	888	460	765	852	438	738	47036	24474	48178	36261	28505	14776	32116	24579	38192	19613	44821	33092
5.58723e+18	FALSE	High	IsMasterProtein	AAEL003336-PA tRNA-splicing ligase RtcB homolog	2:400341522:400343907:1|gene:AAEL003336	0	41	FALSE	12	33	12	506	556	775	20152	12												0	935	686	954	891	731	912	940	810	1022	24433	17924	26133	24936	39041	32015	43795	39931	29374	25316	31249	31944
9.15843e+18	FALSE	High	IsMasterProtein	AAEL007366-PA	2:233232246:233237029:1|gene:AAEL007366	0	74	FALSE	7	34	7	180	204	680	20135	7												0	836	676	1315	904	696	1249	940	758	1297	16154	13070	19330	25411	21376	16461	23651	29542	30550	24626	32497	42159
8.92761e+18	FALSE	High	IsMasterProtein	AAEL025779-PA	NIGP01002268:11382:23254:-1|gene:AAEL025779	0	79	FALSE	9	29	9	159	181	841	20088	9												0	950	743	1022	800	597	926	863	660	969	19314	15101	20335	20785	27036	20182	33811	31311	26113	19959	30250	29319
-8.78145e+18	FALSE	High	IsMasterProtein	AAEL014734-PA	2:326650492:326668504:-1|gene:AAEL014734	0	34	FALSE	21	41	21	930	1027	684	20075	21	metabolic process		catalytic activity	Pf01262, Pf01408, Pf01488, Pf03435, Pf05222	5565118	AAEL014734	AaeL_AAEL014734; AAEL801137; LOC5565118	2	Lysine degradation; Metabolic pathways			2	431	371	579	305	320	556	418	398	632	22322	19175	51731	29943	20006	20988	65584	36462	29250	27861	69985	44228
8.42909e+18	FALSE	High	IsMasterProtein	AAEL013431-PN proline oxidase	3:153051125:153139591:1|gene:AAEL013431	0	39	FALSE	14	33	14	713	807	892	20042	14												0	696	605	1134	653	508	963	675	560	1035	32931	28650	47336	53681	11445	8907	17529	16872	36222	30022	53638	55510
1.91785e+18	FALSE	High	IsMasterProtein	AAEL007069-PA	3:298490561:298503220:1|gene:AAEL007069	0	22	FALSE	13	37	13	945	1018	822	20037	13	metabolic process	nucleus	catalytic activity	Pf00385, Pf05088	5567298	AAEL007069	AaeL_AAEL015330; LOC5567298	3				0	1103	962	1268	1112	990	1309	1105	970	1279	26600	23210	24116	30580	23493	20902	21119	27637	27213	23880	24622	31493
8.37156e+18	FALSE	High	IsMasterProtein	AAEL011309-PA orotidine-5'-phosphate decarboxylase, putative	3:140216804:140242092:1|gene:AAEL011309	0	43	FALSE	14	40	14	487	533	618	19977	14												0	627	429	796	599	454	834	614	492	869	31453	21499	50141	39931	34082	25825	56903	47470	30274	24220	49270	42830
6.88937e+18	FALSE	High	IsMasterProtein	AAEL011815-PA Poly [ADP-ribose] polymerase	3:113277033:113285593:-1|gene:AAEL011815	0	18	FALSE	13	39	13	999	1134	857	19886	13												0	648	411	607	672	446	631	684	411	567	33137	20979	51099	31036	32607	21624	48508	30612	38497	23094	56246	31902
-1.74722e+18	FALSE	High	IsMasterProtein	AAEL011505-PB integral membrane pore glycoprotein gp210, putative	2:81188877:81253460:-1|gene:AAEL011505	0	15	FALSE	18	40	18	1929	2127	643	19864	18												0	552	406	891	615	389	764	637	441	850	16108	11844	29198	26011	34580	21884	56268	42965	44124	30521	69245	58841
3.01579e+18	FALSE	High	IsMasterProtein	AAEL009201-PA	3:390977738:390978254:-1|gene:AAEL009201	0	61	FALSE	4	35	4	89	100	986	19863	4		membrane			5571609	AAEL009201	AaeL_AAEL009201; LOC5571609	3				0	796	667	1110	830	722	1102	891	690	1194	35956	30120	45145	50112	20392	17748	24571	27066	20530	15885	23038	27510
7.44101e+18	FALSE	High	IsMasterProtein	AAEL015061-PA chaperone binding protein	2:210393622:210411480:-1|gene:AAEL015061	0	59	FALSE	12	36	12	186	210	566	19853	12												0	810	788	1263	852	918	1462	916	923	1433	37197	36211	45935	57999	29433	31697	34531	50486	34251	34511	37406	53619
9.05105e+18	FALSE	High	IsMasterProtein	AAEL006271-PD CUSOD2: copper-zinc (Cu-Zn) superoxide dismutase	2:221309558:221334017:1|gene:AAEL006271	0	44	FALSE	6	29	6	209	216	660	19852	6												0	789	886	1085	782	833	1145	714	815	1067	24147	27110	30589	33190	10251	10925	13108	15005	14862	16965	20821	22212
-6.98705e+18	FALSE	High	IsMasterProtein	AAEL008291-PA	2:67240250:67241938:-1|gene:AAEL008291	0	58	FALSE	9	30	9	286	315	592	19812	9	cellular homeostasis;regulation of biological process			Pf00085, Pf06201, Pf13098, Pf13899, Pf13905	5570396	AAEL008291	AaeL_AAEL008291; LOC5570396	2				0	1054	1003	1223	915	729	1121	923	621	966	27742	26391	26323	32183	40374	32170	44129	49478	40647	27361	44030	42513
3.56346e+18	FALSE	High	IsMasterProtein	AAEL011905-PC myosin i	3:337820365:337858596:-1|gene:AAEL011905	0	18	FALSE	12	32	12	1034	1198	901	19767	12												0	285	257	569	293	274	571	208	198	474	13773	12427	48330	27484	16817	15745	57478	32806	13156	12504	63202	29984
6.41471e+18	FALSE	High	IsMasterProtein	AAEL008565-PA Metalloprotease m41 ftsh	2:157178248:157196779:1|gene:AAEL008565	0	29	FALSE	16	37	16	811	889	793	19753	16												0	569	392	715	665	441	738	571	387	699	26998	18608	47462	33927	30513	20255	45902	33864	38145	25898	66839	46729
4.26542e+18	FALSE	High	IsMasterProtein	AAEL011395-PB glutaminyl-tRNA synthetase	3:201660327:201669434:1|gene:AAEL011395	0	37	FALSE	18	37	18	782	880	644	19719	18												0	605	469	821	646	467	758	684	544	850	36293	28094	59955	49229	29828	21560	46142	34961	20321	16141	29696	25255
-8.92335e+18	FALSE	High	IsMasterProtein	AAEL004469-PC adaptin, alpha/gamma/epsilon	2:473323153:473359361:1|gene:AAEL004469	0	29	FALSE	20	39	20	933	1043	734	19699	20												0	720	526	900	681	523	877	772	545	927	32197	23487	44694	40227	42814	32851	62840	55131	13912	9828	18030	16713
-8.46071e+18	FALSE	High	IsMasterProtein	AAEL008182-PA	3:10042040:10043075:1|gene:AAEL008182	0	46	FALSE	9	34	9	194	217	898	19664	9			protein binding	Pf00536	5570231	AAEL008182	AaeL_AAEL008182; LOC5570231	3				0	887	882	1383	890	829	1283	952	999	1496	37987	37779	42821	59239	19950	18573	22408	28743	30734	32250	32276	48280
9.1734e+18	FALSE	High	IsMasterProtein	AAEL005451-PA RpL38: 60S ribosomal protein L38	2:295615154:295615366:-1|gene:AAEL005451	0	50	FALSE	6	46	6	70	83	1005	19660	6												0	911	708	1079	944	819	1156	929	769	1058	39209	30472	43055	46436	31734	27528	33620	38874	29481	24416	31742	33572
-2.62426e+18	FALSE	High	IsMasterProtein	AAEL027860-PA casp: caspar	2:126141575:126171404:-1|gene:AAEL027860	0	24	FALSE	12	37	12	733	814	498	19584	12												0	675	566	1043	665	540	1106	711	575	1039	27019	22664	40017	41730	26617	21639	40053	44290	24165	19551	33997	35315
4.51477e+17	FALSE	High	IsMasterProtein	AAEL008687-PA loqs: loquacious	2:321425875:321442375:-1|gene:AAEL008687	0	48	FALSE	12	33	2	377	415	844	19524	12												0	804	521	767	928	596	704	761	523	857	9870	6391	12276	9415	4909	3151	5289	3726	4194	2886	5514	4724
3.4745e+18	FALSE	High	IsMasterProtein	AAEL012944-PB RpL11: 60S ribosomal protein L11	3:206169243:206185626:1|gene:AAEL012944	0	49	FALSE	9	40	9	183	210	1005	19516	9												0	687	425	770	719	476	827	613	443	825	47793	29553	69571	53542	42135	27874	58608	48481	33895	24508	55265	45585
-3.8236e+18	FALSE	High	IsMasterProtein	AAEL009018-PA cytochrome P450	1:58798943:58800512:-1|gene:AAEL009018	0	43	FALSE	15	36	15	504	577	854	19504	15												0	481	268	974	443	232	961	541	294	981	27336	15239	56808	55307	24671	12886	55638	53491	15072	8186	27839	27313
-5.92192e+17	FALSE	High	IsMasterProtein	AAEL020823-PA	3:65148965:65155057:1|gene:AAEL020823	0	36	FALSE	14	37	14	507	577	742	19466	14												0	785	574	987	831	561	992	841	604	998	38760	28343	49351	48722	29583	19966	35587	35319	32288	23192	38380	38312
7.35879e+18	FALSE	High	IsMasterProtein	AAEL000507-PB	3:163090272:163091788:1|gene:AAEL000507	0	40	FALSE	11	32	11	442	504	514	19380	11												0	815	451	830	802	437	808	814	462	828	15238	8430	18706	15521	16708	9114	20843	16850	29266	16609	35938	29771
8.16767e+18	FALSE	High	IsMasterProtein	AAEL000485-PB paramyosin, putative	3:162855035:162895628:1|gene:AAEL000485	0	22	FALSE	16	37	16	854	955	661	19356	16												0	681	454	752	680	483	783	661	485	796	29595	19741	43446	32674	36193	25681	53193	41657	19414	14239	29387	23390
5.53787e+18	FALSE	High	IsMasterProtein	AAEL007356-PA	3:123194535:123195830:1|gene:AAEL007356	0	42	FALSE	13	29	13	401	456	633	19242	13				Pf03690	5569097	AAEL007356	AaeL_AAEL007356; LOC5569097	3				0	830	679	1078	834	706	1043	878	732	1033	11733	9596	14142	15239	27244	23050	32670	34075	39529	32952	45008	46481
-5.99633e+18	FALSE	High	IsMasterProtein	AAEL003873-PB Glycerol-3-phosphate dehydrogenase	3:85262697:85265343:1|gene:AAEL003873	0	30	FALSE	14	35	14	728	812	803	19130	14												0	817	517	1220	716	463	1248	704	492	1306	13856	8757	16953	20683	23769	15389	33220	41444	18942	13229	26889	35130
2.39736e+18	FALSE	High	IsMasterProtein	AAEL009326-PD fragile X mental retardation syndrome-related protein 1, putative	1:55372038:55466849:1|gene:AAEL009326	0	33	FALSE	16	37	16	728	796	742	19116	16												0	808	713	1087	774	713	1134	733	638	1043	25695	22666	31794	34572	34030	31354	43958	49864	29009	25251	39562	41248
-2.38443e+18	FALSE	High	IsMasterProtein	AAEL021083-PA RpS25: 40S ribosomal protein S25	3:104406565:104411235:-1|gene:AAEL021083	0	42	FALSE	8	38	8	119	134	1032	19080	8												0	736	573	966	747	665	972	779	658	991	16196	12610	21997	21245	33355	29666	44644	43412	33163	27986	42563	42169
-7.6376e+18	FALSE	High	IsMasterProtein	AAEL012661-PB eIF3-S4-2: Eukaryotic translation initiation factor 3 subunit G (eIF3g)(Eukaryotic translation initiation factor 3 subunit 4)(Eukaryotic translation initiation factor 3 RNA-binding subunit)(eIF-3 RNA-binding subunit)	2:18795920:18797235:1|gene:AAEL012661	0	55	FALSE	10	32	10	272	303	832	19044	10												0	912	774	1084	771	677	1030	729	591	980	27632	23439	30296	32853	16474	14453	21358	21991	17029	13809	23374	22904
-1.79493e+18	FALSE	High	IsMasterProtein	AAEL013139-PI GTPase_rho	2:188476035:188522342:-1|gene:AAEL013139	0	66	FALSE	10	35	10	207	232	657	19024	10												0	659	500	832	652	513	856	666	513	825	42448	32202	64460	53628	34022	26790	52212	44703	27943	21526	41982	34619
3.2198e+18	FALSE	High	IsMasterProtein	AAEL006346-PE	3:396777601:396795205:1|gene:AAEL006346	0	36	FALSE	6	33	6	221	248	465	18975	6												0	802	685	1180	675	556	1125	751	743	1151	38023	32457	47392	55935	22545	18568	33406	37585	19510	19293	25964	29886
-2.77459e+18	FALSE	High	IsMasterProtein	AAEL005832-PA programmed cell death	1:22397868:22470922:1|gene:AAEL005832	0	45	FALSE	17	36	17	477	536	559	18968	17												0	809	632	1068	721	575	942	637	562	1086	33804	26425	41799	44642	37034	29534	51393	48391	29315	25886	46045	50022
-1.71112e+18	FALSE	High	IsMasterProtein	AAEL000444-PA udp-glucose glycoprotein:glucosyltransferase	3:183473709:183511004:-1|gene:AAEL000444	0	19	FALSE	13	29	13	1527	1720	594	18910	13												0	675	409	679	607	346	637	687	402	660	21204	12846	31413	21318	18487	10550	30460	19397	10549	6175	15352	10138
8.89126e+18	FALSE	High	IsMasterProtein	AAEL007963-PB	2:351854675:352052863:1|gene:AAEL007963	0	7	FALSE	9	36	9	1805	1824	550	18888	9												0	928	527	863	929	543	877	947	563	882	40359	22910	43473	37533	38082	22261	40994	35935	30307	18014	32018	28225
3.1365e+18	FALSE	High	IsMasterProtein	AAEL005508-PA NADH-ubiquinone oxidoreductase 24 kda subunit	1:150886473:150895500:1|gene:AAEL005508	0	64	FALSE	12	38	12	240	265	736	18872	12												0	861	641	1058	900	636	1019	845	648	1132	23839	17766	27702	29312	28740	20332	31947	32550	36122	27712	42748	48379
-1.75541e+18	FALSE	High	IsMasterProtein	AAEL007823-PA PIWI	2:272550761:272560232:-1|gene:AAEL007823	0	25	FALSE	15	37	15	944	1064	884	18839	15												0	986	748	1019	936	682	962	957	683	955	31220	23668	31648	32253	35792	26093	38251	36816	43827	31293	45813	43762
-8.5116e+18	FALSE	High	IsMasterProtein	AAEL009422-PD	2:151833130:151874752:-1|gene:AAEL009422	0	28	FALSE	12	36	12	629	700	734	18810	12			metal ion binding	Pf12171, Pf12874	5571937	AAEL009422	AaeL_AAEL009422; LOC5571937	2				0	937	462	721	964	513	762	909	527	704	35227	17362	37584	27107	38680	20581	40138	30577	24672	14311	27156	19105
-4.71655e+18	FALSE	High	IsMasterProtein	AAEL016972-PC	3:296804070:296950582:1|gene:AAEL016972	0	65	FALSE	11	32	11	273	301	706	18759	11												0	886	457	748	934	417	703	937	428	727	34001	17526	38357	28682	21930	9789	23467	16492	26192	11956	27948	20309
-7.17887e+18	FALSE	High	IsMasterProtein	AAEL006958-PB Cell adhesion molecule	1:157380330:157410036:-1|gene:AAEL006958	0	24	FALSE	18	31	18	1308	1491	681	18749	18												0	804	585	1004	694	461	912	629	370	831	32645	23761	40596	40756	23008	15287	33140	30213	19958	11750	31735	26362
6.49064e+18	FALSE	High	IsMasterProtein	AAEL013501-PA PPO4: prophenoloxidase	2:199233329:199245774:-1|gene:AAEL013501	0	30	FALSE	15	37	13	705	813	743	18746	15												0	834	446	854	842	516	946	745	468	929	29266	15651	35102	29984	20652	12648	24520	23204	19339	12134	25949	24111
4.85696e+18	FALSE	High	IsMasterProtein	AAEL013233-PA PIWI5: PIWI	3:279944186:279947198:-1|gene:AAEL013233	0	38	FALSE	22	36	21	945	1057	966	18735	22												0	767	489	787	752	426	719	687	396	714	34471	21964	44930	35354	49491	28022	65827	47351	32389	18641	47128	33645
-8.09093e+18	FALSE	High	IsMasterProtein	AAEL020749-PA 60S ribosomal protein L15/L27	3:310218618:310219820:-1|gene:AAEL020749	0	52	FALSE	10	40	10	149	171	1089	18697	10												0	728	569	861	710	546	860	727	566	897	24596	19228	33777	29086	40866	31419	57549	49485	30524	23766	41999	37673
-2.78304e+18	FALSE	High	IsMasterProtein	AAEL010677-PA oxidoreductase	2:136017598:136018393:-1|gene:AAEL010677	0	54	FALSE	12	36	11	245	267	761	18650	12												0	838	930	1422	1010	1187	1675	1012	1244	1652	29459	32706	35164	50017	22013	25862	21791	36502	21397	26294	21144	34934
1.09245e+18	FALSE	High	IsMasterProtein	AAEL026355-PA	3:337184916:337225509:1|gene:AAEL026355	0	14	FALSE	14	33	14	1931	2018	578	18602	14												0	1075	831	1181	1035	882	1220	1060	939	1306	21450	16596	19961	23566	26638	22691	25738	31412	21958	19440	20709	27045
7.94798e+18	FALSE	High	IsMasterProtein	AAEL011741-PC GSTS1: glutathione transferase	3:291059006:291081990:1|gene:AAEL011741	0	70	FALSE	11	34	9	237	270	569	18567	11												0	877	755	4695	876	594	4285	767	483	3021	12381	10651	14114	66263	17265	11711	19709	84447	13371	8421	17445	52700
2.78149e+17	FALSE	High	IsMasterProtein	AAEL003769-PB Methionine aminopeptidase	1:247947362:247966264:-1|gene:AAEL003769	0	48	FALSE	13	40	13	371	421	701	18548	13												0	887	773	1151	937	751	1068	887	758	1074	11176	9743	12605	14509	35836	28702	38240	40841	30998	26488	34958	37560
-5.8187e+18	FALSE	High	IsMasterProtein	AAEL014252-PB sulfite reductase	3:295345787:295353671:1|gene:AAEL014252	0	28	FALSE	9	33	9	567	630	747	18524	9												0	643	503	987	604	471	826	592	478	943	23978	18743	37270	36785	18253	14236	30212	24969	23603	19041	39874	37587
-1.73759e+18	FALSE	High	IsMasterProtein	AAEL000679-PA NEDD8, putative	2:459681975:459682327:1|gene:AAEL000679	0	58	FALSE	5	31	5	78	88	742	18435	5												0	803	669	1102	886	726	1127	821	646	1171	35850	29863	44660	49208	21026	17237	23740	26766	19486	15322	23726	27772
2.19629e+18	FALSE	High	IsMasterProtein	AAEL022628-PA	1:158301150:158368485:-1|gene:AAEL022628	0	7	FALSE	10	35	6	1890	2134	907	18397	10												0	605	425	845	533	398	914	585	410	879	14709	10331	24301	20528	12738	9530	23921	21872	12994	9116	22216	19520
9.1513e+18	FALSE	High	IsMasterProtein	AAEL001187-PA	2:307745018:307748087:-1|gene:AAEL001187	0	40	FALSE	9	32	9	468	510	765	18351	9												0	865	821	1256	925	824	1206	883	774	1151	14962	14201	17292	21726	12316	10971	13318	16056	29574	25910	33477	38534
8.31637e+17	FALSE	High	IsMasterProtein	AAEL002175-PA	1:25122581:25166480:-1|gene:AAEL002175	0	23	FALSE	10	30	10	435	481	604	18314	10												0	705	460	892	750	576	957	871	642	979	22418	14609	31787	28348	24313	18683	32435	31039	13784	10159	15823	15497
-2.40394e+18	FALSE	High	IsMasterProtein	AAEL010809-PA set	3:51771996:51773047:-1|gene:AAEL010809	0	38	FALSE	7	32	7	250	293	435	18233	7												0	790	708	1117	816	655	1036	830	662	1096	31831	28519	40284	44985	29601	23773	36287	37585	42510	33902	51218	56147
5.37563e+18	FALSE	High	IsMasterProtein	AAEL014944-PA cytochrome c oxidase polypeptide	3:204254863:204255321:1|gene:AAEL014944	0	47	FALSE	6	39	6	152	170	558	18206	6												0	825	691	1056	818	682	1147	827	678	970	13849	11602	16786	17731	21745	18128	26576	30484	13766	11289	16654	16158
-3.40056e+18	FALSE	High	IsMasterProtein	AAEL008303-PA calponin/transgelin	1:96173347:96187990:1|gene:AAEL008303	0	66	FALSE	10	32	10	169	190	797	18185	10												0	1311	941	892	1194	819	878	1271	838	903	44802	32150	34168	30490	34637	23764	29013	25465	41207	27159	32411	29255
-2.58867e+18	FALSE	High	IsMasterProtein	AAEL004345-PA cysteinyl-tRNA synthetase	3:368097981:368113390:1|gene:AAEL004345	0	35	FALSE	17	36	17	735	837	630	18136	17												0	613	435	715	619	442	712	574	455	760	19780	14035	32289	23074	30967	22079	50009	35629	30386	24072	52947	40245
-2.29909e+18	FALSE	High	IsMasterProtein	AAEL001851-PB	2:274542636:274572819:1|gene:AAEL001851	0	27	FALSE	11	31	11	543	609	516	18096	11												0	1007	646	908	976	489	777	1067	591	877	32884	21103	32668	29674	17736	8881	18172	14114	40864	22628	38311	33594
-5.58938e+18	FALSE	High	IsMasterProtein	AAEL012394-PB glucosidase ii beta subunit	1:284553387:284556060:1|gene:AAEL012394	0	25	FALSE	11	35	11	552	630	460	18090	11												0	950	723	1155	860	668	1105	877	675	1101	25480	19384	26827	30986	34291	26638	39864	44058	20485	15772	23370	25733
-3.2315e+18	FALSE	High	IsMasterProtein	AAEL006978-PE protein-glutamine gamma-glutamyltransferase	2:399100167:399172102:-1|gene:AAEL006978	0	27	FALSE	12	28	12	804	904	610	18082	12												0	615	384	756	634	392	731	768	427	819	26945	16814	43788	33085	24142	14920	38090	27850	15501	8610	20184	16539
-5.46793e+18	FALSE	High	IsMasterProtein	AAEL010826-PB Histone-lysine n-methyltransferase	3:51789303:51819296:1|gene:AAEL010826	0	40	FALSE	13	32	13	472	512	917	17963	13												0	531	355	618	561	394	650	634	437	699	25340	16970	47736	29513	26518	18631	47284	30711	27892	19237	43980	30727
-2.16073e+17	FALSE	High	IsMasterProtein	AAEL013027-PA 15a-1: Vitelline membrane protein 15a-1	2:330381028:330381354:1|gene:AAEL013027	0	47	FALSE	2	29	1	108	114	718	17947	2												0	1231	1136	1676	1207	983	1541	1230	924	1149	2467	2276	2005	3360	4382	3569	3630	5595	1614	1212	1312	1507
1.11619e+18	FALSE	High	IsMasterProtein	AAEL000111-PA nitrilase, putative	1:197332678:197333578:1|gene:AAEL000111	0	56	FALSE	10	33	10	276	308	572	17936	10												0	693	630	1195	666	583	1029	733	751	1296	21263	19331	30675	36665	18068	15811	27111	27891	10428	10693	14230	18445
7.21194e+18	FALSE	High	IsMasterProtein	AAEL028043-PA 60S ribosomal protein L28, putative	2:41898533:41899752:-1|gene:AAEL028043	0	43	FALSE	7	35	7	152	170	1172	17932	7												0	805	706	918	806	719	943	743	592	905	23412	20545	29096	26704	31461	28060	39017	36782	25823	20575	34776	31474
8.37543e+18	FALSE	High	IsMasterProtein	AAEL006751-PA	2:84767514:84769511:-1|gene:AAEL006751	0	31	FALSE	13	33	13	665	718	977	17930	13					5568303	AAEL006751	AaeL_AAEL006751; LOC5568303	2				0	963	663	817	970	657	909	935	621	784	49078	33779	50949	41611	24346	16475	25087	22816	33812	22435	36156	28329
-3.8171e+18	FALSE	High	IsMasterProtein	AAEL001109-PA Glutaredoxin	3:1679251:1679754:-1|gene:AAEL001109	0	32	FALSE	4	27	4	146	161	740	17916	4												0	1068	720	1042	1024	651	984	965	591	889	21429	14444	20073	20909	20494	13027	20019	19694	32674	19988	33843	30083
-7.55604e+18	FALSE	High	IsMasterProtein	AAEL025391-PC	2:474107707:474145935:-1|gene:AAEL025391	0	6	FALSE	21	31	21	8614	9852	464	17863	21												0	734	419	758	765	465	750	741	400	715	10400	5937	14172	10736	28098	17063	36710	27542	19367	10463	26126	18683
-6.71021e+18	FALSE	High	IsMasterProtein	AAEL014275-PA molybdopterin cofactor sulfurase (mosc)	1:83833690:83834817:-1|gene:AAEL014275	0	58	FALSE	13	32	13	326	365	891	17857	13												0	674	489	769	596	502	810	641	493	773	25413	18419	37693	29001	34839	29353	58419	47312	37779	29091	58977	45609
-5.40491e+18	FALSE	High	IsMasterProtein	AAEL006962-PB	2:398719735:398724128:1|gene:AAEL006962	0	40	FALSE	10	34	10	284	316	853	17762	10					5568624	AAEL006962	AaeL_AAEL006962; LOC5568624	2				0	1035	489	848	1015	471	832	982	487	807	44957	21242	43417	36831	46229	21459	45566	37929	43161	21401	43939	35464
-5.87738e+18	FALSE	High	IsMasterProtein	AAEL000270-PA 26S proteasome regulatory subunit 7, psd7	3:265003998:265006381:-1|gene:AAEL000270	0	39	FALSE	9	29	9	336	378	648	17758	9												0	736	567	977	895	625	999	738	590	1010	23881	18406	32433	31672	20704	14454	23131	23106	23597	18860	31978	32305
2.61759e+18	FALSE	High	IsMasterProtein	AAEL022609-PE	2:131217671:131339392:-1|gene:AAEL022609	0	14	FALSE	16	36	16	2039	2244	677	17720	16												0	1028	710	1033	997	705	1230	1192	823	1381	30773	21237	29921	30918	27539	19479	27633	33983	23480	16199	19692	27187
-1.07822e+18	FALSE	High	IsMasterProtein	AAEL010843-PA	2:127687529:127705893:1|gene:AAEL010843	0	71	FALSE	8	29	8	110	123	677	17700	8	metabolic process		RNA binding	Pf01253	5573994	AAEL010843	AaeL_AAEL010843; LOC5573994	2	RNA transport			1	884	669	1031	876	677	1009	934	699	1087	25215	19088	28531	29416	24055	18596	27448	27689	20930	15664	22419	24366
-1.0869e+18	FALSE	High	IsMasterProtein	AAEL006048-PC interleukin enhancer binding factor	3:74021035:74022231:1|gene:AAEL006048	0	35	FALSE	9	31	9	398	443	660	17654	9												0	958	607	749	985	674	869	939	570	762	44636	28305	46596	34881	22252	15225	22583	19627	22224	13481	23663	18024
-3.70791e+18	FALSE	High	IsMasterProtein	AAEL006968-PA	2:398747694:398748902:-1|gene:AAEL006968	0	28	FALSE	12	32	12	381	430	706	17616	12					5568622	AAEL006968	AaeL_AAEL006968; LOC5568622	2				0	783	593	957	762	566	1023	781	593	997	31245	23669	39925	38211	15392	11438	20192	20663	38776	29431	49669	49519
7.85261e+18	FALSE	High	IsMasterProtein	AAEL010589-PA gamma-soluble nsf attachment protein (snap)	2:111943068:111956378:-1|gene:AAEL010589	0	60	FALSE	11	29	11	320	347	539	17598	11												0	897	698	964	991	893	1164	867	668	1015	17205	13394	19186	18493	17984	16207	18156	21136	19089	14701	22019	22351
-3.71357e+18	FALSE	High	IsMasterProtein	AAEL008789-PA apolipophorin-III, putative	3:132553833:132554503:-1|gene:AAEL008789	0	55	FALSE	10	33	10	196	221	572	17596	10												0	1032	899	1233	1072	864	1147	1024	835	1184	30767	26802	29817	36778	37515	30225	35001	40146	50505	41186	49305	58370
3.96951e+17	FALSE	High	IsMasterProtein	AAEL005655-PB sorting nexin	2:382037441:382054196:-1|gene:AAEL005655	0	45	FALSE	10	25	10	449	514	534	17566	10												0	977	643	931	955	767	1070	951	768	1085	18794	12367	19245	17908	15475	12420	16200	17327	28502	23036	29978	32512
-6.43531e+18	FALSE	High	IsMasterProtein	AAEL004755-PA 3-2-trans-enoyl-CoA isomerase, putative	2:288639085:288640173:-1|gene:AAEL004755	0	55	FALSE	9	31	9	282	313	895	17493	9												0	473	378	818	583	442	898	473	367	906	25872	20707	54719	44745	17980	13649	30848	27690	28810	22346	60849	55145
8.14993e+18	FALSE	High	IsMasterProtein	AAEL010330-PA Succinate dehydrogenase [ubiquinone] iron-sulfur subunit, mitochondrial	2:28763691:28774222:-1|gene:AAEL010330	0	54	FALSE	11	33	11	289	323	863	17469	11												0	761	656	1134	913	764	1136	815	703	1171	26287	22668	34541	39173	27292	22845	29895	33958	42064	36287	51588	60426
6.42191e+18	FALSE	High	IsMasterProtein	AAEL009467-PA	1:57336592:57408250:1|gene:AAEL009467	0	74	FALSE	9	32	9	163	185	506	17393	9			protein binding	Pf00241	5571976	AAEL009467	AaeL_AAEL009467; LOC5571976	1				0	532	491	809	545	563	839	543	573	813	24758	22820	46510	37608	16836	17377	30867	25905	29122	30724	53592	43546
7.27939e+17	FALSE	High	IsMasterProtein	AAEL004234-PA	1:104968099:104983311:1|gene:AAEL004234	0	58	FALSE	7	28	7	132	146	857	17350	7		membrane		Pf09360, Pf10660	5564392	AAEL004234	AaeL_AAEL004234; LOC5564392	1				0	631	494	878	748	584	914	583	399	796	25817	20221	40894	35886	29578	23087	39566	36159	15424	10552	26439	21057
-2.56372e+18	FALSE	High	IsMasterProtein	AAEL008131-PA cytidylate kinase	3:108044635:108057296:-1|gene:AAEL008131	0	42	FALSE	13	33	13	291	321	904	17340	13												0	727	647	1248	833	722	1165	812	712	1168	13101	11661	18011	22477	34117	29563	40943	47706	43096	37795	53085	61990
-5.69861e+18	FALSE	High	IsMasterProtein	AAEL006788-PA replication factor C, 37-kDa subunit, putative	3:168978513:168979969:1|gene:AAEL006788	0	47	FALSE	10	28	10	358	399	756	17330	10												0	848	730	1170	836	752	1097	845	790	1214	20011	17209	23587	27604	17159	15433	20536	22519	14673	13707	17361	21083
6.50621e+18	FALSE	High	IsMasterProtein	AAEL013528-PA TPX1: thioredoxin peroxidase	1:144001368:144002645:-1|gene:AAEL013528	0	45	FALSE	10	37	10	232	259	853	17280	10												0	854	649	1053	829	641	1047	814	608	1038	33672	25583	39419	41516	36926	28583	44564	46672	47270	35285	58048	60275
9.04363e+18	FALSE	High	IsMasterProtein	AAEL004936-PD	2:260868679:260934151:-1|gene:AAEL004936	0	29	FALSE	15	29	15	788	891	521	17218	15												0	922	653	1025	922	627	993	895	639	988	20513	14518	22242	22796	22751	15478	24666	24490	26109	18640	29168	28810
-1.73323e+18	FALSE	High	IsMasterProtein	AAEL004423-PA mitochondrial F0 ATP synthase D chain, putative	3:206730199:206737936:-1|gene:AAEL004423	0	56	FALSE	8	34	8	172	195	539	17193	8												0	625	481	1049	686	530	1008	647	466	980	31270	24070	50027	52491	17782	13727	25907	26108	24943	17977	38559	37793
6.73012e+18	FALSE	High	IsMasterProtein	AAEL008741-PA importin (ran-binding protein)	3:280445665:280458852:-1|gene:AAEL008741	0	23	FALSE	16	37	16	972	1095	524	17121	16												0	519	472	755	495	450	742	500	438	703	25931	23587	49956	37728	26867	24407	54227	40213	19792	17327	39558	27818
-1.21717e+18	FALSE	High	IsMasterProtein	AAEL009101-PA eIF3-S5: Eukaryotic translation initiation factor 3 subunit F (eIF3f)(Eukaryotic translation initiation factor 3 subunit 5)	3:135343608:135349004:-1|gene:AAEL009101	0	54	FALSE	10	31	10	287	316	521	17089	10												0	805	654	1125	851	695	1200	743	577	1053	21009	17079	26113	29370	23040	18809	27069	32485	29007	22508	39036	41096
7.19378e+18	FALSE	High	IsMasterProtein	AAEL002107-PA sulfide quinone reductase	3:177829584:177843710:1|gene:AAEL002107	0	35	FALSE	11	34	11	445	494	903	17064	11												0	692	446	630	707	428	606	590	305	505	29802	19219	43047	27110	22869	13843	32369	19614	22654	11698	38411	19383
-2.28661e+17	FALSE	High	IsMasterProtein	AAEL002789-PA 26S proteasome non-ATPase regulatory subunit	3:129324990:129341496:1|gene:AAEL002789	0	53	FALSE	10	28	10	262	303	558	17056	10												0	646	472	924	730	565	1144	591	440	1009	12209	8917	18894	17452	17053	13186	23357	26731	12931	9616	21873	22065
1.65468e+18	FALSE	High	IsMasterProtein	AAEL013098-PA coatomer	2:337759057:337775267:-1|gene:AAEL013098	0	17	FALSE	13	30	13	1227	1390	746	17047	13												0	627	480	738	647	513	748	601	445	742	20477	15673	32652	24103	20878	16553	32248	24125	14304	10603	23807	17667
-3.15743e+18	FALSE	High	IsMasterProtein	AAEL001399-PA	2:47853478:47871977:1|gene:AAEL001399	0	20	FALSE	12	34	12	982	1084	520	16985	12			protein binding	Pf12341	5570522	AAEL001399	AaeL_AAEL001399; LOC5570522	2				0	709	636	1075	765	679	1085	736	634	1039	19061	17093	26894	28900	20534	18210	26829	29121	18397	15838	24984	25946
6.88792e+18	FALSE	High	IsMasterProtein	AAEL012310-PA actin	2:102915991:102934838:1|gene:AAEL012310	0	39	FALSE	10	31	10	418	470	596	16978	10												0	650	507	857	744	572	907	663	530	869	23917	18656	36773	31513	20200	15525	27139	24621	26728	21334	40289	35007
2.12178e+18	FALSE	High	IsMasterProtein	AAEL027905-PC	3:361349141:361396476:1|gene:AAEL027905	0	27	FALSE	10	27	10	599	671	652	16972	10												0	840	704	1230	800	722	1198	844	751	1329	7060	5918	8409	10345	19510	17605	24380	29213	13151	11709	15589	20714
6.38722e+18	FALSE	High	IsMasterProtein	AAEL000931-PA Alkaline phosphatase	3:379517910:379533633:-1|gene:AAEL000931	0	31	FALSE	14	31	14	562	615	662	16961	14												0	574	354	774	627	406	825	592	406	820	15704	9668	27338	21155	25032	16201	39905	32936	27976	19160	47240	38745
3.87472e+18	FALSE	High	IsMasterProtein	AAEL013230-PA coatomer delta subunit	3:280040882:280048005:-1|gene:AAEL013230	0	38	FALSE	13	32	13	519	575	587	16914	13												0	773	599	960	795	533	881	736	497	915	28544	22105	36906	35420	29802	19999	37487	33039	26333	17792	35801	32775
2.45855e+17	FALSE	High	IsMasterProtein	AAEL006473-PA arginine/serine-rich splicing factor	3:216530376:216550273:1|gene:AAEL006473	0	44	FALSE	13	30	13	237	272	974	16903	13												0	1131	828	1142	1146	878	1084	1170	865	1094	48807	35728	43146	49271	15072	11542	13148	14250	24337	17995	20798	22755
-7.12432e+18	FALSE	High	IsMasterProtein	AAEL009377-PA rap1 and	3:8609242:8699707:-1|gene:AAEL009377	0	67	FALSE	10	26	10	184	208	580	16885	10												0	662	419	781	571	416	797	567	407	789	26158	16551	39535	30893	17858	13004	31256	24914	18819	13518	33179	26173
8.63351e+17	FALSE	High	IsMasterProtein	AAEL019826-PC	2:367609469:367749669:1|gene:AAEL019826	0	37	FALSE	12	28	3	557	619	731	16833	12												0	1048	713	851	916	504	688	1083	784	908	2626	1786	2505	2133	6066	3336	6621	4553	2677	1937	2471	2244
1.75993e+18	FALSE	High	IsMasterProtein	AAEL007001-PA mitochondrial import receptor subunit tom40	3:171135087:171145957:-1|gene:AAEL007001	0	54	FALSE	11	25	11	322	344	749	16827	11												0	817	612	848	653	477	828	709	488	789	9924	7433	12149	10300	16577	12099	25381	21007	25660	17675	36182	28552
4.70873e+18	FALSE	High	IsMasterProtein	AAEL007135-PA peroxiredoxin 5, prdx5	3:69781105:69810088:1|gene:AAEL007135	0	58	FALSE	10	34	10	193	207	888	16712	10												0	830	708	1136	965	759	1090	939	756	1007	27280	23277	32867	37335	55294	43488	57322	62497	52144	41967	55545	55949
-4.48356e+17	FALSE	High	IsMasterProtein	AAEL019532-PB	2:245788476:245910141:1|gene:AAEL019532	0	17	FALSE	6	22	6	755	829	529	16680	6												0	786	561	791	771	569	792	796	632	993	7676	5472	9760	7722	9785	7224	12699	10063	10098	8016	12687	12598
2.61368e+17	FALSE	High	IsMasterProtein	AAEL007066-PA mitotic checkpoint protein and poly(a)+ RNA export protein	3:299678164:299688210:1|gene:AAEL007066	0	37	FALSE	8	35	8	359	400	775	16678	8												0	849	792	1223	808	706	1090	829	818	1271	27203	25359	32029	39166	26471	23134	32767	35711	18827	18591	22724	28872
-2.18607e+18	FALSE	High	IsMasterProtein	AAEL008542-PF kinesin heavy chain subunit	1:63841030:63907126:-1|gene:AAEL008542	0	28	FALSE	18	29	18	981	1113	595	16630	18												0	911	549	876	891	453	793	920	561	884	24077	14501	26422	23142	29979	15243	33632	26655	29935	18270	32554	28786
7.28466e+18	FALSE	High	IsMasterProtein	AAEL023763-PA	3:177575048:177575614:1|gene:AAEL023763	0	68	FALSE	5	32	5	133	138	812	16620	5												0	995	791	1108	1009	834	1056	1017	829	1082	24122	19193	24253	26871	18757	15507	18586	19621	31021	25284	30496	32988
1.64743e+17	FALSE	High	IsMasterProtein	AAEL011658-PA plasma glutamate carboxypeptidase	3:21459257:21460990:-1|gene:AAEL011658	0	23	FALSE	7	26	7	534	585	578	16601	7												0	924	844	1306	897	781	1279	1022	991	1425	12769	11673	13822	18054	7693	6695	8573	10962	20107	19504	19680	28037
8.44529e+18	FALSE	High	IsMasterProtein	AAEL024406-PB	2:180600865:180652965:-1|gene:AAEL024406	0	14	FALSE	9	27	9	801	920	807	16576	9												0	1236	483	702	1227	470	705	1242	486	660	16397	6401	13265	9311	41495	15907	33816	23846	32442	12710	26126	17253
8.33577e+18	FALSE	High	IsMasterProtein	AAEL012466-PB integrin beta subunit	1:72501791:72588616:-1|gene:AAEL012466	0	14	FALSE	14	28	14	1334	1505	648	16553	14												0	593	349	704	619	367	715	692	459	754	26891	15818	45366	31936	23718	14086	38330	27423	18841	12478	27213	20507
-4.0211e+18	FALSE	High	IsMasterProtein	AAEL010546-PC heat shock factor binding protein, putative	2:367206589:367206912:1|gene:AAEL010546	0	68	FALSE	7	24	7	87	98	422	16549	7												0	1292	1236	1469	978	902	1341	1116	1022	1446	15205	14548	11766	17284	24439	22541	24986	33518	9471	8672	8486	12272
5.68728e+17	FALSE	High	IsMasterProtein	AAEL011425-PA structure-specific recognition protein	3:328879693:328893710:-1|gene:AAEL011425	0	24	FALSE	13	34	13	727	813	587	16521	13												0	618	471	866	677	516	830	648	537	877	27782	21164	44920	38878	22691	17304	33520	27832	30557	25333	47166	41347
-1.11721e+18	FALSE	High	IsMasterProtein	AAEL026804-PA	2:150018695:150048370:1|gene:AAEL026804	0	24	FALSE	20	33	20	1324	1461	739	16482	20												0	758	501	1004	812	565	974	669	486	898	42690	28224	56331	56573	24421	16985	30082	29301	26559	19304	39714	35655
3.66458e+18	FALSE	High	IsMasterProtein	AAEL008171-PA double-stranded RNA-binding protein zn72d	3:10252183:10299912:1|gene:AAEL008171	0	21	FALSE	13	30	13	884	965	859	16472	13												0	891	585	789	873	560	789	936	635	794	24228	15905	27187	21441	38757	24848	44370	34991	19619	13306	20953	16637
-6.39327e+18	FALSE	High	IsMasterProtein	AAEL014863-PZ glycogenin	2:15577031:15723171:1|gene:AAEL014863	0	12	FALSE	5	22	1	832	904	802	16467	5												0	968	563	843							2012	1170	2079	1753
-3.74465e+18	FALSE	High	IsMasterProtein	AAEL000549-PE fibulin 1 and	3:388137198:388216327:1|gene:AAEL000549	0	28	FALSE	16	31	16	989	1101	492	16433	16												0	1003	755	1050	924	677	970	932	792	1132	29853	22453	29750	31234	26639	19540	28843	27980	19230	16355	20641	23362
6.9501e+17	FALSE	High	IsMasterProtein	AAEL001397-PA ribonuclease	2:45714932:45744210:-1|gene:AAEL001397	0	17	FALSE	15	29	15	1210	1348	699	16421	15												0	917	635	1002	964	680	1028	783	568	945	18721	12963	20406	20455	29964	21156	31098	31959	28863	20952	36881	34868
-6.49593e+18	FALSE	High	IsMasterProtein	AAEL005417-PA annexin x	1:247189789:247204589:-1|gene:AAEL005417	0	43	FALSE	8	28	6	321	363	538	16394	8												0	961	472	708	947	450	669	865	388	600	21626	10622	22514	15933	19499	9274	20591	13777	6707	3006	7756	4657
-7.11554e+18	FALSE	High	IsMasterProtein	AAEL011719-PA	1:23862946:23864282:-1|gene:AAEL011719	0	27	FALSE	11	34	11	371	409	517	16379	11												0	934	892	1307	986	952	1391	950	943	1385	27353	26121	29293	38299	15544	15012	15769	21935	21193	21040	22302	30893
-1.45761e+18	FALSE	High	IsMasterProtein	AAEL013521-PA tryptophanyl-tRNA synthetase	1:144029587:144043747:1|gene:AAEL013521	0	45	FALSE	10	26	10	417	471	655	16361	10												0	615	530	1007	528	459	928	571	495	964	16470	14187	26783	26960	14311	12450	27105	25150	27475	23818	48113	46372
-1.15661e+18	FALSE	High	IsMasterProtein	AAEL008687-PB loqs: loquacious	2:321425875:321442375:-1|gene:AAEL008687	0	51	FALSE	11	28	1	329	364	644	16267	11												0				843	622	899	777	541	799					1768	1305	2097	1886	728	507	938	750
-2.8846e+18	FALSE	High	IsMasterProtein	AAEL003326-PD	2:400193464:400198688:-1|gene:AAEL003326	0	42	FALSE	10	32	10	388	423	496	16263	10												0	743	725	1008	771	804	1064	717	738	1052	33589	32781	45216	45598	24925	26006	32326	34387	22365	23023	31181	32796
9.10853e+18	FALSE	High	IsMasterProtein	AAEL009869-PC low-density lipoprotein receptor (ldl)	1:92425885:92528213:-1|gene:AAEL009869	0	6	FALSE	20	34	20	4651	5184	539	16196	20												0	662	312	733	632	322	726	666	328	725	27868	13142	42116	30868	29870	15216	47280	34308	21676	10660	32543	23586
3.49825e+18	FALSE	High	IsMasterProtein	AAEL001379-PA	2:206232533:206241975:-1|gene:AAEL001379	0	29	FALSE	10	30	10	441	493	649	16158	10	metabolic process;regulation of biological process			Pf04111, Pf09755, Pf10186, Pf12128	5570325	AAEL001379	AaeL_AAEL001379; LOC5570325	2				0	916	817	1213	968	914	1264	841	732	1122	28895	25753	31537	38244	32424	30604	33482	42315	20120	17520	23932	26851
-6.89405e+18	FALSE	High	IsMasterProtein	AAEL001020-PD anterior fat body protein	3:55162199:55184996:1|gene:AAEL001020	0	38	FALSE	8	27	8	375	413	597	16143	8												0	1079	1023	1407	1171	1163	1546	1034	1054	1494	21903	20769	20301	28570	14441	14343	12330	19060	18254	18611	17658	26382
3.63305e+18	FALSE	High	IsMasterProtein	AAEL000084-PB elongin b	1:242779293:242801528:1|gene:AAEL000084	0	91	FALSE	6	24	6	118	133	512	16122	6												0	994	1015	1389	1079	1042	1438	1176	1189	1496	28074	28653	28238	39211	16091	15547	14915	21441	17068	17257	14519	21713
6.26327e+17	FALSE	High	IsMasterProtein	AAEL014187-PA Chilling-inducible protein, putative	2:355394586:355403461:1|gene:AAEL014187	0	44	FALSE	12	29	12	360	422	539	16095	12												0	743	676	1116	896	810	1141	820	723	1179	14744	13419	19841	22136	21681	19585	24192	27594	21837	19265	26632	31391
-3.68922e+18	FALSE	High	IsMasterProtein	AAEL024536-PA Ribosomal protein L19	2:16260193:16263850:-1|gene:AAEL024536	0	44	FALSE	11	29	11	204	242	1137	16082	11												0	623	455	715	751	608	856	648	470	751	22924	16744	36794	26295	18630	15081	24796	21231	27833	20202	42961	32283
4.56387e+17	FALSE	High	IsMasterProtein	AAEL002464-PA vacuolar ATP synthase subunit f	3:338190692:338191361:1|gene:AAEL002464	0	76	FALSE	9	23	9	127	141	618	16060	9												0	805	674	904	902	792	1032	914	765	966	12382	10369	15389	13911	14719	12924	16320	16849	15071	12605	16485	15925
7.2651e+17	FALSE	High	IsMasterProtein	AAEL012161-PH	2:203862377:203935403:-1|gene:AAEL012161	0	27	FALSE	12	29	12	624	694	591	16051	12												0	682	377	673	556	290	613	573	308	637	12277	6790	18014	12132	30508	15885	54843	33622	35253	18978	61525	39166
-5.13659e+18	FALSE	High	IsMasterProtein	AAEL009914-PA small nuclear ribonucleoprotein sm d2	1:207269455:207269877:-1|gene:AAEL009914	0	62	FALSE	9	30	9	119	135	995	16037	9												0	1066	901	1240	1052	930	1217	949	842	1198	11862	10024	11128	13801	21834	19298	20759	25260	24040	21337	25333	30337
-5.42171e+18	FALSE	High	IsMasterProtein	AAEL011650-PB coatomer, gamma-subunit, putative	3:21688307:21719468:1|gene:AAEL011650	0	28	FALSE	16	29	16	956	1047	520	16005	16												0	794	579	974	752	538	930	770	552	949	22640	16523	28521	27772	35823	25641	47659	44306	27376	19629	35531	33725
-6.39666e+18	FALSE	High	IsMasterProtein	AAEL019694-PJ	2:104249943:104275441:-1|gene:AAEL019694	0	27	FALSE	13	32	13	704	752	674	16003	13												0	1097	1154	1696	1046	1200	1683	1017	1400	1981	31993	33657	29170	49466	16869	19351	16133	27152	26365	36288	25917	51350
4.51629e+18	FALSE	High	IsMasterProtein	AAEL000918-PA Carboxylic ester hydrolase	3:332994050:333018236:1|gene:AAEL000918	0	25	FALSE	8	26	8	581	638	632	15982	8												0	764	637	1226	773	627	1186	721	599	1237	9317	7769	12192	14952	11649	9444	15072	17873	10001	8316	13878	17168
-5.8566e+18	FALSE	High	IsMasterProtein	AAEL010450-PA TIM10: mitochondrial import inner membrane translocase subunit TIM10	3:313807101:313807448:-1|gene:AAEL010450	0	59	FALSE	7	27	7	92	105	721	15920	7												0	928	906	1529	1000	1005	1540	912	924	1484	21138	20647	22790	34844	18262	18347	18261	28113	27719	28082	30386	45100
3.89112e+18	FALSE	High	IsMasterProtein	AAEL000388-PA isoleucyl tRNA synthetase	3:97604445:97622900:1|gene:AAEL000388	0	15	FALSE	16	34	16	1226	1418	812	15915	16												0	562	412	750	526	357	716	633	422	755	31534	23140	56097	42088	32109	21821	61093	43737	25951	17295	40970	30950
-4.11247e+18	FALSE	High	IsMasterProtein	AAEL000847-PA	3:363796276:363798392:1|gene:AAEL000847	0	64	FALSE	9	26	9	163	186	500	15857	9				Pf05907	5566864	AAEL000847	AaeL_AAEL000847; LOC5566864	3				0	949	1029	1480	983	1027	1450	928	1075	1549	25301	27432	26654	39452	26760	27960	27221	39463	13259	15358	14287	22130
1.32546e+18	FALSE	High	IsMasterProtein	AAEL012843-PB Tubulin gamma chain	2:335437578:335439112:-1|gene:AAEL012843	0	41	FALSE	12	28	12	454	510	599	15843	12												0	794	676	1078	791	624	1070	749	623	1082	15392	13120	19397	20911	14162	11175	17914	19161	21481	17872	28681	31040
1.23279e+18	FALSE	High	IsMasterProtein	AAEL000028-PA CLIPB34: Clip-Domain Serine Protease family B.	3:105098152:105132068:1|gene:AAEL000028	0	60	FALSE	14	32	14	362	396	762	15826	14												0	968	807	1174	917	751	1077	999	810	1086	36191	30182	37379	43882	31898	26124	34802	37495	26147	21199	26182	28445
-3.69352e+18	FALSE	High	IsMasterProtein	AAEL007281-PB stretchin-mlck	3:196223478:196298782:1|gene:AAEL007281	0	10	FALSE	12	25	12	1590	1800	548	15811	12												0	1323	888	6273	1265	1096	6438	904	672	4729	12988	8719	9814	61570	8349	7230	6599	42485	12200	9068	13495	63817
-2.84658e+18	FALSE	High	IsMasterProtein	AAEL013890-PA 26S proteasome non-ATPase regulatory subunit	1:71900586:71901334:1|gene:AAEL013890	0	53	FALSE	8	25	8	228	248	569	15770	8												0	992	995	1439	831	712	1087	907	735	1039	16364	16418	16497	23746	24668	21159	29700	32290	22056	17878	24313	25269
8.93671e+18	FALSE	High	IsMasterProtein	AAEL012964-PD	1:23041347:23074346:1|gene:AAEL012964	0	23	FALSE	10	27	10	585	660	976	15767	10												0	1104	632	766	837	551	678	978	599	705	30198	17300	27363	20959	13603	8949	16252	11023	43584	26705	44557	31393
4.73912e+18	FALSE	High	IsMasterProtein	AAEL021288-PD	1:213119243:213149986:-1|gene:AAEL021288	0	13	FALSE	14	32	14	1800	1983	851	15731	14												0	983	903	1288	1043	996	1391	1103	1054	1470	23359	21458	23765	30610	26738	25552	25644	35660	25457	24322	23082	33942
2.74494e+18	FALSE	High	IsMasterProtein	AAEL008481-PA RpL18: 60S ribosomal protein L18	2:19218432:19219382:-1|gene:AAEL008481	0	24	FALSE	4	25	4	189	220	1103	15714	4												0	723	566	880	717	576	899	689	548	857	19168	15006	26507	23331	15022	12062	20957	18845	19202	15273	27852	23862
2.22049e+18	FALSE	High	IsMasterProtein	AAEL002523-PA mitochondrial inner membrane protein translocase, 9kD-subunit, putative	1:89316622:89317197:1|gene:AAEL002523	0	66	FALSE	5	26	5	93	105	548	15709	5												0	1007	986	1287	1107	1062	1396	972	846	1325	22279	21810	22116	28459	17507	16806	15820	22090	17868	15551	18376	24341
-3.90825e+18	FALSE	High	IsMasterProtein	AAEL002912-PA ciao1: Probable cytosolic iron-sulfur protein assembly protein Ciao1	1:108748252:108749684:1|gene:AAEL002912	0	39	FALSE	8	26	8	337	375	511	15699	8												0	1154	1041	1185	1012	946	1211	1139	1044	1283	11215	10120	9719	11517	16824	15719	16618	20125	16309	14951	14317	18367
2.88728e+18	FALSE	High	IsMasterProtein	AAEL000276-PB	3:264919853:264981711:-1|gene:AAEL000276	0	10	FALSE	9	27	9	1536	1708	543	15597	9												0	942	745	1049	792	623	918	795	692	1066	22978	18158	24382	25588	15169	11928	19157	17592	9693	8438	12187	12991
-2.62583e+17	FALSE	High	IsMasterProtein	AAEL007692-PB	2:250757935:250759875:1|gene:AAEL007692	0	37	FALSE	13	29	12	646	724	502	15580	13												0	783	662	1051	779	710	1154	741	632	1065	25603	21639	32685	34352	36285	33102	46600	53797	17532	14950	23673	25222
7.04235e+18	FALSE	High	IsMasterProtein	AAEL025223-PB	2:334133100:334179429:-1|gene:AAEL025223	0	18	FALSE	15	29	15	1393	1534	552	15574	15												0	913	502	862	925	480	871	899	514	901	24785	13643	27153	23399	30585	15865	33078	28812	26435	15110	29389	26489
6.93552e+18	FALSE	High	IsMasterProtein	AAEL006698-PA RpL31: 60S ribosomal protein L31	3:353242716:353253498:-1|gene:AAEL006698	0	54	FALSE	9	33	9	124	146	1035	15568	9												0	930	819	1076	926	777	1091	976	926	1108	25504	22451	27423	29511	24228	20329	26158	28533	14519	13773	14878	16485
-5.17194e+18	FALSE	High	IsMasterProtein	AAEL009179-PB molybdopterin biosynthesis protein	3:176026289:176057987:-1|gene:AAEL009179	0	27	FALSE	12	28	12	654	718	676	15544	12												0	568	482	954	646	478	916	700	601	955	20053	17012	35277	33642	22790	16843	35259	32294	28474	24435	40680	38862
-1.12267e+18	FALSE	High	IsMasterProtein	AAEL008893-PB xaa-pro dipeptidase pepd/pepq(e.coli)	3:337233124:337366306:-1|gene:AAEL008893	0	37	FALSE	12	29	12	483	533	562	15541	12												0	771	549	758	743	553	765	782	602	794	29167	20756	37826	28659	34502	25682	46452	35550	34794	26774	44482	35311
-5.33537e+18	FALSE	High	IsMasterProtein	AAEL005817-PA RpL26: 60S ribosomal protein L26	1:200231961:200232416:-1|gene:AAEL005817	0	32	FALSE	6	33	6	151	174	1070	15513	6												0	828	634	897	784	605	832	814	645	877	9289	7112	11218	10062	14634	11302	18665	15532	11335	8991	13933	12220
3.42586e+18	FALSE	High	IsMasterProtein	AAEL001708-PA	2:443268809:443269096:-1|gene:AAEL001708	0	78	FALSE	6	23	6	95	101	465	15484	6					5572075	AAEL001708	AaeL_AAEL001708; AAEL801242; LOC5572075	2				0	786	586	943	789	653	904	908	793	916	12880	9608	16388	15457	22371	18504	28355	25630	13085	11431	14406	13196
-9.19585e+18	FALSE	High	IsMasterProtein	AAEL012279-PA Eukaryotic translation initiation factor 3 subunit J (eIF3j)	2:144998348:145003798:1|gene:AAEL012279	0	43	FALSE	10	28	10	241	282	478	15456	10												0	1030	760	1017	993	708	967	1007	680	1040	35356	26094	34312	34899	27469	19577	27668	26768	24541	16572	24373	25340
1.00715e+18	FALSE	High	IsMasterProtein	AAEL013744-PA NADH:ubiquinone dehydrogenase, putative	2:95739123:95740469:-1|gene:AAEL013744	0	59	FALSE	7	23	7	185	212	931	15454	7												0	885	652	1003	868	618	934	872	628	1040	22557	16624	25497	25579	13326	9496	15361	14355	25684	18504	29469	30644
-2.40451e+18	FALSE	High	IsMasterProtein	AAEL006117-PA mRpL12: 39S ribosomal protein L12, mitochondrial	3:259769060:259769617:1|gene:AAEL006117	0	40	FALSE	7	26	7	185	198	825	15423	7												0	871	703	1140	901	755	1149	1130	952	1365	13908	11232	15973	18206	9912	8313	11004	12649	19702	16602	17440	23803
4.61619e+18	FALSE	High	IsMasterProtein	AAEL020689-PE	2:134830716:134859607:1|gene:AAEL020689	0	11	FALSE	11	29	11	1617	1780	448	15371	11												0	721	577	971	789	720	1063	601	454	817	33657	26943	46664	45324	44511	40602	56404	59941	19518	14736	32456	26522
1.91213e+18	FALSE	High	IsMasterProtein	AAEL013982-PA RNA binding motif protein 4,lark	3:230583910:230591562:-1|gene:AAEL013982	0	41	FALSE	12	31	12	330	380	897	15364	12												0	934	699	1066	942	701	1064	1095	832	1176	36148	27058	38708	41268	33679	25069	35767	38067	34414	26153	31432	36970
1.75556e+18	FALSE	High	IsMasterProtein	AAEL000050-PA	3:104147783:104148364:-1|gene:AAEL000050	0	75	FALSE	9	29	9	193	216	484	15349	9												0	997	811	1133	1047	852	1208	1040	865	1107	21479	17475	21541	24408	28179	22928	26907	32499	12599	10483	12114	13406
-2.36517e+18	FALSE	High	IsMasterProtein	AAEL006728-PA ubiquitin-conjugating enzyme E2 c	2:84885925:84896265:-1|gene:AAEL006728	0	74	FALSE	11	29	11	177	201	591	15341	11												0	824	674	1239	944	845	1409	754	659	1230	38440	31447	46662	57805	24333	21768	25767	36318	22029	19240	29199	35906
1.58209e+17	FALSE	High	IsMasterProtein	AAEL014282-PA signalosome subunit	2:399882084:399885592:1|gene:AAEL014282	0	49	FALSE	10	24	10	362	400	597	15339	10												0	833	772	1109	842	669	1124	764	674	1122	25390	23507	30469	33796	16191	12871	19236	21629	16917	14922	22147	24850
-7.02811e+18	FALSE	High	IsMasterProtein	AAEL014605-PA CYP9J9: cytochrome P450	3:368481159:368482846:1|gene:AAEL014605	0	28	FALSE	13	31	4	541	624	720	15333	13												0				278	123	595	431	221	574					4137	1837	14899	8862	5980	3062	13859	7951
4.59027e+18	FALSE	High	IsMasterProtein	AAEL012171-PD RNA recognition motif protein split ends	2:204211173:204213443:-1|gene:AAEL012171	0	24	FALSE	14	26	14	756	854	960	15332	14												0	863	617	936	1093	749	1001	966	578	797	13761	9843	15941	14926	41443	28386	37912	37951	24379	14592	25228	20114
-4.10346e+18	FALSE	High	IsMasterProtein	AAEL005400-PT 2-hydroxyacid dehydrogenase	1:246836910:246892242:1|gene:AAEL005400	0	33	FALSE	13	28	13	455	489	698	15320	13												0	726	524	1007	863	662	1004	810	644	1018	26613	19228	36664	36912	29512	22646	34199	34340	20102	15963	24806	25243
-8.04872e+17	FALSE	High	IsMasterProtein	AAEL004902-PA ras-related protein Rab-2A, putative	2:72393772:72408878:1|gene:AAEL004902	0	35	FALSE	7	28	7	213	237	639	15316	7												0	580	321	597	488	266	570	460	237	547	27194	15055	46867	27959	26572	14472	54402	31014	21316	10991	46354	25349
-7.46821e+18	FALSE	High	IsMasterProtein	AAEL004977-PA Sec24B protein, putative	2:281750890:281777641:-1|gene:AAEL004977	0	20	FALSE	11	29	11	843	946	714	15308	11												0	799	569	824	822	571	840	719	528	823	19133	13635	23949	19737	18766	13033	22817	19174	20948	15385	29121	23979
5.03817e+18	FALSE	High	IsMasterProtein	AAEL019957-PB	1:139668997:139839738:1|gene:AAEL019957	0	13	FALSE	9	29	9	1016	1118	703	15306	9												0	607	324	707	647	338	744	730	434	798	15970	8526	26295	18588	13332	6955	20593	15321	22768	13513	31168	24874
1.7287e+17	FALSE	High	IsMasterProtein	AAEL004065-PA	1:135481557:135503489:-1|gene:AAEL004065	0	61	FALSE	9	32	9	194	215	730	15306	9												0	895	765	1121	838	752	1075	956	786	1128	34864	29794	38961	43687	19198	17225	22903	24621	24345	20003	25453	28704
-6.18112e+18	FALSE	High	IsMasterProtein	AAEL019826-PG	2:367609469:367728179:1|gene:AAEL019826	0	35	FALSE	10	26	1	499	549	647	15223	10												0				1493	1103	1007	1277	1023	928					3671	2712	2458	2474	2314	1854	1811	1681
-2.28296e+18	FALSE	High	IsMasterProtein	AAEL006474-PB ATP-dependent Lon protease, putative	3:216288758:216316982:1|gene:AAEL006474	0	28	FALSE	15	26	15	972	1096	709	15181	15												0	711	422	847	742	446	800	826	493	845	20710	12307	29144	24673	25211	15144	33956	27158	12128	7236	14678	12400
3.66355e+17	FALSE	High	IsMasterProtein	AAEL014662-PB AMP dependent coa ligase	2:347597177:347599293:1|gene:AAEL014662	0	38	FALSE	15	26	15	598	657	766	15116	15												0	773	469	841	775	513	850	760	490	823	30740	18654	39749	33419	31573	20919	40755	34651	22598	14577	29732	24474
6.76379e+18	FALSE	High	IsMasterProtein	AAEL008829-PA	3:32361413:32379294:-1|gene:AAEL008829	0	9	FALSE	11	27	11	2198	2480	527	15073	11					5571135	AAEL008829	AaeL_AAEL008829; LOC5571135	3	MAPK signaling pathway - fly			1	1050	1004	1363	928	866	1431	1006	913	1317	24988	23876	23789	32414	30226	28206	32579	46616	34137	30976	33932	44673
8.59263e+18	FALSE	High	IsMasterProtein	AAEL020259-PA	3:288842282:288857934:1|gene:AAEL020259	0	22	FALSE	9	27	9	517	563	505	15054	9												0	1021	955	1300	986	968	1398	1056	910	1302	31072	29068	30425	39546	24607	24150	24951	34870	29493	25410	27918	36341
2.94043e+18	FALSE	High	IsMasterProtein	AAEL010520-PA	2:25990256:26013539:1|gene:AAEL010520	0	13	FALSE	9	30	9	1201	1310	780	15048	9												0	566	312	689	612	384	658	550	325	665	9650	5317	17035	11736	6399	4013	10454	6875	14603	8630	26530	17637
-3.07994e+18	FALSE	High	IsMasterProtein	AAEL011587-PC RpL27: 60S ribosomal protein L27, putative	3:315246538:315252571:1|gene:AAEL011587	0	45	FALSE	7	34	7	136	160	1100	15032	7												0	903	698	876	979	896	980	827	734	904	24743	19130	27392	23989	43049	39415	43970	43108	39320	34922	47546	42975
1.02218e+18	FALSE	High	IsMasterProtein	AAEL011756-PB aldehyde dehydrogenase	NIGP01001914:55822:63451:-1|gene:AAEL011756	0	34	FALSE	12	30	12	539	583	724	15026	12												0	510	419	637	455	421	662	319	330	559	25041	20567	49128	31277	24536	22718	53915	35708	13424	13879	42072	23498
8.28782e+18	FALSE	High	IsMasterProtein	AAEL001029-PA	3:55522738:55524449:1|gene:AAEL001029	0	21	FALSE	8	23	8	517	527	942	15020	8												0	1071	1016	1473	1119	1059	1387	1000	877	1311	9184	8711	8576	12629	9205	8704	8222	11402	16989	14892	16985	22265
-7.17122e+18	FALSE	High	IsMasterProtein	AAEL006895-PB phosphofructokinase	2:25671958:25726189:1|gene:AAEL006895	0	21	FALSE	11	24	11	790	865	730	14931	11												0	510	406	716	635	432	724	563	454	751	20166	16073	39551	28327	17967	12242	28307	20487	28079	22626	49879	37439
5.67744e+18	FALSE	High	IsMasterProtein	AAEL007043-PC	3:299850736:299877565:-1|gene:AAEL007043	0	14	FALSE	7	18	7	621	691	491	14920	7												0	871	697	1201	871	653	1128	830	642	1209	13315	10659	15285	18355	13967	10464	16031	18084	14574	11270	17565	21233
5.82402e+18	FALSE	High	IsMasterProtein	AAEL008107-PA F14p3.9 protein (auxin transport protein)	3:14970561:15013417:-1|gene:AAEL008107	0	6	FALSE	19	28	19	5366	5911	600	14796	19												0	542	478	766	645	562	778	688	460	712	14926	13158	27522	21073	14804	12899	22948	17842	25849	17296	37576	26743
5.46616e+18	FALSE	High	IsMasterProtein	AAEL005170-PC cytochrome c oxidase subunit iv	2:321867599:321878262:1|gene:AAEL005170	0	50	FALSE	7	30	7	177	203	944	14785	7												0	572	404	781	492	315	745	525	369	790	22264	15727	38942	30429	28026	17935	57017	42480	27065	19039	51552	40708
-1.5162e+18	FALSE	High	IsMasterProtein	AAEL011414-PE high mobility group non-histone protein, putative	3:328847539:328847978:-1|gene:AAEL011414	0	48	FALSE	5	29	5	112	127	938	14783	5												0	1588	1329	1103	1397	1230	1023	1366	1112	1009	23254	19467	14645	16155	35170	30958	25176	25744	33862	27549	24785	25003
-7.38165e+17	FALSE	High	IsMasterProtein	AAEL004059-PB cystathionine beta-lyase	1:137364149:137382936:1|gene:AAEL004059	0	43	FALSE	11	30	11	403	442	648	14779	11												0	864	906	1176	864	956	1182	801	842	1112	26847	28167	31087	36572	23433	25901	27107	32042	25876	27203	32296	35929
2.82869e+18	FALSE	High	IsMasterProtein	AAEL025927-PA	3:338159567:338170838:1|gene:AAEL025927	0	17	FALSE	9	28	9	758	856	522	14774	9												0	685	511	828	598	429	791	556	364	729	19334	14429	28223	23357	15366	11033	25696	20315	21799	14255	39197	28591
-6.88987e+17	FALSE	High	IsMasterProtein	AAEL010602-PA starch branching enzyme ii	3:291599115:291621872:-1|gene:AAEL010602	0	21	FALSE	9	27	9	684	795	664	14761	9												0	473	391	666	437	365	655	422	359	649	24933	20635	52745	35128	15991	13349	36579	23967	17863	15188	42312	27475
5.97226e+18	FALSE	High	IsMasterProtein	AAEL014038-PA NIF3-like protein 1, putative	1:142958039:142959148:-1|gene:AAEL014038	0	49	FALSE	8	27	8	298	331	778	14757	8												0	858	696	1179	803	650	1191	973	821	1361	17607	14285	20513	24194	10284	8328	12812	15261	25512	21536	26219	35693
-5.55368e+18	FALSE	High	IsMasterProtein	AAEL017452-PA	3:347304120:347304911:-1|gene:AAEL017452	0	19	FALSE	4	28	1	244	265	665	14737	4												0	791	707	1265	808	703	1183	792	698	1369	4904	4384	6204	7846	1394	1214	1726	2041	5333	4701	6732	9214
-3.62188e+17	FALSE	High	IsMasterProtein	AAEL011741-PD GSTS1: glutathione transferase	3:291059006:291076618:1|gene:AAEL011741	0	45	FALSE	9	26	7	237	270	549	14674	9												0	672	597	2309	706	746	2489	699	650	2397	11802	10494	17567	40563	14734	15561	20869	51939	10814	10057	15473	37084
6.00811e+18	FALSE	High	IsMasterProtein	AAEL009068-PA dynamin	2:270339546:270360538:-1|gene:AAEL009068	0	32	FALSE	19	32	19	725	812	680	14627	19												0	684	376	725	759	504	862	655	379	712	29110	15993	42587	30865	16910	11231	22293	19213	37634	21746	57427	40898
1.24038e+18	FALSE	High	IsMasterProtein	AAEL026104-PA	2:276625605:276666171:-1|gene:AAEL026104	0	12	FALSE	14	29	14	1409	1569	662	14619	14												0	762	635	967	745	643	952	735	639	983	18476	15400	24249	23453	23869	20594	32049	30523	31567	27437	42960	42229
5.19405e+18	FALSE	High	IsMasterProtein	AAEL009772-PD	1:67577336:67605098:-1|gene:AAEL009772	0	51	FALSE	4	24	4	130	145	539	14613	4												0	1252	1551	1284	1159	1230	1303	1100	1221	1350	29800	36928	23807	30570	20429	21678	17628	22977	15741	17480	14314	19326
1.80646e+18	FALSE	High	IsMasterProtein	AAEL003467-PA	2:15086447:15087447:-1|gene:AAEL003467	0	43	FALSE	6	24	6	251	277	453	14609	6												0	1252	1240	1920	1126	1123	1578	1199	1168	1641	11156	11048	8910	17106	18596	18537	16511	26047	12026	11716	10032	16465
1.29601e+18	FALSE	High	IsMasterProtein	AAEL029030-PA	2:303653337:303655381:-1|gene:AAEL029030	0	14	FALSE	5	29	5	660	704	657	14583	5												0	661	384	813	744	349	767	778	291	516	5236	3040	7922	6438	8096	3792	10877	8348	9793	3660	12594	6495
-2.15533e+18	FALSE	High	IsMasterProtein	AAEL012227-PA	2:335016882:335017589:1|gene:AAEL012227	0	59	FALSE	7	22	7	235	254	550	14583	7					5575980	AAEL012227	AaeL_AAEL012227; LOC5575980	2				0	955	829	1142	918	766	1093	1022	916	1234	9964	8650	10438	11925	21129	17637	23015	25148	22007	19708	21523	26551
-8.07396e+18	FALSE	High	IsMasterProtein	AAEL014821-PA	1:149226546:149230556:-1|gene:AAEL014821	0	36	FALSE	5	25	5	205	225	690	14468	5			catalytic activity	Pf01370, Pf05368, Pf13460	5565330	AAEL014821	AaeL_AAEL014821; LOC5565330	1				0	703	599	980	758	593	953	772	640	1024	21944	18684	31218	30591	25903	20240	34154	32564	14874	12341	19278	19740
7.47322e+18	FALSE	High	IsMasterProtein	AAEL012134-PB pur-alpha	3:298080916:298096021:1|gene:AAEL012134	0	34	FALSE	6	26	6	305	346	642	14426	6												0	938	775	1307	990	853	1273	965	793	1296	16577	13693	17676	23106	17137	14765	17317	22045	16784	13799	17401	22560
3.58434e+18	FALSE	High	IsMasterProtein	AAEL006187-PA translational activator gcn1	3:141764271:141812608:-1|gene:AAEL006187	0	10	FALSE	19	31	19	2657	2931	630	14415	19												0	494	418	702	589	456	685	551	440	713	20031	16935	40536	28450	13894	10755	23574	16154	29491	23515	53490	38159
-6.19371e+18	FALSE	High	IsMasterProtein	AAEL011949-PC Tf2: transferrin	2:218456904:218504547:1|gene:AAEL011949	0	22	FALSE	10	26	10	823	931	668	14404	10												0	708	426	907	707	432	937	694	457	887	17040	10259	24081	21850	24030	14697	33984	31859	13766	9077	19846	17605
-3.72993e+17	FALSE	High	IsMasterProtein	AAEL014246-PB glucosyl/glucuronosyl transferases	2:36271971:36281152:-1|gene:AAEL014246	0	23	FALSE	10	26	10	560	641	903	14361	10												0	493	245	690	505	248	670	524	250	681	21389	10646	43399	29935	19099	9386	37790	25304	18001	8587	34373	23393
-3.4399e+18	FALSE	High	IsMasterProtein	AAEL002832-PA RpS26: 40S ribosomal protein S26	3:235222767:235224905:1|gene:AAEL002832	0	31	FALSE	4	28	4	115	133	1074	14360	4												0	911	743	980	1122	969	1040	902	715	975	41333	33689	45360	44461	15411	13317	13740	14285	32853	26038	36413	35510
8.93061e+18	FALSE	High	IsMasterProtein	AAEL001030-PA S-formylglutathione hydrolase, putative	3:55933603:55934454:1|gene:AAEL001030	0	49	FALSE	6	23	6	283	313	576	14328	6												0	763	613	1031	822	660	1067	785	585	986	19770	15875	25906	26710	23203	18632	28214	30102	16367	12184	20841	20548
-5.81162e+18	FALSE	High	IsMasterProtein	AAEL019778-PA	2:232116179:232126875:-1|gene:AAEL019778	0	42	FALSE	5	21	5	215	232	977	14312	5												0	1014	844	922	1159	989	1069	1064	885	1037	9509	7908	9374	8639	10008	8545	8637	9233	15005	12477	14100	14619
-5.64033e+18	FALSE	High	IsMasterProtein	AAEL013965-PB	3:10582678:10605544:1|gene:AAEL013965	0	46	FALSE	10	26	10	419	438	484	14311	10												0	1117	1081	1401	1181	1219	1594	1144	1003	1284	16466	15933	14738	20645	10308	10634	8727	13910	17617	15454	15403	19774
-3.3047e+18	FALSE	High	IsMasterProtein	AAEL007868-PA ubiquinol-cytochrome c reductase complex 14 kd protein	3:381939142:381940228:-1|gene:AAEL007868	0	67	FALSE	6	22	6	110	133	728	14298	6												0	925	812	1417	870	795	1330	902	832	1351	22992	20187	24866	35233	28988	26459	33302	44304	24846	22910	27531	37181
-1.59972e+17	FALSE	High	IsMasterProtein	AAEL017251-PA AGO2:	3:264135559:264190731:-1|gene:AAEL017251	0	12	FALSE	9	27	9	1000	1158	955	14294	9												0	941	653	830	869	620	813	901	632	821	24412	16934	25939	21524	17671	12594	20327	16534	24912	17471	27662	22715
-1.6429e+17	FALSE	High	IsMasterProtein	AAEL000807-PB tetratricopeptide repeat protein, putative	3:120496462:120503168:1|gene:AAEL000807	0	31	FALSE	11	27	11	499	570	591	14252	11												0	694	470	774	702	434	750	725	488	792	28347	19197	40849	31610	39472	24404	56247	42174	39509	26582	54465	43138
-8.53225e+18	FALSE	High	IsMasterProtein	AAEL003888-PD ubiquitin	3:84656548:84661553:1|gene:AAEL003888	0	60	FALSE	10	28	5	1142	1283	796	14238	10												0	956	698	4699	1227	724	6256	1043	754	5434	2977	2174	3115	14638	8373	4944	6825	42699	6182	4470	5930	32224
5.47808e+18	FALSE	High	IsMasterProtein	AAEL024800-PA	1:86133431:86191046:-1|gene:AAEL024800	0	24	FALSE	8	27	8	286	311	600	14221	8												0	625	391	742	546	321	669	578	358	677	24577	15366	39328	29200	12777	7508	23386	15637	9873	6111	17070	11557
-4.9855e+18	FALSE	High	IsMasterProtein	AAEL008188-PA RpL6: 60S ribosomal protein L6	3:53615348:53616142:1|gene:AAEL008188	0	24	FALSE	10	32	10	264	302	1119	14209	10												0	603	436	771	717	522	803	735	557	839	22441	16242	37230	28700	27799	20227	38781	31153	20683	15674	28143	23619
-3.63361e+18	FALSE	High	IsMasterProtein	AAEL012580-PA 3-hydroxyisobutyrate dehydrogenase	1:285219074:285221704:-1|gene:AAEL012580	0	29	FALSE	9	28	2	536	582	799	14204	9												0	1164	466	717							2653	1062	2278	1633
4.98953e+18	FALSE	High	IsMasterProtein	AAEL006385-PB OBP33: odorant binding protein OBP33	3:230979130:230980140:1|gene:AAEL006385	0	37	FALSE	6	24	6	336	365	451	14200	6												0	1050	745	4206	1028	674	4661	957	669	5822	5314	3773	5062	21291	7519	4927	7311	34079	4547	3179	4750	27651
6.22471e+17	FALSE	High	IsMasterProtein	AAEL005408-PA annexin x	1:247154973:247156143:-1|gene:AAEL005408	0	42	FALSE	9	24	5	321	360	482	14142	9												0	795	821	1046	777	621	947	848	685	978	12090	12484	15202	15898	13069	10441	16824	15933	18661	15082	22010	21523
5.41771e+18	FALSE	High	IsMasterProtein	AAEL012616-PA NADP transhydrogenase	1:146049960:146065776:-1|gene:AAEL012616	0	15	FALSE	12	28	12	1066	1117	755	14082	12												0	513	396	732	563	415	751	474	369	698	22250	17157	43337	31731	32670	24055	57977	43552	11046	8616	23324	16281
-5.35502e+17	FALSE	High	IsMasterProtein	AAEL014957-PC	2:222819080:222840341:1|gene:AAEL014957	0	29	FALSE	13	28	13	694	793	714	14059	13												0	833	685	1134	845	648	1051	875	697	1095	24233	19921	29088	32998	18569	14231	21970	23100	31614	25193	36140	39572
9.20915e+18	FALSE	High	IsMasterProtein	AAEL002867-PA phenylalanyl-tRNA synthetase alpha chain	1:256052336:256053826:-1|gene:AAEL002867	0	34	FALSE	9	24	9	496	559	681	14057	9												0	899	721	1064	753	651	1012	857	685	1082	33602	26965	37379	39762	18529	16000	24594	24883	19510	15607	22769	24639
4.08492e+18	FALSE	High	IsMasterProtein	AAEL004378-PA eukaryotic translation initiation factor 1A (eIF-1A)	3:93044951:93056046:1|gene:AAEL004378	0	36	FALSE	6	26	6	148	171	514	14016	6												0	930	707	1003	883	686	1003	839	665	1000	28058	21339	30172	30277	29729	23106	33659	33748	28445	22560	33911	33901
4.82031e+17	FALSE	High	IsMasterProtein	AAEL003949-PA	3:266982393:267000581:1|gene:AAEL003949	0	16	FALSE	7	27	7	649	708	539	14011	7			protein binding	Pf04003	5579658	AAEL003949	AaeL_AAEL003949; LOC5579658	3	Ribosome biogenesis in eukaryotes			1	755	541	929	818	610	1139	765	550	962	10673	7649	14128	13127	17783	13259	21747	24773	7821	5622	10229	9843
6.62253e+18	FALSE	High	IsMasterProtein	AAEL022113-PA	1:218368772:218449360:1|gene:AAEL022113	0	14	FALSE	12	26	12	1229	1422	869	13979	12												0	901	646	884	1163	871	953	978	710	812	7412	5318	8231	7276	11803	8839	10152	9671	15545	11288	15890	12904
8.12366e+18	FALSE	High	IsMasterProtein	AAEL019506-PA	1:211178927:211180132:-1|gene:AAEL019506	0	46	FALSE	11	23	11	401	434	487	13979	11												0	886	760	1084	853	699	1036	824	682	1048	13157	11280	14846	16095	22496	18440	26376	27314	14707	12171	17848	18706
8.83743e+18	FALSE	High	IsMasterProtein	AAEL002184-PA F-actin capping protein beta subunit	2:428405587:428417711:1|gene:AAEL002184	0	34	FALSE	7	26	7	275	310	572	13963	7												0	921	730	1066	935	773	1034	1002	811	1054	23272	18431	25255	26933	33976	28099	36340	37577	36764	29737	36685	38677
6.52646e+18	FALSE	High	IsMasterProtein	AAEL003935-PA	2:354489337:354491167:-1|gene:AAEL003935	0	22	FALSE	7	26	7	481	532	928	13961	7	metabolic process	nucleus			5563778	AAEL003935	AaeL_AAEL003935; LOC5563778	2	Metabolic pathways; Mismatch repair; Base excision repair; Homologous recombination; Purine metabolism; DNA replication; Nucleotide excision repair; Pyrimidine metabolism			8	897	646	1065	776	696	1131	711	638	1106	18755	13519	20911	22266	19107	17144	24635	27850	17114	15344	24056	26597
5.75151e+18	FALSE	High	IsMasterProtein	AAEL010382-PA aldehyde oxidase	2:182978517:183003862:-1|gene:AAEL010382	0	15	FALSE	13	29	12	1268	1394	673	13928	13												0	648	769	1153	744	653	1096	730	714	1081	15266	18098	23544	27136	24548	21559	32992	36172	19761	19324	27061	29245
8.04325e+18	FALSE	High	IsMasterProtein	AAEL017419-PA	2:355431315:355440216:-1|gene:AAEL017419	0	38	FALSE	5	23	5	157	170	819	13921	5			metal ion binding		23687839	AAEL017419	AAEL801114; LOC23687839	2				0	929	908	1245	919	825	1258	1041	927	1254	13473	13179	14508	18069	11274	10118	12262	15425	14305	12733	13735	17225
-1.83959e+18	FALSE	High	IsMasterProtein	AAEL010205-PG	1:43652076:43668346:-1|gene:AAEL010205	0	49	FALSE	5	22	5	166	196	963	13889	5												0	1037	939	1023	759	699	853	950	894	1097	28596	25905	27575	28209	6287	5787	8281	7063	18679	17580	19663	21570
5.03954e+18	FALSE	High	IsMasterProtein	AAEL019788-PB	2:170422450:170736133:-1|gene:AAEL019788	0	19	FALSE	12	22	12	1212	1353	563	13887	12												0	741	446	749	707	415	727	694	476	751	24584	14807	33191	24847	21362	12556	30235	21977	15966	10951	23010	17271
-6.6189e+18	FALSE	High	IsMasterProtein	AAEL001759-PA RpS9: 40S ribosomal protein S9	2:165793490:165797198:-1|gene:AAEL001759	0	38	FALSE	9	30	9	195	228	1061	13886	9												0	654	518	785	530	426	800	550	400	705	33818	26748	51684	40547	17513	14070	33030	26437	26716	19455	48596	34282
6.04588e+18	FALSE	High	IsMasterProtein	AAEL022661-PF	2:41915281:41984093:1|gene:AAEL022661	0	26	FALSE	15	27	15	800	905	862	13879	15												0	735	459	764	850	648	839	716	477	775	23975	14984	32623	24912	22372	17040	26310	22066	20388	13578	28493	22071
-7.28325e+18	FALSE	High	IsMasterProtein	AAEL006727-PB multisynthetase complex, auxiliary protein, p38, putative	2:83733157:83734448:1|gene:AAEL006727	0	37	FALSE	9	20	9	325	361	844	13839	9												0	742	553	975	965	817	1096	804	473	732	11066	8248	14918	14542	6192	5242	6414	7033	30534	17984	37992	27820
7.08159e+18	FALSE	High	IsMasterProtein	AAEL019474-PD	2:456249735:457092816:1|gene:AAEL019474	0	25	FALSE	10	25	10	688	724	832	13807	10												0	1359	1188	1222	1327	1135	1199	1290	1197	1196	30507	26654	22443	27421	29773	25454	22431	26890	8868	8230	6874	8220
6.87903e+18	FALSE	High	IsMasterProtein	AAEL007351-PA	3:123150004:123150759:-1|gene:AAEL007351	0	50	FALSE	7	21	7	233	256	465	13805	7												0	901	844	1313	857	892	1390	805	872	1418	30461	28530	33791	44379	18652	19413	21765	30250	16559	17939	20564	29156
-5.8466e+18	FALSE	High	IsMasterProtein	AAEL025547-PA	1:305868510:305889710:-1|gene:AAEL025547	0	29	FALSE	16	27	16	811	933	693	13789	16												0	678	555	882	703	586	912	701	602	895	23323	19091	34377	30332	26936	22454	38300	34929	13931	11969	19866	17776
-6.96278e+17	FALSE	High	IsMasterProtein	AAEL015116-PA prophenoloxidase	2:199339029:199341272:-1|gene:AAEL015116	0	28	FALSE	12	26	10	684	783	706	13788	12												0	786	491	874	807	539	895	746	441	773	17749	11094	22577	19738	11569	7736	14340	12840	16358	9676	21927	16958
-6.43268e+18	FALSE	High	IsMasterProtein	AAEL005203-PA Queuosine salvage protein	2:719598:720760:-1|gene:AAEL005203	0	33	FALSE	11	29	11	366	420	733	13785	11												0	627	555	1126	601	590	1184	626	607	1129	24418	21600	38917	43816	23692	23258	39396	46659	19719	19117	31485	35560
8.50674e+18	FALSE	High	IsMasterProtein	AAEL010743-PB cysteine desulfurylase	2:406544514:406546581:-1|gene:AAEL010743	0	30	FALSE	7	27	7	446	491	813	13748	7												0	770	520	776	684	378	647	829	530	816	18745	12660	24343	18900	10218	5644	14932	9654	13979	8935	16856	13748
-6.37845e+18	FALSE	High	IsMasterProtein	AAEL003125-PA acyl-coa dehydrogenase	2:191854247:191866446:-1|gene:AAEL003125	0	39	FALSE	10	22	10	424	465	816	13728	10												0	887	733	1098	828	734	1180	871	713	1044	25968	21449	29268	32146	13376	11856	16160	19064	16668	13655	19140	19986
4.20752e+18	FALSE	High	IsMasterProtein	AAEL019583-PA	2:380654280:380689275:1|gene:AAEL019583	0	15	FALSE	9	25	9	844	930	805	13713	9												0	853	747	1102	821	765	1163	978	977	1384	20782	18195	24368	26862	14094	13123	17158	19957	15420	15405	15772	21835
5.30907e+18	FALSE	High	IsMasterProtein	AAEL011657-PA importin alpha	3:21841200:21861859:1|gene:AAEL011657	0	54	FALSE	11	20	11	519	574	503	13695	11												0	806	530	886	788	516	904	760	454	816	15637	10274	19396	17177	13592	8891	17245	15583	16356	9760	21509	17544
1.57873e+18	FALSE	High	IsMasterProtein	AAEL022467-PA	1:241845058:241875246:-1|gene:AAEL022467	0	12	FALSE	9	27	9	1504	1636	549	13645	9												0	998	837	1091	954	784	1127	1009	878	1072	13226	11086	13249	14451	13634	11206	14287	16104	21546	18754	21353	22895
7.12296e+18	FALSE	High	IsMasterProtein	AAEL019715-PB	2:351508862:351571991:-1|gene:AAEL019715	0	22	FALSE	14	25	14	1154	1249	496	13640	14												0	1022	889	1254	913	806	1252	894	772	1125	20790	18083	20342	25513	21284	18791	23317	29198	18829	16268	21069	23694
-2.59626e+18	FALSE	High	IsMasterProtein	AAEL007565-PB leucine rich protein, putative	2:248940276:248960906:1|gene:AAEL007565	0	12	FALSE	11	26	11	1386	1553	667	13575	11												0	807	544	922	775	519	927	846	561	907	25975	17501	32178	29674	12876	8628	16621	15404	23591	15645	27901	25319
-8.67693e+18	FALSE	High	IsMasterProtein	AAEL011992-PC NADH:ubiquinone dehydrogenase, putative	2:301748999:301749369:1|gene:AAEL011992	0	56	FALSE	5	18	5	101	116	721	13550	5												0	881	649	1169	806	637	1290	900	659	1186	17182	12659	19505	22796	15255	12061	18938	24428	12981	9503	14430	17108
8.37747e+18	FALSE	High	IsMasterProtein	AAEL025410-PA	2:474158884:474223481:-1|gene:AAEL025410	0	5	FALSE	17	26	17	5813	6743	571	13546	17												0	719	586	898	745	588	1019	807	709	1075	18263	14888	25411	22816	15016	11855	20168	20558	18776	16483	23253	24994
-8.57103e+17	FALSE	High	IsMasterProtein	AAEL023497-PA Protein-L-isoaspartate O-methyltransferase	1:111362220:111363588:-1|gene:AAEL023497	0	77	FALSE	12	25	12	227	250	692	13530	12												0	1087	929	1171	1029	904	1175	1078	867	1113	14775	12627	13589	15911	20116	17656	19541	22959	22831	18349	21175	23558
-7.23134e+18	FALSE	High	IsMasterProtein	AAEL025134-PC	1:71688879:71729802:-1|gene:AAEL025134	0	30	FALSE	4	18	4	277	323	816	13502	4												0	801	544	858	775	527	841	753	517	847	19619	13324	24490	21017	15602	10617	20131	16933	12828	8810	17028	14427
8.29241e+18	FALSE	High	IsMasterProtein	AAEL005635-PB nucleoporin	1:47353197:47354435:-1|gene:AAEL005635	0	30	FALSE	9	24	9	412	435	778	13491	9												0	800	737	1127	886	777	1337	869	813	1298	14893	13720	18617	20984	24983	21928	28205	37718	17450	16325	20085	26064
-7.6793e+18	FALSE	High	IsMasterProtein	AAEL004320-PB WOC protein, putative	3:50885195:50919677:1|gene:AAEL004320	0	11	FALSE	13	24	13	1642	1838	506	13470	13												0	742	599	929	702	512	937	780	542	976	21134	17069	28499	26485	19817	14457	28216	26437	24636	17123	31591	30838
1.68082e+18	FALSE	High	IsMasterProtein	AAEL013138-PA	3:371319829:371320698:1|gene:AAEL013138	0	37	FALSE	10	25	10	289	310	888	13461	10	regulation of biological process;response to stimulus;transport		enzyme regulator activity;protein binding	Pf00595, Pf13180	5577284	AAEL013138	AaeL_AAEL013138; LOC5577284	3				0	935	699	1017	969	722	1137	984	698	1108	28050	20992	30011	30510	22771	16970	23512	26739	27803	19724	28261	31312
-8.17328e+18	FALSE	High	IsMasterProtein	AAEL013613-PB pyruvate dehydrogenase	3:195029841:195061303:1|gene:AAEL013613	0	41	FALSE	10	24	10	390	426	835	13388	10												0	848	599	1035	840	547	903	853	636	1027	25144	17763	29646	30684	23563	15350	28064	25335	15115	11267	17711	18192
-3.48183e+18	FALSE	High	IsMasterProtein	AAEL008574-PB acyl-CoA oxidase	3:222567378:222584375:1|gene:AAEL008574	0	30	FALSE	13	25	12	669	749	718	13361	13												0	636	614	919	767	701	1075	527	519	808	14819	14314	23311	21425	14211	12992	18524	19908	15607	15369	29635	23942
-4.46441e+18	FALSE	High	IsMasterProtein	AAEL027554-PA	2:314520290:314527834:1|gene:AAEL027554	0	26	FALSE	11	29	11	418	473	534	13353	11												0	767	582	857	794	664	939	762	541	859	31795	24140	41453	35511	42111	35247	53055	49830	29803	21166	39096	33583
5.06581e+18	FALSE	High	IsMasterProtein	AAEL015199-PB WD-repeat protein	2:123165115:123167175:-1|gene:AAEL015199	0	31	FALSE	8	20	8	505	554	662	13341	8												0	1068	784	1049	985	714	919	1094	747	956	18700	13727	17504	18359	27038	19603	27460	25229	23108	15768	21122	20194
2.39667e+18	FALSE	High	IsMasterProtein	AAEL000354-PA dimeric dihydrodiol dehydrogenase	2:368910663:368913589:-1|gene:AAEL000354	0	40	FALSE	10	23	10	343	385	597	13326	10												0	714	688	1190	699	604	1123	622	555	1127	20869	20099	29217	34771	27003	23341	38613	43366	11915	10634	19147	21575
-1.49842e+18	FALSE	High	IsMasterProtein	AAEL020800-PA	2:241469602:241498245:1|gene:AAEL020800	0	8	FALSE	16	23	16	3472	3939	879	13263	16												0	1084	692	918	989	585	815	1010	604	928	22987	14676	21201	19460	14416	8525	14578	11877	27823	16638	27534	25559
-3.25944e+18	FALSE	High	IsMasterProtein	AAEL018244-PA DNA topoisomerase 2	2:327991165:328007540:-1|gene:AAEL018244	0	14	FALSE	17	30	17	1507	1709	828	13255	17												0	783	570	860	845	555	802	821	574	875	32917	23951	42049	36141	36498	23949	43186	34633	30734	21506	37437	32768
4.53665e+18	FALSE	High	IsMasterProtein	AAEL021453-PA	NIGP01001786:13385:49328:1|gene:AAEL021453	0	11	FALSE	7	23	3	955	1069	717	13253	7												0	706	569	1019	692	637	1275	664	580	1228	2645	2134	3749	3821	1578	1452	2279	2906	1264	1104	1904	2339
5.13705e+18	FALSE	High	IsMasterProtein	AAEL009911-PA rotamase	1:206625924:206626462:1|gene:AAEL009911	0	70	FALSE	7	20	7	159	180	679	13249	7												0	1066	916	1118	1036	881	1292	932	787	1170	14774	12695	13856	15495	20535	17460	19815	25592	32052	27074	34391	40223
-1.76285e+18	FALSE	High	IsMasterProtein	AAEL005610-PA mitochondrial ATP synthase b chain	3:160188617:160196836:1|gene:AAEL005610	0	34	FALSE	11	29	11	238	270	885	13242	11												0	598	418	842	567	378	841	483	331	810	28904	20196	48320	40682	24685	16449	43537	36611	23547	16145	48720	39440
8.60962e+18	FALSE	High	IsMasterProtein	AAEL009413-PA	3:380841494:380863793:1|gene:AAEL009413	0	33	FALSE	12	28	12	448	522	618	13241	12												0	915	675	968	910	659	980	805	554	870	26540	19570	29009	28082	26286	19049	28896	28327	23184	15958	28797	25060
-6.3413e+18	FALSE	High	IsMasterProtein	AAEL008641-PH GTP-binding protein (o) alpha subunit, gnao	2:214939965:215157174:-1|gene:AAEL008641	0	37	FALSE	9	27	8	354	404	553	13211	9												0	491	330	763	425	285	723	473	300	761	18770	12606	38214	29176	7829	5262	18438	13324	9458	5997	20010	15232
7.46965e+18	FALSE	High	IsMasterProtein	AAEL010781-PA ap endonuclease	2:305242210:305277282:1|gene:AAEL010781	0	19	FALSE	9	24	9	612	659	947	13204	9												0	958	748	961	938	703	844	956	679	832	10826	8454	11306	10870	14565	10913	15532	13103	20852	14809	21806	18152
-2.35286e+18	FALSE	High	IsMasterProtein	AAEL003180-PA prefoldin subunit	1:190181033:190187888:1|gene:AAEL003180	0	60	FALSE	9	23	9	165	191	547	13204	9												0	1093	983	1314	993	855	1271	942	815	1335	30855	27758	28238	37109	22839	19663	23005	29242	4085	3538	4339	5792
-1.99908e+17	FALSE	High	IsMasterProtein	AAEL003011-PA NADH dehydrogenase, putative	3:39992123:39992595:-1|gene:AAEL003011	0	44	FALSE	6	26	6	95	106	983	13146	6												0	819	630	1030	824	671	1093	859	649	1084	17060	13135	20836	21461	15310	12472	18590	20312	21704	16393	25265	27398
7.61118e+18	FALSE	High	IsMasterProtein	AAEL014614-PB cytochrome P450	3:368502447:368504136:1|gene:AAEL014614	0	19	FALSE	10	28	1	541	624	743	13139	10												0				363	273	558								2483	1867	6837	3816
-5.4912e+18	FALSE	High	IsMasterProtein	AAEL002869-PA	1:255059441:255082302:-1|gene:AAEL002869	0	18	FALSE	11	26	11	805	938	771	13124	11		membrane			5576364	AAEL002869	AaeL_AAEL002869; LOC5576364	1				0	614	388	853	552	336	749	633	379	881	15157	9573	24688	21071	8051	4902	14596	10939	18293	10954	28911	25468
-1.08711e+18	FALSE	High	IsMasterProtein	AAEL004195-PA membrane associated progesterone receptor	1:15673902:15729180:-1|gene:AAEL004195	0	32	FALSE	5	20	5	264	284	463	13095	5												0	731	517	886	676	504	877	608	434	770	24143	17061	33026	29256	7353	5483	10875	9533	12230	8727	20101	15488
7.28541e+17	FALSE	High	IsMasterProtein	AAEL006362-PB mitochondrial solute carrier	1:101377936:101441797:-1|gene:AAEL006362	0	21	FALSE	8	20	8	694	770	848	13085	8												0	624	374	698	613	306	663	612	336	654	16536	9919	26492	18493	16365	8173	26682	17688	17195	9443	28082	18379
-9.13953e+18	FALSE	High	IsMasterProtein	AAEL025607-PC	1:138065886:138266197:-1|gene:AAEL025607	0	17	FALSE	9	21	9	1109	1225	677	13080	9												0	643	386	702	656	402	744	701	359	678	10585	6354	16468	11561	20184	12367	30753	22866	15882	8136	22645	15351
4.1885e+18	FALSE	High	IsMasterProtein	AAEL011424-PA Histone H3	3:329055360:329055770:1|gene:AAEL011424	0	50	FALSE	5	26	1	136	153	1127	13051	5												0	1545	1490	1245	872	694	1138	1371	1133	1090	292	281	189	235	1489	1186	1708	1943	3373	2788	2461	2681
-7.66022e+18	FALSE	High	IsMasterProtein	AAEL011873-PA Uev1A: ubiquitin-conjugating enzyme variant 1A	2:187303116:187317384:-1|gene:AAEL011873	0	67	FALSE	7	24	7	143	163	677	13040	7												0	924	824	1181	930	863	1164	955	824	1062	16221	14474	17564	20742	30963	28759	33310	38774	21203	18288	22200	23584
3.14757e+18	FALSE	High	IsMasterProtein	AAEL010787-PA DEAD box ATP-dependent RNA helicase	1:178667194:178679701:1|gene:AAEL010787	0	24	FALSE	9	24	7	594	656	947	13005	9												0	907	434	663	878	396	574	1089	452	629	28306	13561	31224	20690	14516	6549	16541	9490	14486	6018	13304	8364
2.058e+18	FALSE	High	IsMasterProtein	AAEL010018-PA	2:110577647:110608531:1|gene:AAEL010018	0	21	FALSE	13	22	13	987	1078	689	12978	13												0	918	881	1223	811	704	1121	926	772	1090	16830	16150	18323	22412	13573	11778	16736	18767	11761	9807	12703	13844
6.07968e+18	FALSE	High	IsMasterProtein	AAEL006177-PA histone acetyltransferase type b catalytic subunit	3:140508939:140523655:1|gene:AAEL006177	0	32	FALSE	8	21	8	410	479	624	12967	8												0	567	496	723	440	352	596	393	316	569	21234	18565	37438	27061	10261	8206	23295	13884	13482	10847	34314	19512
1.29013e+18	FALSE	High	IsMasterProtein	AAEL003416-PA Sorting nexin	3:348277462:348279198:-1|gene:AAEL003416	0	16	FALSE	7	28	7	578	653	609	12965	7												0	849	697	1144	923	720	1195	814	655	1190	23391	19193	27544	31501	14991	11693	16244	19406	20145	16224	24759	29460
6.78245e+18	FALSE	High	IsMasterProtein	AAEL022505-PA	1:28321290:28322889:1|gene:AAEL022505	0	51	FALSE	10	24	10	336	378	548	12960	10												0	793	731	1172	775	743	1222	783	682	1138	25292	23332	31906	37403	16890	16181	21785	26624	24494	21338	31300	35621
2.1011e+18	FALSE	High	IsMasterProtein	AAEL001698-PB charged multivesicular body protein 4b	2:86754281:86772318:-1|gene:AAEL001698	0	15	FALSE	3	22	3	223	250	477	12957	3												0	1101	795	1011	1002	778	1015	989	744	1023	12591	9087	11431	11555	18212	14141	18172	18438	25121	18893	25395	25988
7.89356e+18	FALSE	High	IsMasterProtein	AAEL006033-PA Dihydroorotate dehydrogenase (quinone), mitochondrial	3:33358347:33360820:1|gene:AAEL006033	0	55	FALSE	14	24	14	395	434	938	12950	14												0	562	352	787	607	383	774	701	463	851	17663	11067	31405	24705	28423	17923	46790	36225	18165	11998	25907	22053
2.91934e+18	FALSE	High	IsMasterProtein	AAEL027722-PA	3:241935530:241938975:1|gene:AAEL027722	0	20	FALSE	14	25	14	1091	1240	756	12947	14												0	686	454	792	807	489	831	816	568	847	20234	13393	29499	23359	39037	23654	48372	40187	20727	14424	25392	21514
-5.26168e+17	FALSE	High	IsMasterProtein	AAEL013863-PF phosphatidylinositol-binding clathrin assembly protein	3:201908920:201950910:1|gene:AAEL013863	0	18	FALSE	7	18	7	740	785	711	12941	7												0	674	494	898	837	686	1004	782	620	985	7836	5741	11624	10439	7040	5770	8413	8447	11031	8747	14108	13894
6.31937e+18	FALSE	High	IsMasterProtein	AAEL010783-PD sodium/potassium-dependent ATPase beta-2 subunit	2:304827428:304884196:-1|gene:AAEL010783	0	42	FALSE	9	24	9	312	359	605	12923	9												0	603	466	913	555	405	860	603	414	873	19662	15207	32616	29785	12432	9078	22391	19251	16015	10986	26543	23175
-2.33587e+18	FALSE	High	IsMasterProtein	AAEL013071-PA ribophorin	2:253514876:253527251:1|gene:AAEL013071	0	28	FALSE	8	21	8	457	522	860	12922	8												0	469	204	537	556	325	670	387	231	595	24381	10609	52027	27932	18858	11014	33910	22720	9685	5787	25016	14889
8.3552e+18	FALSE	High	IsMasterProtein	AAEL003427-PA RpS16: 40S ribosomal protein S16	3:350162040:350165753:-1|gene:AAEL003427	0	54	FALSE	10	31	10	148	167	1023	12916	10												0	471	272	583	414	253	589	502	295	604	33043	19077	70085	40845	11114	6786	26868	15822	28844	16980	57478	34723
5.37366e+18	FALSE	High	IsMasterProtein	AAEL004438-PA GrpE protein homolog	3:205182613:205194007:1|gene:AAEL004438	0	53	FALSE	8	21	8	226	254	832	12829	8												0	963	707	1060	878	627	1113	917	750	1126	35937	26383	37319	39572	13213	9438	15056	16755	13573	11091	14794	16658
-1.42621e+18	FALSE	High	IsMasterProtein	AAEL018276-PA	2:136635350:136652289:1|gene:AAEL018276	0	22	FALSE	9	21	9	742	865	555	12806	9	regulation of biological process			Pf04156, Pf05557, Pf09726, Pf12128	5564411	AAEL018276	AaeL_AAEL014423; LOC5564411	2				0	925	669	1028	881	683	1027	975	652	942	21195	15331	22904	23555	24414	18933	27710	28458	16461	11010	16889	15916
3.48412e+15	FALSE	High	IsMasterProtein	AAEL012318-PA 2-amino-3-ketobutyrate coenzyme a ligase	2:103043731:103057598:-1|gene:AAEL012318	0	39	FALSE	12	23	12	429	468	777	12795	12												0	1032	694	987	949	658	943	932	681	938	29630	19936	28722	28344	20669	14339	21790	20540	20322	14836	21798	20448
-8.60391e+18	FALSE	High	IsMasterProtein	AAEL021386-PA	1:121790829:121811971:-1|gene:AAEL021386	0	35	FALSE	5	24	5	208	238	658	12791	5												0	585	423	743	539	384	706	548	402	721	11908	8611	20349	15121	13608	9688	25241	17809	14963	10966	27289	19677
1.72939e+18	FALSE	High	IsMasterProtein	AAEL013967-PA Methylmalonyl-CoA carboxyltransferase 12S subunit, putative	3:10619034:10636302:-1|gene:AAEL013967	0	23	FALSE	8	22	8	583	634	829	12781	8												0	780	470	845	734	440	792	779	510	860	19220	11571	24636	20808	14535	8725	19812	15694	19050	12476	24454	21038
2.01631e+18	FALSE	High	IsMasterProtein	AAEL017012-PF	2:305952198:306054988:-1|gene:AAEL017012	0	17	FALSE	10	22	10	997	1038	426	12776	10												0	832	443	851	786	581	1028	866	546	947	14548	7745	17485	14886	13545	10018	17238	17716	12853	8102	14835	14047
1.02686e+18	FALSE	High	IsMasterProtein	AAEL019737-PI	1:5549868:5714586:1|gene:AAEL019737	0	17	FALSE	8	22	8	977	1088	602	12765	8												0	1243	767	1005	1237	896	1000	1164	799	994	25607	15804	20607	20709	21954	15894	17744	17745	19719	13542	16944	16850
-4.85072e+18	FALSE	High	IsMasterProtein	AAEL013389-PA coproporphyrinogen iii oxidase	3:173148594:173160462:1|gene:AAEL013389	0	38	FALSE	10	27	9	381	436	756	12738	10												0	519	310	507	646	560	893	758	596	867	37004	22072	71264	36147	9409	8148	14553	13000	21127	16628	27878	24169
-8.56852e+18	FALSE	High	IsMasterProtein	AAEL003916-PA splicing factor, putative	1:250583911:250593866:-1|gene:AAEL003916	0	34	FALSE	9	23	9	296	309	1062	12724	9												0	1164	988	1256	1347	1068	1134	1325	1106	1207	14602	12395	12542	15752	26060	20662	19345	21937	35393	29530	26703	32232
-4.7884e+18	FALSE	High	IsMasterProtein	AAEL007029-PB tropomodulin	1:128147151:128312422:1|gene:AAEL007029	0	31	FALSE	10	23	10	464	525	473	12717	10												0	873	621	1009	808	571	981	768	653	1071	14752	10494	16905	17059	18964	13393	23468	23025	17119	14543	22277	23857
4.28265e+18	FALSE	High	IsMasterProtein	AAEL001022-PB anterior fat body protein	3:55187067:55198082:1|gene:AAEL001022	0	34	FALSE	6	22	6	335	367	573	12692	6												0	830	703	944	652	566	933	856	663	927	22349	18926	26917	25419	7345	6378	11267	10510	13278	10280	15517	14381
2.71447e+18	FALSE	High	IsMasterProtein	AAEL002580-PB	3:256624137:256649522:1|gene:AAEL002580	0	29	FALSE	12	22	12	762	839	533	12688	12												0	1222	352	509	1247	254	450	1221	318	540	26188	7540	21426	10903	26980	5494	21640	9741	51257	13336	41971	22658
-6.30456e+18	FALSE	High	IsMasterProtein	AAEL000159-PA nipsnap	3:109661347:109674395:-1|gene:AAEL000159	0	47	FALSE	10	25	10	273	321	901	12682	10												0	524	373	658	531	384	672	526	370	678	19354	13756	36908	24295	19523	14111	36785	24710	26885	18952	51155	34690
-2.53938e+18	FALSE	High	IsMasterProtein	AAEL007291-PA replication factor A, 14kD-subunit, putative	2:253719569:253719981:-1|gene:AAEL007291	0	84	FALSE	5	18	5	115	127	545	12664	5												0	996	927	1391	983	950	1277	897	808	1161	7906	7356	7936	11042	18646	18019	18976	24225	10701	9644	11930	13851
5.25648e+18	FALSE	High	IsMasterProtein	AAEL005080-PA protein phosphatase-5	1:298274934:298305210:-1|gene:AAEL005080	0	24	FALSE	8	21	8	511	574	629	12661	8												0	775	602	882	779	579	900	684	540	871	13174	10225	16994	14996	15991	11879	20520	18460	13833	10916	20219	17618
8.33498e+18	FALSE	High	IsMasterProtein	AAEL004076-PD Ubiquitin-like modifier-activating enzyme 5 (Ubiquitin-activating enzyme 5)	1:135769245:135773169:-1|gene:AAEL004076	0	38	FALSE	10	21	10	397	434	481	12649	10												0	826	842	1216	971	962	1337	900	1046	1390	12505	12747	15134	18401	16472	16318	16970	22696	13948	16209	15492	21535
-8.78731e+17	FALSE	High	IsMasterProtein	AAEL013305-PB bifunctional dihydrofolate reductase-thymidylate synthase	1:156367142:156386011:-1|gene:AAEL013305	0	65	FALSE	11	21	11	313	355	646	12618	11												0	763	774	1303	749	754	1284	770	775	1327	16042	16258	21017	27382	21052	21189	28091	36082	21176	21321	27513	36499
-2.8031e+18	FALSE	High	IsMasterProtein	AAEL025570-PC	2:294856764:294930129:-1|gene:AAEL025570	0	19	FALSE	13	23	13	1012	1175	944	12588	13												0	473	266	570	487	310	579	496	276	569	18544	10411	39203	22345	14831	9439	30445	17636	13203	7356	26644	15174
-2.34726e+18	FALSE	High	IsMasterProtein	AAEL004180-PB	1:15876903:15968936:-1|gene:AAEL004180	0	45	FALSE	12	21	12	469	509	749	12566	12												0	799	571	913	850	623	813	807	579	913	13997	9997	17522	15998	14238	10447	16756	13626	21741	15603	26934	24594
4.66432e+18	FALSE	High	IsMasterProtein	AAEL010872-PA OBP46: odorant binding protein OBP46	3:318912543:318913439:-1|gene:AAEL010872	0	27	FALSE	5	21	5	298	328	541	12557	5												0	842	535	4124	779	516	3003	792	537	2533	6935	4405	8241	33989	8792	5816	11279	33871	13944	9458	17611	44602
-2.01278e+18	FALSE	High	IsMasterProtein	AAEL006087-PA	1:184072370:184103688:-1|gene:AAEL006087	0	15	FALSE	10	24	10	900	1040	772	12453	10			protein binding	Pf12569, Pf13414	5567421	AAEL006087	AaeL_AAEL006087; LOC5567421	1				0	586	490	750	519	449	721	580	502	757	27086	22654	46239	34679	12406	10747	23912	17244	19865	17207	34258	25946
8.81504e+18	FALSE	High	IsMasterProtein	AAEL005730-PA cop9 signalosome complex subunit	2:437262426:437270083:1|gene:AAEL005730	0	19	FALSE	7	24	7	444	515	545	12447	7												0	617	480	920	538	391	865	615	401	930	9550	7435	15484	14251	14908	10834	27715	23967	21032	13718	34219	31808
-2.35374e+18	FALSE	High	IsMasterProtein	AAEL020211-PA	NIGP01000819:47330:48010:-1|gene:AAEL020211	0	14	FALSE	5	27	4	226	231	1059	12443	5												0	1338	1233	988	1464	1438	1025	1278	1172	970	20603	18988	15397	15208	34348	33725	23456	24036	30725	28193	24051	23336
-5.1501e+18	FALSE	High	IsMasterProtein	AAEL000770-PD platelet-activating factor acetylhydrolase isoform 1b alpha subunit	3:242683739:242776639:1|gene:AAEL000770	0	38	FALSE	10	20	10	411	463	755	12435	10												0	724	573	1103	866	734	1275	837	677	1227	18742	14833	25887	28550	21787	18468	25165	32084	22788	18424	27228	33399
3.74071e+18	FALSE	High	IsMasterProtein	AAEL005455-PA CTPsyn: CTP synthase	2:296919900:296925740:-1|gene:AAEL005455	0	29	FALSE	9	19	9	665	735	712	12415	9												0	772	649	1021	863	804	1117	671	566	919	7085	5953	9178	9367	20639	19224	23922	26727	23762	20052	35423	32565
3.88365e+18	FALSE	High	IsMasterProtein	AAEL006918-PC	3:143904109:143952067:1|gene:AAEL006918	0	44	FALSE	10	19	10	368	404	840	12404	10												0	833	711	1169	863	746	1193	870	680	1051	12580	10748	15108	17666	15500	13409	17971	21433	10296	8048	11829	12429
-6.07397e+18	FALSE	High	IsMasterProtein	AAEL003539-PA WD-repeat protein	2:256215196:256234847:-1|gene:AAEL003539	0	35	FALSE	9	20	9	513	558	548	12403	9												0	921	839	1201	943	877	1180	909	730	1023	10828	9857	11755	14114	7617	7088	8080	9532	22119	17762	24346	24903
1.21943e+18	FALSE	High	IsMasterProtein	AAEL005843-PC	3:220098964:220129300:-1|gene:AAEL005843	0	11	FALSE	12	22	12	2338	2551	891	12399	12												0	1012	887	1260	1044	867	1206	1171	1039	1258	24193	21217	23913	30124	14068	11675	13471	16246	7023	6229	5997	7542
-2.93353e+18	FALSE	High	IsMasterProtein	AAEL009059-PC arp2/3 complex 16 kd subunit (P16-arc)	2:270330678:270332898:1|gene:AAEL009059	0	73	FALSE	7	19	7	153	168	496	12388	7												0	867	712	1096	780	615	1018	886	763	1115	21952	18027	25324	27752	20400	16070	26143	26610	10989	9468	12410	13841
6.1319e+18	FALSE	High	IsMasterProtein	AAEL009894-PB LRIM21: leucine-rich immune protein (Coil-less)	3:122199923:122205898:-1|gene:AAEL009894	0	25	FALSE	7	22	7	390	434	529	12373	7												0	550	345	894	632	404	924	654	505	987	20020	12570	36412	32561	22708	14539	35948	33213	11939	9221	18254	18024
-8.68117e+18	FALSE	High	IsMasterProtein	AAEL022608-PA	3:92964516:92997376:-1|gene:AAEL022608	0	14	FALSE	11	21	5	1153	1271	613	12343	11												0	685	455	808	725	395	745	936	472	843	14546	9655	21231	17148	7285	3974	10048	7484	5754	2904	6148	5179
2.8346e+17	FALSE	High	IsMasterProtein	AAEL008489-PB calcyphosine/tpp	2:18981527:18994354:1|gene:AAEL008489	0	29	FALSE	7	23	7	229	257	596	12246	7												0	998	746	1058	1025	774	1090	992	748	1084	34088	25453	34140	36107	13482	10180	13159	14348	22340	16836	22511	24394
-5.22372e+18	FALSE	High	IsMasterProtein	AAEL022901-PA Huntingtin-interacting protein HYPK (Fragment)	1:284636412:284637688:-1|gene:AAEL022901	0	53	FALSE	8	26	8	118	135	492	12208	8												0	857	676	1240	983	864	1332	1012	938	1405	15356	12114	17925	22222	9063	7970	9220	12282	5787	5366	5719	8035
-4.67227e+18	FALSE	High	IsMasterProtein	AAEL012218-PA mitochondria associated granulocyte macrophage csf signaling molecule	3:170268088:170268557:-1|gene:AAEL012218	0	49	FALSE	6	18	6	134	150	933	12186	6												0	918	828	1046	911	745	1058	924	691	1049	9420	8489	10258	10726	20765	16972	22788	24105	7600	5681	8223	8627
7.26048e+18	FALSE	High	IsMasterProtein	AAEL003968-PA helicase	3:267056799:267084901:1|gene:AAEL003968	0	10	FALSE	8	25	8	1027	1192	788	12185	8												0	675	477	727	699	417	645	633	423	663	23407	16532	34693	25214	26027	15531	37215	23993	15046	10060	23775	15757
1.95568e+18	FALSE	High	IsMasterProtein	AAEL011982-PC cortactin	1:285531575:285543005:-1|gene:AAEL011982	0	20	FALSE	7	21	7	558	618	526	12135	7												0	897	649	986	860	665	1010	824	611	991	17799	12873	19833	19553	15513	11988	18032	18218	7359	5458	8933	8852
-7.35286e+17	FALSE	High	IsMasterProtein	AAEL011803-PB prohibitin, putative	3:36087056:36303954:-1|gene:AAEL011803	0	31	FALSE	9	25	9	387	422	533	12103	9												0	406	276	615	461	309	672	426	289	638	10255	6970	25238	15518	17538	11776	38052	25572	22642	15374	53149	33893
-8.26076e+18	FALSE	High	IsMasterProtein	AAEL019700-PK	1:220270308:220392475:1|gene:AAEL019700	0	22	FALSE	7	19	7	546	613	765	12095	7												0	703	564	1025	900	731	964	780	596	994	20315	16303	28893	29625	10025	8144	11134	10729	16727	12780	21435	21299
-1.80412e+17	FALSE	High	IsMasterProtein	AAEL013778-PA F-actin capping protein alpha	2:122572983:122617076:-1|gene:AAEL013778	0	50	FALSE	10	20	10	289	330	544	12083	10												0	1008	816	1109	800	686	976	783	605	1056	17601	14262	17468	19364	12270	10526	15337	14966	8321	6425	10626	11217
5.80303e+18	FALSE	High	IsMasterProtein	AAEL012489-PA	1:271598311:271615068:1|gene:AAEL012489	0	15	FALSE	13	23	13	1188	1335	540	12079	13			protein binding	Pf03177, Pf08801	5576401	AAEL012489	AaeL_AAEL012489; LOC5576401	1	RNA transport			1	631	474	852	647	518	862	717	619	977	19555	14686	30984	26392	8993	7200	13911	11988	19900	17186	27748	27111
-1.49952e+18	FALSE	High	IsMasterProtein	AAEL002006-PA	2:426594634:426599933:1|gene:AAEL002006	0	20	FALSE	8	25	8	665	745	473	12074	8				Pf05048, Pf13229	5573181	AAEL002006	AaeL_AAEL002006; LOC5573181	2				0	692	772	1246	678	672	1205	617	617	1138	16007	17845	23123	28803	22199	21986	32729	39455	15866	15868	25718	29279
1.81963e+18	FALSE	High	IsMasterProtein	AAEL011158-PA disulfide oxidoreductase	3:194105517:194118807:1|gene:AAEL011158	0	24	FALSE	9	21	9	567	620	824	12065	9												0	619	463	761	618	497	784	623	449	713	15709	11740	25374	19321	11354	9129	18369	14396	8297	5974	13319	9499
7.47727e+18	FALSE	High	IsMasterProtein	AAEL013823-PC calcium/calmodulin dependent protein kinase ii	1:26349119:26350591:-1|gene:AAEL013823	0	31	FALSE	9	21	9	490	557	728	12044	9												0	940	571	767	729	435	706	743	500	763	18486	11233	19666	15077	21384	12742	29314	20683	27105	18258	36480	27817
2.97021e+18	FALSE	High	IsMasterProtein	AAEL005432-PB	1:80493730:80508465:1|gene:AAEL005432	0	8	FALSE	8	20	8	1428	1633	560	11951	8												0	327	387	685	283	351	650	405	422	728	5037	5961	15407	10553	6860	8504	24198	15739	12072	12572	29807	21693
-3.11023e+18	FALSE	High	IsMasterProtein	AAEL007717-PB alpha-endosulfine, putative	3:255581081:255581510:-1|gene:AAEL007717	0	47	FALSE	8	25	8	124	136	718	11944	8												0	1107	1118	1649	1166	1222	1642	1099	949	1307	21509	21726	19437	32051	30941	32408	26529	43573	16057	13874	14613	19101
-2.73661e+18	FALSE	High	IsMasterProtein	AAEL018168-PD	2:160663949:160687013:-1|gene:AAEL018168	0	14	FALSE	10	22	10	1113	1211	928	11923	10												0	763	624	960	809	683	1118	773	599	932	24372	19924	31932	30659	10098	8533	12486	13963	19103	14806	24701	23025
-4.34741e+18	FALSE	High	IsMasterProtein	AAEL014642-PB ben: E2 ubiquitin-conjugating enzyme, bendless	2:157491878:157492336:-1|gene:AAEL014642	0	65	FALSE	7	22	7	152	173	560	11896	7												0	912	713	1221	701	446	949	724	512	1024	34612	27072	37964	46371	16509	10495	23557	22362	23731	16771	32769	33541
-5.0954e+18	FALSE	High	IsMasterProtein	AAEL017363-PB DNA-directed RNA polymerase subunit	2:300345418:300371560:-1|gene:AAEL017363	0	11	FALSE	11	20	11	1887	2085	758	11888	11												0	878	593	846	912	634	876	809	586	833	16743	11308	19067	16123	12984	9034	14240	12471	20582	14923	25450	21190
2.14259e+18	FALSE	High	IsMasterProtein	AAEL003352-PA RpL7ae: 60S ribosomal protein l7ae	2:461391781:461392273:1|gene:AAEL003352	0	74	FALSE	5	23	5	127	141	785	11884	5												0	976	875	1164	907	808	1076	1098	1014	1274	18828	16891	19300	22469	20050	17864	22118	23795	18555	17132	16896	21525
-5.20972e+18	FALSE	High	IsMasterProtein	AAEL011356-PD alcohol dehydrogenase	1:16539326:16540633:-1|gene:AAEL011356	0	44	FALSE	8	20	7	331	367	661	11882	8												0	883	695	1259	899	692	1258	832	655	1186	10124	7969	11462	14426	8824	6793	9812	12343	10498	8269	12616	14962
8.13856e+18	FALSE	High	IsMasterProtein	AAEL007669-PA oxidoreductase	3:347316987:347317787:-1|gene:AAEL007669	0	18	FALSE	3	23	1	245	267	657	11881	3												0
3.50365e+18	FALSE	High	IsMasterProtein	AAEL001865-PA	2:275154717:275182484:-1|gene:AAEL001865	0	45	FALSE	8	20	8	165	194	709	11874	8				Pf10249	5572650	AAEL001865	AaeL_AAEL001865; AAEL801244; LOC5572650	2	Metabolic pathways; Oxidative phosphorylation			2	548	286	795	537	292	780	718	439	823	18886	9852	34434	27384	16193	8805	30137	23505	10341	6313	14395	11849
2.03589e+16	FALSE	High	IsMasterProtein	AAEL016982-PD	1:209999867:210018128:1|gene:AAEL016982	0	16	FALSE	10	21	10	715	776	463	11869	10												0	915	858	1184	892	758	1178	952	870	1168	13498	12648	14748	17456	26173	22223	29336	34548	32460	29674	34105	39842
-5.98693e+18	FALSE	High	IsMasterProtein	AAEL013844-PB diazepam binding inhibitor, putative	1:17886276:17888607:1|gene:AAEL013844	0	63	FALSE	5	21	5	86	95	717	11828	5												0	1072	1252	1459	1189	1391	1496	915	1081	1476	23668	27647	22087	32227	26954	31543	22669	33903	11853	14005	12954	19124
4.11286e+18	FALSE	High	IsMasterProtein	AAEL012830-PA anti-silencing protein	2:105589657:105590322:1|gene:AAEL012830	0	47	FALSE	6	21	6	221	247	445	11821	6												0	766	637	1119	767	617	1081	947	849	1243	18572	15447	24241	27133	13208	10634	17225	18620	12387	11112	13084	16263
-8.81448e+18	FALSE	High	IsMasterProtein	AAEL003582-PA RpS13: 40S ribosomal protein S13	1:69372317:69374397:-1|gene:AAEL003582	0	35	FALSE	7	24	7	151	172	1051	11788	7												0	515	401	739	421	305	684	443	330	689	14644	11406	28425	21004	22421	16230	53282	36464	13827	10303	31190	21497
-2.21994e+18	FALSE	High	IsMasterProtein	AAEL005870-PB flap endonuclease-1	3:220314448:220315646:-1|gene:AAEL005870	0	40	FALSE	9	20	9	380	425	873	11786	9												0	765	649	1025	734	512	892	684	527	898	14529	12324	19003	19484	12718	8873	17318	15445	15596	12003	22798	20474
-2.41701e+17	FALSE	High	IsMasterProtein	AAEL003013-PA dual specificity mitogen-activated protein kinase kinase 4 MAPKK4	3:39927275:39940801:-1|gene:AAEL003013	0	42	FALSE	9	20	9	391	444	756	11785	9												0	623	447	889	628	473	846	567	424	805	16673	11960	26782	23812	20010	15090	31887	26988	14977	11209	26434	21271
2.61274e+18	FALSE	High	IsMasterProtein	AAEL005946-PA NADH-ubiquinone oxidoreductase subunit B14.5b	1:257747136:257766232:1|gene:AAEL005946	0	45	FALSE	4	25	4	114	127	870	11779	4												0	753	328	865	715	346	925	651	321	935	32302	14062	42896	37090	32824	15884	45883	42442	18302	9023	28132	26310
3.45302e+18	FALSE	High	IsMasterProtein	AAEL008620-PA D7 protein, putative	2:80566022:80567027:-1|gene:AAEL008620	0	39	FALSE	11	23	11	311	352	535	11774	11												0	918	712	1088	1014	821	1171	951	673	1057	17578	13645	19156	20847	11746	9513	11586	13566	38260	27089	40230	42517
4.513e+18	FALSE	High	IsMasterProtein	AAEL002874-PC apolipoprotein a binding protein	1:255918615:255930571:1|gene:AAEL002874	0	31	FALSE	5	18	5	359	400	549	11761	5												0	983	1048	1465	940	1003	1392	931	847	1227	19544	20835	19876	29115	21023	22441	22364	31130	18890	17196	20299	24904
-6.78916e+18	FALSE	High	IsMasterProtein	AAEL011317-PA actin	2:331491001:331508867:-1|gene:AAEL011317	0	51	FALSE	10	18	10	422	466	548	11713	10												0	814	636	1042	835	702	1126	869	663	1066	23365	18266	28713	29906	19621	16484	23486	26450	17942	13680	20648	22005
-5.4467e+18	FALSE	High	IsMasterProtein	AAEL002240-PB signal transducing adapter molecule (stam)	2:430736729:430763972:1|gene:AAEL002240	0	28	FALSE	11	17	11	735	803	618	11712	11												0	830	770	1180	908	790	1155	898	729	1247	14722	13664	17742	20930	8008	6964	8817	10188	13312	10801	14823	18490
7.6133e+18	FALSE	High	IsMasterProtein	AAEL026664-PA	3:362014012:362015516:1|gene:AAEL026664	0	21	FALSE	6	23	6	394	438	623	11707	6												0	672	571	963	691	560	959	666	560	941	12560	10667	18683	17995	7287	5908	10541	10106	11683	9824	17548	16521
-8.54498e+18	FALSE	High	IsMasterProtein	AAEL008006-PA 3-hydroxyacyl-coa dehyrogenase	2:36472305:36478981:1|gene:AAEL008006	0	65	FALSE	13	23	13	315	351	627	11705	13												0	570	604	914	499	542	831	491	461	810	16510	17481	28954	26471	20727	22512	41566	34551	19413	18230	39504	32004
-7.38394e+18	FALSE	High	IsMasterProtein	AAEL000010-PA Rpl36-1: 60S ribosomal protein L36	3:102916137:102916960:1|gene:AAEL000010	0	35	FALSE	7	25	7	113	133	1134	11683	7												0	809	595	895	949	808	1011	661	452	804	21745	16004	26877	24067	14608	12441	15400	15571	8142	5564	12315	9904
8.45752e+18	FALSE	High	IsMasterProtein	AAEL008329-PA RpL24: 60S ribosomal protein L24	2:274184341:274197717:1|gene:AAEL008329	0	27	FALSE	7	24	7	153	173	1122	11674	7												0	803	636	869	831	682	892	654	528	805	31275	24773	38929	33811	31386	25757	37765	33686	20812	16819	31842	25636
-6.91844e+18	FALSE	High	IsMasterProtein	AAEL004221-PA glycogen synthase	3:117434877:117437233:-1|gene:AAEL004221	0	27	FALSE	11	19	11	695	795	668	11647	11												0	740	562	893	655	539	905	637	585	948	6656	5054	8990	8026	18219	15009	27819	25168	11283	10359	17708	16780
-8.75836e+18	FALSE	High	IsMasterProtein	AAEL010321-PA porphobilinogen deaminase	3:409314689:409327944:-1|gene:AAEL010321	0	22	FALSE	8	21	8	534	585	702	11646	8												0	987	801	1064	952	766	1087	1023	826	1122	11875	9643	12036	12810	29108	23397	30561	33217	13389	10813	13090	14683
5.78258e+18	FALSE	High	IsMasterProtein	AAEL021256-PA	3:103495734:103518220:-1|gene:AAEL021256	0	19	FALSE	11	23	11	679	762	928	11639	11												0	758	466	807	750	479	840	770	459	788	30650	18855	40419	32606	11381	7273	15169	12736	14544	8675	18891	14893
3.72057e+18	FALSE	High	IsMasterProtein	AAEL026243-PA	2:174221841:174231757:-1|gene:AAEL026243	0	24	FALSE	5	21	5	261	273	1078	11634	5												0	957	828	903	1066	887	887	984	776	825	20989	18176	21941	19805	17143	14264	16084	14267	14631	11544	14877	12272
-7.56648e+18	FALSE	High	IsMasterProtein	AAEL001101-PA ATP-dependent transporter	3:406460555:406484673:-1|gene:AAEL001101	0	20	FALSE	11	19	11	894	998	640	11634	11												0	685	393	746	649	502	708	574	434	699	15391	8827	22476	16768	24576	19019	37862	26823	13488	10204	23499	16432
-5.43034e+18	FALSE	High	IsMasterProtein	AAEL011653-PA thyroid hormone receptor interactor	3:21421027:21422523:1|gene:AAEL011653	0	34	FALSE	10	24	10	433	484	625	11611	10												0	519	445	873	544	398	824	561	445	886	9200	7876	17713	15464	21124	15465	38839	31990	16481	13065	29387	26033
8.91487e+18	FALSE	High	IsMasterProtein	AAEL009506-PA RpS20: 40S ribosomal protein S20	3:344888468:344890701:-1|gene:AAEL009506	0	52	FALSE	8	25	8	120	134	1013	11606	8												0	747	632	959	792	701	1007	902	833	935	25737	21776	34436	33026	14485	12828	18291	18422	20733	19153	22995	21495
-6.67505e+18	FALSE	High	IsMasterProtein	AAEL013076-PB signal recognition particle 54 kda protein	1:31707250:31722331:-1|gene:AAEL013076	0	36	FALSE	10	17	10	504	556	863	11603	10												0	700	486	916	763	491	887	697	494	911	18760	13040	26811	24569	17535	11275	22971	20366	15590	11066	22382	20390
-9.39758e+17	FALSE	High	IsMasterProtein	AAEL005407-PD annexin x	1:247122440:247143859:-1|gene:AAEL005407	0	44	FALSE	7	21	5	321	357	475	11599	7												0	1340	737	901	1281	766	910	1210	703	937	9581	5269	7153	6444	21596	12904	16855	15331	13228	7689	10934	10241
8.04579e+18	FALSE	High	IsMasterProtein	AAEL001616-PA vesicular-fusion protein nsf	1:137424395:137450419:1|gene:AAEL001616	0	24	FALSE	11	20	11	748	831	702	11595	11												0	898	643	940	738	526	743	721	490	777	25705	18388	28615	26885	12839	9156	17394	12918	18552	12614	25732	19988
-1.06167e+18	FALSE	High	IsMasterProtein	AAEL009317-PA rab11	1:199746518:199766015:-1|gene:AAEL009317	0	35	FALSE	8	27	8	215	243	601	11531	8												0	561	392	664	537	377	644	433	302	598	22103	15441	39434	26180	19869	13941	37027	23829	14289	9962	33003	19720
8.76411e+18	FALSE	High	IsMasterProtein	AAEL008099-PA Procollagen-lysine,2-oxoglutarate 5-dioxygenase	3:14850539:14866233:1|gene:AAEL008099	0	18	FALSE	7	20	7	722	832	602	11502	7												0	709	451	756	742	432	776	779	481	786	11502	7315	16211	12259	10659	6200	14363	11151	7751	4783	9950	7818
5.0789e+18	FALSE	High	IsMasterProtein	AAEL005769-PA glucose dehydrogenase	3:114091874:114166289:-1|gene:AAEL005769	0	25	FALSE	9	21	9	607	668	683	11481	9												0	1286	477	739	1270	486	740	1278	433	738	21849	8113	16991	12558	35457	13577	27923	20673	11858	4022	9279	6849
8.38982e+18	FALSE	High	IsMasterProtein	AAEL011233-PA SM protein G, putative	3:239485785:239486160:-1|gene:AAEL011233	0	73	FALSE	5	19	5	91	108	963	11477	5												0	1034	830	1335	1024	817	1246	1056	971	1231	30368	24372	29374	39229	23140	18466	22593	28157	8870	8155	8396	10337
5.35862e+18	FALSE	High	IsMasterProtein	AAEL021422-PA 60S ribosomal protein L18a	NIGP01001582:12214:21118:1|gene:AAEL021422	0	50	FALSE	9	22	9	177	212	1061	11475	9												0	676	502	775	725	616	840	674	518	764	14957	11099	22129	17159	29347	24925	40470	33985	26120	20081	38774	29606
-7.95575e+18	FALSE	High	IsMasterProtein	AAEL013211-PA	2:186074726:186076468:-1|gene:AAEL013211	0	17	FALSE	7	21	7	580	634	544	11451	7												0	711	589	862	723	618	906	837	567	952	17466	14461	24556	21175	9482	8110	13124	11889	12704	8604	15170	14440
-7.32859e+18	FALSE	High	IsMasterProtein	AAEL001094-PC	1:28162034:28223222:-1|gene:AAEL001094	0	40	FALSE	8	19	8	225	250	553	11439	8												0	886	599	892	1089	700	926	1022	674	866	16685	11287	18836	16796	21006	13499	19284	17850	28331	18694	27732	24011
-4.56921e+18	FALSE	High	IsMasterProtein	AAEL005605-PB paps: adenylsulphate kinase	3:160049557:160114207:-1|gene:AAEL005605	0	31	FALSE	10	18	10	628	710	646	11423	10												0	758	550	790	978	709	1022	773	608	936	18611	13501	24558	19411	10579	7666	10816	11057	9366	7369	12113	11333
-3.7654e+18	FALSE	High	IsMasterProtein	AAEL013845-PC endoplasmic reticulum resident protein (ERp44), putative	1:103529007:103562042:-1|gene:AAEL013845	0	21	FALSE	8	23	8	413	476	615	11410	8												0	673	305	636	708	411	762	771	430	731	27530	12455	40878	26000	17713	10265	25004	19042	30081	16783	39007	28520
-2.54885e+18	FALSE	High	IsMasterProtein	AAEL013005-PA	2:349156631:349157245:1|gene:AAEL013005	0	33	FALSE	6	21	6	204	233	484	11403	6												0	793	487	893	812	555	1050	739	491	879	20217	12413	25480	22747	14943	10217	18411	19328	19160	12731	25934	22788
-4.80163e+18	FALSE	High	IsMasterProtein	AAEL003430-PB	3:349299822:349304469:1|gene:AAEL003430	0	35	FALSE	10	20	10	389	438	865	11394	10												0	801	630	1132	778	623	1145	803	650	1183	10867	8548	13560	15351	15090	12081	19393	22206	14186	11476	17663	20888
-5.01565e+18	FALSE	High	IsMasterProtein	AAEL019799-PG Muscle lim protein	3:369484860:369512612:1|gene:AAEL019799	0	37	FALSE	8	16	7	490	528	821	11354	8												0	920	692	880	1051	873	1071	1200	791	905	8508	6403	9252	8144	3243	2692	3084	3304	8867	5850	7392	6688
9.12357e+17	FALSE	High	IsMasterProtein	AAEL019567-PU	3:143356676:143567299:1|gene:AAEL019567	0	7	FALSE	7	19	7	1519	1664	683	11344	7												0	941	675	927	1020	742	955	1003	710	969	6050	4340	6429	5960	13419	9766	13156	12565	7605	5381	7580	7347
7.85788e+18	FALSE	High	IsMasterProtein	AAEL009700-PD beta lactamase domain	3:155608277:155614330:-1|gene:AAEL009700	0	35	FALSE	11	23	11	329	370	715	11343	11												0	605	514	1028	608	528	1097	692	666	1090	17854	15190	29525	30361	6848	5949	11272	12360	18899	18186	27324	29794
5.20428e+17	FALSE	High	IsMasterProtein	AAEL019410-PA	2:84618345:84618908:-1|gene:AAEL019410	0	62	FALSE	6	17	6	187	212	658	11323	6												0	993	825	1152	845	717	1243	896	731	1165	10731	8912	10804	12447	7231	6136	8554	10630	20333	16576	22690	26436
-5.26023e+18	FALSE	High	IsMasterProtein	AAEL000673-PA ATP-dependent (S)-NAD(P)H-hydrate dehydratase (EC 4.2.1.93)	3:395933951:395935006:1|gene:AAEL000673	0	30	FALSE	5	18	5	351	392	809	11306	5												0	810	742	1015	639	735	1058	687	685	962	10097	9250	12472	12654	8177	9405	12798	13544	14722	14669	21418	20613
8.17416e+18	FALSE	High	IsMasterProtein	AAEL013783-PC protein farnesyltransferase alpha subunit	3:320125658:320140536:-1|gene:AAEL013783	0	43	FALSE	9	20	9	332	395	491	11267	9												0	588	531	1243	597	519	1155	633	540	1221	16199	14638	27558	34246	12997	11307	21767	25146	14550	12412	22982	28059
-6.70926e+18	FALSE	High	IsMasterProtein	AAEL015038-PA palmitoyl-protein thioesterase	1:289815208:289816376:1|gene:AAEL015038	0	33	FALSE	7	19	7	299	342	677	11255	7												0	820	705	1025	804	657	957	682	523	912	15892	13665	19386	19862	31480	25702	39149	37467	10374	7951	15200	13858
9.01168e+18	FALSE	High	IsMasterProtein	AAEL019458-PP	3:404619119:404667007:1|gene:AAEL019458	0	14	FALSE	12	20	12	1199	1325	714	11237	12												0	611	449	831	540	389	820	598	412	834	11219	8246	18356	15248	15844	11414	29353	24073	12312	8497	20603	17190
-7.65671e+18	FALSE	High	IsMasterProtein	AAEL013994-PA	2:102055421:102079901:1|gene:AAEL013994	0	29	FALSE	7	21	7	316	353	503	11227	7			protein binding	Pf00240, Pf02338	5579053	AAEL013994	AaeL_AAEL013994; LOC5579053	2	Protein processing in endoplasmic reticulum			1	946	846	1267	807	679	1183	715	652	1170	19905	17787	21032	26646	24094	20280	29859	35333	13106	11947	18332	21441
-8.41985e+18	FALSE	High	IsMasterProtein	AAEL004025-PB glucose dehydrogenase	3:166372159:166375885:1|gene:AAEL004025	0	28	FALSE	9	17	8	632	695	654	11224	9												0	644	725	828	556	564	818	797	572	791	8108	9138	12599	10433	12598	12792	22663	18539	7248	5205	9095	7193
8.82305e+18	FALSE	High	IsMasterProtein	AAEL018699-PI	2:62599668:62950069:1|gene:AAEL018699	0	5	FALSE	10	23	10	3305	3705	848	11167	10												0	1073	779	1055	913	726	983	710	534	784	11041	8015	10291	10854	23845	18963	26127	25686	24967	18791	35170	27573
-1.88815e+18	FALSE	High	IsMasterProtein	AAEL027364-PA	3:250492104:250493233:-1|gene:AAEL027364	0	30	FALSE	6	19	6	295	334	734	11158	6												0	1128	965	1240	1148	938	1256	1096	992	1278	17955	15359	15923	19745	25639	20955	22333	28054	17371	15721	15849	20253
6.08066e+18	FALSE	High	IsMasterProtein	AAEL001210-PA NADH ubiquinone oxidoreductase subunit, putative	2:413266536:413267056:1|gene:AAEL001210	0	39	FALSE	3	18	3	123	137	848	11147	3												0	1011	926	1516	1018	944	1529	973	921	1488	22126	20266	21888	33193	24425	22644	23997	36681	13669	12930	14045	20894
-7.93216e+18	FALSE	High	IsMasterProtein	AAEL000328-PA	2:368844411:368874436:1|gene:AAEL000328	0	34	FALSE	6	16	6	437	474	625	11133	6	metabolic process		catalytic activity	Pf08240, Pf13602	5575162	AAEL000328	AaeL_AAEL000328; LOC5575162	2				0	642	491	791	612	506	827	577	472	833	10159	7774	15826	12516	3019	2496	4936	4081	7872	6440	13640	11368
2.40529e+18	FALSE	High	IsMasterProtein	AAEL005712-PB microtubule associated protein xmap215	3:204066351:204145473:-1|gene:AAEL005712	0	9	FALSE	11	20	11	2099	2306	834	11069	11												0	761	454	758	649	402	637	606	449	749	17221	10265	22625	17144	13881	8597	21403	13633	14799	10973	24416	18296
3.90581e+18	FALSE	High	IsMasterProtein	AAEL003179-PB protein arginine n-methyltransferase 1,	1:193103052:193125378:1|gene:AAEL003179	0	27	FALSE	8	21	8	365	421	550	11064	8												0	506	395	1018	591	441	982	508	397	991	14633	11429	28932	29461	13835	10325	23393	22969	22597	17674	44523	44110
-1.08641e+17	FALSE	High	IsMasterProtein	AAEL000839-PA O-fucosyltransferase, putative	3:363783319:363795989:-1|gene:AAEL000839	0	40	FALSE	11	21	11	403	455	810	11034	11												0	759	639	1013	774	614	979	662	543	871	22324	18801	29411	29790	17318	13740	22387	21922	10448	8570	15783	13740
-6.02801e+18	FALSE	High	IsMasterProtein	AAEL003001-PA WD-repeat protein	3:38814712:38832142:-1|gene:AAEL003001	0	23	FALSE	6	20	6	349	382	835	11026	6												0	803	633	1173	809	641	1158	780	637	1191	29742	23473	37056	43456	13735	10892	16984	19669	14494	11831	18573	22112
-3.69417e+18	FALSE	High	IsMasterProtein	AAEL005064-PA CLIPB5: Clip-Domain Serine Protease family B.	1:298089063:298096430:1|gene:AAEL005064	0	40	FALSE	10	20	10	370	406	535	11011	10												0	816	669	1133	804	725	1210	818	801	1378	19438	15948	23824	27002	24952	22498	31035	37545	13873	13578	16952	23351
3.89834e+18	FALSE	High	IsMasterProtein	AAEL027003-PA	2:351649642:351650874:1|gene:AAEL027003	0	46	FALSE	9	21	9	222	247	613	10983	9												0	759	580	989	769	629	1096	851	680	1045	18028	13780	23750	23479	20746	16976	26974	29554	28015	22407	32933	34420
-6.14673e+18	FALSE	High	IsMasterProtein	AAEL007541-PA DNA polymerase delta small subunit	2:327264425:327266731:-1|gene:AAEL007541	0	34	FALSE	11	20	11	458	514	553	10983	11												0	781	649	1123	732	601	1089	767	643	1145	22611	18796	28957	32507	19508	16016	26648	29009	16683	13989	21761	24910
3.44537e+18	FALSE	High	IsMasterProtein	AAEL018235-PD	1:111377776:111400595:1|gene:AAEL018235	0	12	FALSE	8	18	8	1521	1656	781	10976	8												0	1320	1345	1745	966	922	1412	918	628	992	14452	14729	10953	19117	8678	8289	8987	12692	22798	15604	24845	24635
-9.17195e+18	FALSE	High	IsMasterProtein	AAEL004086-PB aldo-keto reductase	3:401735351:401736605:-1|gene:AAEL004086	0	42	FALSE	10	20	10	323	371	574	10957	10												0	1005	553	852	906	644	956	869	592	863	16603	9131	16517	14077	18855	13410	20816	19906	22058	15018	25374	21888
8.15156e+18	FALSE	High	IsMasterProtein	AAEL027050-PA Putative 52k active chromatin boundary protein	3:244030197:244031288:-1|gene:AAEL027050	0	25	FALSE	9	24	8	363	418	1163	10951	9												0	1137	859	1108	1040	781	1033	1158	850	1047	27571	20843	24258	26869	25185	18924	24217	25015	23452	17223	20261	21221
-3.22198e+18	FALSE	High	IsMasterProtein	AAEL006516-PB vacuolar ATP synthase subunit h	2:468628220:468634791:-1|gene:AAEL006516	0	22	FALSE	9	19	9	576	661	662	10935	9												0	506	413	594	565	501	659	625	540	699	4962	4044	9799	5817	6315	5599	11186	7369	20205	17460	32305	22580
-7.1386e+18	FALSE	High	IsMasterProtein	AAEL007339-PA	2:345515325:345515944:-1|gene:AAEL007339	0	67	FALSE	6	21	6	166	180	554	10915	6				Pf00581	5569037	AAEL007339	AaeL_AAEL007339; LOC5569037	2				0	832	532	942	820	545	929	763	490	880	13873	8861	16665	15695	16209	10766	19757	18349	22877	14694	29966	26372
-5.70807e+17	FALSE	High	IsMasterProtein	AAEL014733-PA nuclear pore complex protein nup214	2:326756110:326788267:1|gene:AAEL014733	0	8	FALSE	9	19	9	1798	1845	888	10896	9												0	745	553	907	884	456	697	770	595	979	20377	15131	27360	24818	9531	4917	10779	7513	6957	5375	9033	8846
7.05178e+18	FALSE	High	IsMasterProtein	AAEL005524-PA Adenosylhomocysteinase	1:9027989:9050951:1|gene:AAEL005524	0	30	FALSE	9	22	9	461	512	673	10894	9												0	506	432	690	506	482	661	457	450	668	9927	8484	19626	13551	20133	19173	39789	26299	14026	13811	30659	20472
1.09443e+18	FALSE	High	IsMasterProtein	AAEL014526-PB sideroflexin 1,2,3	1:224309641:224330019:1|gene:AAEL014526	0	39	FALSE	8	18	8	320	357	892	10888	8												0	636	375	756	630	387	733	583	359	723	23508	13850	36943	27919	9907	6084	15727	11523	10647	6560	18274	13220
4.47627e+18	FALSE	High	IsMasterProtein	AAEL002781-PC galactokinase	3:129978233:130061699:1|gene:AAEL002781	0	35	FALSE	9	21	9	409	449	717	10857	9												0	558	478	842	606	539	906	592	486	907	15833	13562	28359	23866	13600	12087	22442	20332	15737	12930	26585	24112
8.69813e+18	FALSE	High	IsMasterProtein	AAEL024070-PA Putative small nuclear ribonucleoprotein snrnp smf	1:213340651:213340917:-1|gene:AAEL024070	0	55	FALSE	2	15	2	88	99	481	10838	2												0	967	706	1226	1079	691	1139	859	823	1378	11324	8260	11706	14354	10285	6585	9530	10852	6380	6112	7430	10238
-8.33278e+18	FALSE	High	IsMasterProtein	AAEL021862-PA	3:69804323:69805432:-1|gene:AAEL021862	0	38	FALSE	9	19	9	369	418	955	10800	9												0	546	392	670	762	562	766	613	418	680	11597	8315	21224	14214	13484	9936	17690	13551	14498	9886	23658	16092
-3.89891e+18	FALSE	High	IsMasterProtein	AAEL029064-PA	3:368612094:368613691:-1|gene:AAEL029064	0	17	FALSE	7	24	4	511	588	859	10794	7												0	454	333	938	468	338	897	359	260	862	6775	4968	14934	14015	6199	4479	13254	11888	7490	5436	20870	17992
6.3697e+18	FALSE	High	IsMasterProtein	AAEL024841-PA	3:314664426:314722910:1|gene:AAEL024841	0	19	FALSE	9	18	9	946	1061	525	10788	9												0	692	509	822	589	397	740	762	558	873	17202	12640	24848	20419	17391	11718	29508	21846	10133	7410	13291	11602
5.90588e+18	FALSE	High	IsMasterProtein	AAEL012094-PA casein kinase ii, alpha chain (cmgc group iv)	1:104374:105402:-1|gene:AAEL012094	0	37	FALSE	8	19	8	342	405	793	10779	8												0	505	369	626	549	392	658	598	476	685	14089	10290	27904	17471	15661	11173	28516	18767	16164	12864	27032	18506
3.64545e+18	FALSE	High	IsMasterProtein	AAEL012472-PA kinesin light chain 1 and	2:218952277:218987013:1|gene:AAEL012472	0	23	FALSE	8	17	8	511	583	623	10773	8												0	1023	631	953	1047	687	955	977	631	964	6677	4116	6528	6223	21669	14210	20688	19765	11572	7475	11840	11411
-2.59978e+18	FALSE	High	IsMasterProtein	AAEL004068-PA	1:135973744:135995341:-1|gene:AAEL004068	0	15	FALSE	10	22	10	796	879	473	10755	10												0	923	782	1225	949	818	1223	982	827	1304	22510	19081	24394	29880	23876	20581	25157	30768	11708	9865	11928	15556
-3.26165e+18	FALSE	High	IsMasterProtein	AAEL014078-PB serine protease inhibitor, serpin	2:132319715:132330233:1|gene:AAEL014078	0	29	FALSE	6	16	6	409	464	534	10728	6												0	958	483	839	1045	474	951	905	434	781	21848	11013	22817	19142	17581	7965	16817	15988	18001	8621	19881	15534
-4.04285e+18	FALSE	High	IsMasterProtein	AAEL005709-PA n-acetyltransferase separation anxiety	3:115484607:115498321:-1|gene:AAEL005709	0	53	FALSE	9	21	9	188	215	868	10727	9												0	787	647	1243	783	643	1213	864	729	1262	22678	18654	28833	35847	23581	19381	30119	36536	24922	21042	28849	36414
8.60376e+18	FALSE	High	IsMasterProtein	AAEL012273-PB	2:145057934:145067621:1|gene:AAEL012273	0	40	FALSE	11	19	11	465	521	574	10680	11												0	643	595	896	764	629	960	648	519	848	14999	13886	23330	20912	12493	10298	16362	15705	14871	11919	22948	19464
3.1365e+18	FALSE	High	IsMasterProtein	AAEL007882-PA histone H1, putative	3:381564039:381577468:1|gene:AAEL007882	0	16	FALSE	8	19	8	661	761	872	10679	8												0	1037	875	1033	1058	927	1085	958	814	995	24026	20260	23160	23920	25008	21915	23633	25636	17919	15223	18710	18613
6.69558e+17	FALSE	High	IsMasterProtein	AAEL013571-PB synaptobrevin	2:61863521:61919562:-1|gene:AAEL013571	0	26	FALSE	3	16	3	125	136	919	10664	3												0	557	365	689	643	455	788	706	476	820	5396	3537	9683	6673	10620	7512	16505	13013	10504	7073	14868	12189
8.96668e+18	FALSE	High	IsMasterProtein	AAEL009173-PB fasciclin ii (fas ii)	3:176080656:176215866:-1|gene:AAEL009173	0	11	FALSE	7	19	7	919	1027	526	10651	7												0	659	507	837	533	426	696	778	600	895	15083	11608	22885	19164	6851	5470	12848	8941	5458	4206	7016	6278
7.36092e+18	FALSE	High	IsMasterProtein	AAEL025078-PA	1:146601895:146602881:-1|gene:AAEL025078	0	33	FALSE	8	23	8	328	363	530	10641	8												0	759	629	1014	746	573	964	819	653	1031	7884	6543	10393	10538	11130	8550	14922	14392	18724	14943	22868	23584
4.51689e+17	FALSE	High	IsMasterProtein	AAEL012154-PC 2,3-cyclic-nucleotide 2-phosphodiesterase	2:27452436:27460936:1|gene:AAEL012154	0	18	FALSE	8	20	8	712	792	615	10633	8												0	663	474	883	790	593	1015	717	508	921	8870	6342	13381	11816	12946	9719	16392	16635	10648	7546	14857	13688
5.32766e+18	FALSE	High	IsMasterProtein	AAEL006224-PA short-chain dehydrogenase	2:49074140:49076292:1|gene:AAEL006224	0	49	FALSE	7	15	7	279	293	872	10540	7												0	856	698	990	871	664	1026	896	725	965	10681	8716	12484	12356	7615	5806	8738	8964	12120	9810	13532	13060
-4.08328e+18	FALSE	High	IsMasterProtein	AAEL019669-PA	2:205534825:205535892:-1|gene:AAEL019669	0	31	FALSE	6	16	6	355	396	1054	10529	6												0	1064	894	1116	852	731	1005	1030	907	1107	9217	7747	8666	9671	3512	3014	4123	4145	10537	9281	10231	11326
5.66175e+18	FALSE	High	IsMasterProtein	AAEL020452-PA	2:63469055:63492193:-1|gene:AAEL020452	0	3	FALSE	10	21	10	5515	6266	497	10522	10												0	824	538	907	847	527	826	906	604	877	15574	10165	18903	17154	10085	6267	11900	9824	14726	9814	16253	14251
4.07442e+18	FALSE	High	IsMasterProtein	AAEL008454-PC	NIGP01001031:45778:47079:1|gene:AAEL008454	0	38	FALSE	7	20	7	200	227	815	10511	7												0	916	594	932	855	584	899	877	585	962	28119	18230	30687	28593	18186	12418	21274	19136	14300	9540	16303	15689
4.21738e+18	FALSE	High	IsMasterProtein	AAEL003743-PB vacuolar proton ATPases	1:247867854:247907464:-1|gene:AAEL003743	0	12	FALSE	8	23	8	868	983	677	10505	8												0	589	390	706	457	286	645	538	344	702	21698	14350	36826	25982	20150	12590	44070	28413	20261	12977	37669	26445
-1.00271e+18	FALSE	High	IsMasterProtein	AAEL000581-PA	3:12024840:12056182:-1|gene:AAEL000581	0	18	FALSE	13	20	13	1298	1406	578	10486	13			catalytic activity	Pf01968, Pf02538, Pf05378	5564314	AAEL000581	AaeL_AAEL000581; LOC5564314	3	Glutathione metabolism			1	751	659	967	744	698	963	667	640	957	19522	17141	26005	25150	22131	20768	29734	28626	7220	6926	10822	10355
-7.58501e+18	FALSE	High	IsMasterProtein	AAEL007184-PA vacuolar ATP synthase subunit g	2:149949704:149960993:1|gene:AAEL007184	0	47	FALSE	6	22	6	120	141	976	10485	6												0	750	594	895	878	689	960	920	730	961	12447	9864	16605	14860	24184	18975	27534	26429	15380	12215	16726	16075
-2.95734e+18	FALSE	High	IsMasterProtein	AAEL002539-PB fimbrin/plastin	1:226260459:226465445:1|gene:AAEL002539	0	20	FALSE	8	18	8	707	780	526	10438	8												0	498	344	660	650	395	754	480	342	633	7628	5270	15311	10105	21502	13079	33101	24960	6394	4548	13314	8426
8.18323e+18	FALSE	High	IsMasterProtein	AAEL014715-PB Eukaryotic translation initiation factor 3 subunit L (eIF3l)	2:169822064:169823778:-1|gene:AAEL014715	0	26	FALSE	9	20	9	537	634	625	10433	9												0	615	472	779	639	486	848	597	480	822	13566	10410	22064	17185	15418	11734	24142	20470	21912	17625	36727	30202
-5.79204e+18	FALSE	High	IsMasterProtein	AAEL004435-PA kynurenine aminotransferase	3:204315050:204325045:-1|gene:AAEL004435	0	25	FALSE	7	17	7	477	535	706	10413	7												0	647	619	1040	657	631	1161	648	481	952	7272	6954	11241	11695	5640	5409	8578	9960	13486	10010	20824	19830
-2.73395e+18	FALSE	High	IsMasterProtein	AAEL012387-PA	1:284526901:284538546:-1|gene:AAEL012387	0	47	FALSE	9	19	9	300	329	543	10411	9			protein binding		5576199	AAEL012387	AaeL_AAEL012387; LOC5576199	1				0	736	710	1082	739	674	1066	768	683	1027	10892	10504	14793	15999	17297	15760	23399	24938	10551	9380	13743	14108
2.47999e+18	FALSE	High	IsMasterProtein	AAEL000674-PA RNA m5u methyltransferase	3:395591311:395594207:-1|gene:AAEL000674	0	13	FALSE	7	21	7	625	699	585	10392	7												0	711	552	913	747	569	910	715	491	802	21914	16993	30812	28133	14063	10708	18816	17127	21135	14530	29569	23714
6.70995e+18	FALSE	High	IsMasterProtein	AAEL029014-PA	3:119541975:119567356:1|gene:AAEL029014	0	29	FALSE	5	20	5	206	236	693	10379	5												0	1043	945	1306	990	824	1223	923	819	1189	15403	13950	14764	19278	23899	19895	24148	29540	18718	16610	20286	24114
4.63163e+18	FALSE	High	IsMasterProtein	AAEL009539-PA acyl-protein thioesterase 1,2 (lysophospholipase i,ii)	3:223747025:223755521:-1|gene:AAEL009539	0	45	FALSE	6	18	6	219	238	809	10340	6												0	820	620	1179	520	441	806	746	621	1210	17366	13125	21180	24968	10073	8547	19381	15616	11989	9983	16070	19450
6.963e+18	FALSE	High	IsMasterProtein	AAEL007382-PA serine-threonine kinase receptor-associated protein (strap)	2:233265490:233333693:-1|gene:AAEL007382	0	37	FALSE	7	18	7	329	360	646	10320	7												0	798	797	1270	868	823	1276	828	708	1143	9782	9768	12263	15573	19630	18601	22612	28847	10898	9315	13164	15046
4.10001e+17	FALSE	High	IsMasterProtein	AAEL007990-PF	2:36578042:36633091:1|gene:AAEL007990	0	22	FALSE	6	17	6	563	625	408	10316	6												0	937	967	1397	882	949	1367	923	941	1362	18683	19279	19931	27838	12107	13021	13726	18767	17909	18260	19413	26434
-7.54232e+18	FALSE	High	IsMasterProtein	AAEL007715-PC RpL21: 60S ribosomal protein L21	3:255383642:255387662:1|gene:AAEL007715	0	39	FALSE	9	25	9	161	185	1052	10306	9												0	599	488	849	696	534	813	875	813	858	17033	13873	28419	24140	19799	15185	28433	23121	13069	12143	14930	12811
-8.32884e+18	FALSE	High	IsMasterProtein	AAEL000923-PA	3:335494172:335501395:1|gene:AAEL000923	0	13	FALSE	2	15	2	340	376	604	10302	2					5567181	AAEL000923	AaeL_AAEL000923; LOC5567181	3				0	699	647	871	786	700	884	757	596	832	8064	7468	11541	10051	9812	8741	12482	11028	7958	6265	10519	8754
-9.16599e+18	FALSE	High	IsMasterProtein	AAEL007893-PA short chain type dehydrogenase	2:474316238:474317098:1|gene:AAEL007893	0	61	FALSE	8	17	8	256	274	784	10284	8												0	969	947	1294	875	806	1091	932	826	1177	8328	8137	8591	11115	8962	8256	10244	11177	21617	19172	23198	27297
-8.53255e+18	FALSE	High	IsMasterProtein	AAEL007288-PB dynamin	3:195590665:195649561:-1|gene:AAEL007288	0	14	FALSE	8	19	8	881	980	827	10268	8												0	676	472	947	618	411	831	830	625	976	9073	6332	13429	12716	11851	7887	19187	15952	18499	13932	22283	21739
6.00946e+18	FALSE	High	IsMasterProtein	AAEL004053-PA Nucleoporin NUP53	1:135679917:135695675:1|gene:AAEL004053	0	46	FALSE	5	12	5	332	354	881	10241	5												0	773	680	829	1245	1074	1196	1435	1271	1449	2730	2403	3532	2930	6675	5755	5360	6412	2086	1847	1454	2107
-1.95265e+17	FALSE	High	IsMasterProtein	AAEL005910-PA programmed cell death protein	3:173937095:173937619:-1|gene:AAEL005910	0	39	FALSE	4	16	4	174	202	505	10216	4												0	613	474	843	508	423	742	568	448	787	16198	12530	26411	22272	7485	6236	14728	10934	10800	8528	19022	14967
3.50264e+18	FALSE	High	IsMasterProtein	AAEL022689-PC	2:197323278:197381508:-1|gene:AAEL022689	0	9	FALSE	8	16	8	1804	1955	723	10125	8												0	894	772	1246	942	762	1143	870	569	893	8067	6967	9024	11239	16159	13083	17160	19614	8767	5732	10076	9002
-4.96775e+17	FALSE	High	IsMasterProtein	AAEL015064-PB Small ubiquitin-related modifier	1:153238420:153271015:-1|gene:AAEL015064	0	59	FALSE	3	22	3	95	109	594	10097	3												0	882	950	1291	832	942	1341	825	905	1318	16889	18178	19140	24712	14599	16541	17554	23542	16542	18147	20060	26439
8.08463e+18	FALSE	High	IsMasterProtein	AAEL007805-PA	3:151835277:151889689:-1|gene:AAEL007805	0	10	FALSE	8	19	8	985	1077	796	10075	8												0	827	691	1402	914	884	1397	921	825	1443	12634	10556	15276	21419	6419	6208	7021	9812	20488	18358	22254	32102
-1.82339e+18	FALSE	High	IsMasterProtein	AAEL025567-PA	2:65180796:65183541:1|gene:AAEL025567	0	49	FALSE	8	18	8	257	289	758	10062	8												0	614	398	707	629	406	709	663	468	757	19751	12821	32181	22765	23808	15357	37827	26814	18070	12744	27242	20624
4.31046e+18	FALSE	High	IsMasterProtein	AAEL008128-PA mitochondrial inner membrane protein translocase, 13kD-subunit, putative	3:107372448:107372841:1|gene:AAEL008128	0	67	FALSE	4	20	4	89	102	774	10042	4												0	974	824	1171	906	763	1189	1018	851	1287	21322	18032	21889	25643	13058	10999	14418	17143	13429	11225	13186	16972
-9.10935e+18	FALSE	High	IsMasterProtein	AAEL012751-PO	2:75682114:75921194:-1|gene:AAEL012751	0	11	FALSE	8	20	8	1375	1477	723	10000	8												0	873	722	1042	963	702	1023	925	666	883	4258	3520	4878	5085	8655	6308	8986	9193	12236	8809	13226	11679
8.99238e+18	FALSE	High	IsMasterProtein	AAEL018211-PB	2:231510942:231656322:1|gene:AAEL018211	0	9	FALSE	9	20	9	1788	1950	458	9988	9												0	839	580	835	829	624	890	606	340	610	10587	7321	12613	10528	9361	7053	11298	10055	22132	12396	36503	22254
3.52476e+18	FALSE	High	IsMasterProtein	AAEL005839-PA uridine phosphorylase	1:22585789:22603388:-1|gene:AAEL005839	0	30	FALSE	8	17	8	358	400	667	9976	8												0	728	144	320	757	175	348	764	155	296	16902	3349	23201	7424	24122	5587	31880	11097	35157	7140	46004	13622
-2.71392e+18	FALSE	High	IsMasterProtein	AAEL012267-PB macroglobulin/complement	2:384367027:384375899:1|gene:AAEL012267	0	10	FALSE	10	18	10	1793	2059	723	9962	10												0	718	455	773	718	474	831	679	449	915	17554	11119	24435	18879	11657	7693	16242	13497	4973	3288	7326	6701
-8.25941e+18	FALSE	High	IsMasterProtein	AAEL003661-PA translation initiation factor	3:65311891:65323523:1|gene:AAEL003661	0	39	FALSE	4	14	4	245	261	468	9950	4												0	861	876	1288	1033	1056	1442	989	950	1343	13348	13576	15497	19956	20180	20614	19529	28158	17131	16452	17322	23261
-5.13883e+18	FALSE	High	IsMasterProtein	AAEL002808-PA diphthine synthase	1:304725771:304728173:1|gene:AAEL002808	0	33	FALSE	8	17	8	306	348	609	9940	8												0	949	850	1196	802	673	961	1005	832	1213	20688	18527	21795	26065	5822	4882	7255	6969	5869	4855	5838	7080
-5.81622e+18	FALSE	High	IsMasterProtein	AAEL010071-PA spermidine synthase	3:209206654:209213192:1|gene:AAEL010071	0	55	FALSE	10	16	10	286	325	581	9910	10												0	784	709	1156	761	694	1105	918	674	1029	12530	11335	15981	18482	13923	12691	18290	20215	14651	10756	15954	16410
-7.44822e+18	FALSE	High	IsMasterProtein	AAEL019852-PA	2:352692092:353039014:-1|gene:AAEL019852	0	8	FALSE	10	18	10	1953	2186	524	9899	10												0	881	802	1118	786	623	1035	793	736	1082	15140	13773	17177	19204	17579	13944	22377	23164	11484	10660	14487	15673
2.69472e+18	FALSE	High	IsMasterProtein	AAEL014250-PA insect replication protein a	1:72490672:72491536:-1|gene:AAEL014250	0	43	FALSE	6	14	6	247	264	539	9879	6												0	753	615	1216	709	556	1129	1015	1046	1345	10564	8622	14024	17050	12378	9705	17470	19723	4609	4751	4542	6112
2.66552e+18	FALSE	High	IsMasterProtein	AAEL004448-PA torsin a	3:206547096:206569922:1|gene:AAEL004448	0	25	FALSE	5	14	5	346	387	800	9862	5												0	529	337	751	615	375	822	395	240	640	9615	6126	18177	13653	9569	5828	15548	12784	4215	2557	10671	6834
3.27424e+18	FALSE	High	IsMasterProtein	AAEL009274-PA	3:200246269:200246634:1|gene:AAEL009274	0	64	FALSE	3	15	3	121	127	850	9840	3					5571752	AAEL009274	AaeL_AAEL009274; LOC5571752	3				0	1191	963	1283	1314	910	1185	1475	917	1197	10873	8793	9127	11712	7542	5220	5738	6797	5472	3402	3709	4440
9.17248e+18	FALSE	High	IsMasterProtein	AAEL007034-PA	1:127944519:128086649:-1|gene:AAEL007034	0	46	FALSE	4	14	4	173	195	640	9838	4				Pf00226	5568679	AAEL007034	AaeL_AAEL007034; LOC5568679	1				0	937	904	1235	961	995	1379	943	811	1168	13631	13164	14555	17970	10119	10475	10528	14516	11686	10045	12388	14463
-6.50245e+17	FALSE	High	IsMasterProtein	AAEL013980-PB glutaredoxin, putative	3:230597978:230607450:1|gene:AAEL013980	0	42	FALSE	4	19	4	112	123	888	9838	4												0	946	852	1251	915	823	1276	845	746	1313	7830	7055	8276	10354	12180	10965	13316	16989	12921	11406	15300	20082
3.18181e+18	FALSE	High	IsMasterProtein	AAEL014292-PB RpS24: 40S ribosomal protein S24	2:108769359:108769751:-1|gene:AAEL014292	0	37	FALSE	5	18	5	130	151	1114	9810	5												0	586	371	750	506	323	710	516	312	736	25911	16390	44201	33160	17575	11228	34761	24668	7129	4307	13815	10162
-5.89101e+18	FALSE	High	IsMasterProtein	AAEL000037-PA CLIPB35: Clip-Domain Serine Protease family B.	3:105057404:105059013:1|gene:AAEL000037	0	26	FALSE	6	16	6	363	399	715	9801	6												0	834	455	811	1083	523	830	836	456	869	10366	5651	12430	10078	3972	1919	3667	3045	14848	8103	17765	15446
1.26831e+18	FALSE	High	IsMasterProtein	AAEL002304-PA porphobilinogen synthase	3:375635758:375648402:1|gene:AAEL002304	0	32	FALSE	6	15	6	327	360	686	9793	6												0	511	374	564	626	459	602	592	406	625	8677	6344	16976	9576	7742	5679	12363	7443	7498	5142	12666	7917
3.92281e+18	FALSE	High	IsMasterProtein	AAEL021735-PA	2:325183811:325184167:1|gene:AAEL021735	0	40	FALSE	2	12	2	118	124	775	9791	2												0	961	829	1278	1118	1069	1574	1302	1334	2151	3171	2737	3301	4218	3253	3111	2910	4581	551	564	423	910
3.33462e+18	FALSE	High	IsMasterProtein	AAEL001300-PA	3:327097198:327107443:-1|gene:AAEL001300	0	35	FALSE	9	17	9	445	514	673	9790	9				Pf10228, Pf10283	5569797	AAEL001300	AaeL_AAEL001300; LOC5569797	3				0	782	777	990	789	724	965	867	817	1061	15407	15319	19707	19511	12353	11347	15665	15123	10258	9666	11827	12553
6.64742e+18	FALSE	High	IsMasterProtein	AAEL010060-PA signal recognition particle 68 kda protein	3:11215075:11216971:-1|gene:AAEL010060	0	13	FALSE	7	20	7	609	695	742	9788	7												0	625	541	777	757	624	856	717	563	806	6227	5395	9965	7743	8664	7145	11444	9800	24408	19161	34044	27428
-7.55123e+18	FALSE	High	IsMasterProtein	AAEL014609-PA CYP9J26: cytochrome P450	3:368609829:368611496:1|gene:AAEL014609	0	18	FALSE	7	20	4	535	616	753	9772	7												0	469	365	931	453	323	782	770	368	927	531	413	1133	1054	795	567	1754	1371	6014	2872	7806	7234
-8.99969e+18	FALSE	High	IsMasterProtein	AAEL000883-PB	3:332232533:332233519:1|gene:AAEL000883	0	41	FALSE	8	18	8	328	364	705	9769	8			protein binding	Pf02179	5567242	AAEL000883	AaeL_AAEL000883; LOC5567242	3				0	955	691	1263	773	617	975	1281	1059	1320	17880	12940	18728	23657	14569	11622	18851	18386	9613	7946	7504	9907
5.03445e+18	FALSE	High	IsMasterProtein	AAEL022136-PB	2:192364152:192386994:-1|gene:AAEL022136	0	17	FALSE	7	20	1	487	572	988	9762	7												0	750	422	688	773	445	749	720	392	697	3600	2027	4801	3303	8498	4897	10994	8231	9325	5080	12944	9016
7.31687e+18	FALSE	High	IsMasterProtein	AAEL011187-PB U520	3:51327521:51372275:1|gene:AAEL011187	0	5	FALSE	7	16	7	2141	2446	591	9709	7												0	751	574	905	775	674	922	791	709	865	17815	13614	23719	21463	6225	5414	8034	7409	3095	2774	3914	3385
3.04298e+18	FALSE	High	IsMasterProtein	AAEL001324-PB replication factor C large subunit, putative	3:48696632:48712009:1|gene:AAEL001324	0	14	FALSE	10	17	10	1073	1183	939	9706	10												0	753	585	945	728	606	921	828	658	945	9732	7571	12932	12218	17769	14796	24424	22505	19157	15220	23136	21862
2.6285e+18	FALSE	High	IsMasterProtein	AAEL003758-PA sorting nexin	1:303907550:303925696:-1|gene:AAEL003758	0	30	FALSE	9	16	9	440	498	681	9705	9												0	872	674	1138	884	706	1206	888	628	1056	30369	23471	34843	39665	14574	11648	16494	19884	10811	7645	12170	12858
4.85728e+17	FALSE	High	IsMasterProtein	AAEL000311-PB	2:367910791:367956073:1|gene:AAEL000311	0	30	FALSE	9	18	9	643	677	769	9689	9												0	1210	1140	1214	1426	1292	1282	1260	1150	1322	15988	15053	13208	16030	5349	4845	3750	4808	16883	15406	13396	17705
7.62812e+17	FALSE	High	IsMasterProtein	AAEL008105-PD glutamate cysteine ligase	3:14674424:14683766:-1|gene:AAEL008105	0	16	FALSE	7	17	7	650	739	590	9680	7												0	668	557	859	716	634	878	693	576	880	14286	11914	21389	18375	9254	8190	12916	11343	16928	14077	24428	21489
1.25164e+18	FALSE	High	IsMasterProtein	AAEL003279-PA clip-domain serine protease, putative	1:290940690:290942758:1|gene:AAEL003279	0	21	FALSE	4	16	4	310	341	516	9679	4												0	1093	850	1196	1122	828	1160	1094	811	1167	13165	10248	12050	14412	8108	5986	7228	8381	9501	7044	8686	10137
-7.56197e+18	FALSE	High	IsMasterProtein	AAEL024598-PE	2:191909487:191999235:-1|gene:AAEL024598	0	27	FALSE	8	21	8	424	468	911	9663	8												0	1253	991	1051	1204	963	990	1261	1089	1107	26681	21106	21290	22380	19492	15591	16185	16026	23868	20622	18930	20956
5.87774e+18	FALSE	High	IsMasterProtein	AAEL007554-PA	2:326973157:326975911:-1|gene:AAEL007554	0	27	FALSE	4	13	4	363	411	577	9643	4			protein binding		5569343	AAEL007554	AaeL_AAEL007554; LOC5569343	2				0	980	901	1373	997	932	1411	1029	1057	1632	15464	14217	15786	21679	8901	8320	8926	12592	8822	9063	8576	13994
5.85371e+18	FALSE	High	IsMasterProtein	AAEL022535-PB	1:305612363:305830715:-1|gene:AAEL022535	0	8	FALSE	7	17	7	1303	1473	491	9627	7												0	926	765	1176	859	820	1217	870	826	1275	10191	8413	11003	12938	15376	14681	17896	21778	10888	10344	12515	15952
2.46331e+17	FALSE	High	IsMasterProtein	AAEL003377-PC signal recognition particle	3:80803762:80807129:1|gene:AAEL003377	0	31	FALSE	12	19	12	661	744	917	9624	12												0	763	543	849	811	518	839	845	610	899	8999	6405	11798	10012	19574	12500	24130	20246	28096	20276	33243	29875
-3.48122e+18	FALSE	High	IsMasterProtein	AAEL025769-PA	1:144639847:144651390:-1|gene:AAEL025769	0	45	FALSE	4	15	2	180	206	693	9622	4												0	530	365	717	517	368	733	529	355	697	3621	2496	6835	4902	10328	7347	19967	14645	2415	1618	4562	3179
-6.73167e+18	FALSE	High	IsMasterProtein	AAEL001356-PB RNA-binding protein	2:56987564:56998517:1|gene:AAEL001356	0	26	FALSE	5	17	5	204	235	1083	9610	5												0	866	710	984	892	728	989	895	695	942	14610	11973	16866	16597	13969	11398	15656	15486	20954	16270	23421	22066
-1.6852e+18	FALSE	High	IsMasterProtein	AAEL010576-PAU modifier of mdg4	1:301365807:301452779:1|gene:AAEL010576	0	36	FALSE	9	16	9	487	544	571	9573	9												0	1027	800	1074	831	616	984	1003	756	1034	13867	10809	13505	14504	9297	6889	11182	11003	12195	9193	12163	12580
-1.35364e+18	FALSE	High	IsMasterProtein	AAEL004467-PA	3:212341215:212342146:1|gene:AAEL004467	0	49	FALSE	6	16	6	182	206	714	9546	6		nucleus		Pf00385, Pf01393	5564858	AAEL004467	AaeL_AAEL004467; LOC5564858	3				0	1083	846	1211	950	770	1147	969	761	1178	17161	13403	15850	19197	14576	11817	15350	17609	5370	4217	5544	6530
3.80627e+18	FALSE	High	IsMasterProtein	AAEL009773-PC geminin, putative	1:67606114:67638013:-1|gene:AAEL009773	0	41	FALSE	5	14	5	224	249	487	9544	5												0	1134	882	1268	851	952	1575	1163	1237	1618	8864	6895	7817	9910	8365	9358	9833	15485	9666	10281	8309	13444
4.3497e+18	FALSE	High	IsMasterProtein	AAEL006937-PA structural maintenance of chromosomes 3 smc3	1:156708576:156779212:-1|gene:AAEL006937	0	14	FALSE	11	17	11	1201	1401	774	9530	11												0	896	569	902	1004	666	1010	886	577	922	10148	6441	11321	10206	15826	10491	15764	15928	9766	6367	11028	10169
2.02121e+17	FALSE	High	IsMasterProtein	AAEL012234-PL cytoplasmic dynein intermediate chain, (dhic)	1:146832940:146879288:-1|gene:AAEL012234	0	27	FALSE	10	18	10	653	729	576	9520	10												0	859	667	1076	858	659	1079	817	625	1068	20353	15805	23688	25489	12052	9255	14046	15160	18422	14096	22556	24093
3.64086e+18	FALSE	High	IsMasterProtein	AAEL004427-PA Prefoldin subunit 3	3:206509072:206509709:1|gene:AAEL004427	0	50	FALSE	6	21	6	191	223	573	9512	6												0	993	836	1167	1012	680	1029	919	773	1103	30613	25754	30817	35953	20376	13686	20140	20716	17681	14881	19243	21222
8.29258e+18	FALSE	High	IsMasterProtein	AAEL020229-PA	NIGP01000968:84318:91559:1|gene:AAEL020229	0	41	FALSE	5	14	5	140	155	847	9508	5												0	896	749	1300	1026	922	1472	1039	826	1332	13537	11328	15115	19652	13978	12569	13626	20058	20792	16531	20011	26659
-6.87895e+18	FALSE	High	IsMasterProtein	AAEL006171-PP n-myc downstream regulated	3:140732170:140939270:1|gene:AAEL006171	0	19	FALSE	6	17	6	377	418	831	9507	6												0	1179	729	1125	997	555	902	1021	564	854	22207	13735	18832	21187	20673	11523	20745	18705	20496	11325	20066	17129
-6.77743e+18	FALSE	High	IsMasterProtein	AAEL012421-PA cadherin	2:122681309:122685811:1|gene:AAEL012421	0	15	FALSE	13	19	13	1500	1683	475	9506	13												0	974	633	931	831	528	872	930	619	909	31130	20242	31977	29763	16794	10658	20203	17623	14994	9978	16130	14657
2.85552e+16	FALSE	High	IsMasterProtein	AAEL000574-PB	3:12471934:12487421:-1|gene:AAEL000574	0	27	FALSE	7	18	7	329	370	486	9498	7	cellular homeostasis;regulation of biological process	membrane		Pf00085	5564319	AAEL000574	AaeL_AAEL000574; LOC5564319	3				0	355	200	532	479	284	615	407	208	549	8514	4789	23953	12753	16605	9825	34653	21318	12781	6541	31371	17208
-5.54014e+18	FALSE	High	IsMasterProtein	AAEL002825-PA NADH:ubiquinone dehydrogenase, putative	3:234945212:234945677:1|gene:AAEL002825	0	49	FALSE	4	14	4	111	129	1021	9489	4												0	859	501	922	865	549	986	771	424	956	7608	4439	8861	8170	6259	3970	7233	7129	6426	3535	8331	7961
6.296e+18	FALSE	High	IsMasterProtein	AAEL000713-PA reticulon/nogo	2:458862652:458932478:-1|gene:AAEL000713	0	14	FALSE	5	17	3	493	538	493	9489	5												0	964	677	1071	958	747	1186	993	683	1137	9924	6972	10298	11033	10355	8079	10814	12828	10889	7489	10970	12471
-8.30224e+18	FALSE	High	IsMasterProtein	AAEL003785-PB	1:203730399:203761094:1|gene:AAEL003785	0	9	FALSE	6	17	6	923	1020	681	9482	6												0	429	259	596	512	314	673	517	302	629	4625	2792	10770	6421	9432	5781	18427	12408	13988	8165	27051	17021
4.68512e+18	FALSE	High	IsMasterProtein	AAEL002309-PA TPX4: Thioredoxin Peroxidase.	3:374160882:374177731:1|gene:AAEL002309	0	55	FALSE	9	20	9	220	249	581	9479	9												0	757	778	1125	899	972	1222	772	776	1122	9828	10100	12989	14607	24131	26106	26848	32805	13984	14054	18121	20331
1.97754e+18	FALSE	High	IsMasterProtein	AAEL003109-PB atlastin	1:215043970:215062278:-1|gene:AAEL003109	0	22	FALSE	6	14	6	548	616	649	9475	6												0	875	729	892	611	461	714	498	302	632	3140	2618	3590	3203	10903	8219	17845	12741	4432	2685	8902	5628
7.44301e+18	FALSE	High	IsMasterProtein	AAEL010509-PC bridging integrator	2:90738904:90925187:1|gene:AAEL010509	0	21	FALSE	8	16	8	632	692	627	9473	8												0	1147	941	972	1061	892	1009	1025	842	1005	7372	6049	6428	6246	6309	5301	5946	5999	6830	5606	6662	6693
-5.02022e+18	FALSE	High	IsMasterProtein	AAEL005245-PB DNA repair protein rad50	NIGP01000944:48046:74953:-1|gene:AAEL005245	0	12	FALSE	10	18	10	1310	1509	756	9456	10												0	849	650	1028	746	484	874	812	587	967	16094	12324	18962	19498	5620	3644	7534	6587	11231	8114	13823	13364
-4.05899e+18	FALSE	High	IsMasterProtein	AAEL006480-PA	3:15234476:15235008:-1|gene:AAEL006480	0	42	FALSE	4	13	4	154	167	709	9448	4					5568054	AAEL006480	AaeL_AAEL006480; LOC5568054	3				0	567	369	756	548	402	797	643	484	880	3603	2345	6351	4801	9878	7240	18025	14370	11557	8707	17977	15811
1.22186e+18	FALSE	High	IsMasterProtein	AAEL008095-PB	1:61563156:61576965:1|gene:AAEL008095	0	15	FALSE	9	21	9	689	776	810	9444	9												0	583	385	754	618	433	823	619	353	694	16793	11080	28804	21713	11442	8015	18528	15256	20297	11566	32792	22758
8.56827e+18	FALSE	High	IsMasterProtein	AAEL005493-PA Septin	3:59886763:59888102:-1|gene:AAEL005493	0	22	FALSE	5	15	5	365	420	624	9423	5												0	881	514	748	1053	639	970	851	507	721	17781	10363	20174	15090	14233	8634	13517	13113	14693	8762	17267	12445
3.49984e+18	FALSE	High	IsMasterProtein	AAEL001859-PA vesicle protein sorting-associated	2:275274226:275281423:1|gene:AAEL001859	0	21	FALSE	9	18	9	633	718	623	9416	9												0	711	527	880	797	583	964	773	557	956	5890	4366	8284	7286	12291	8997	15430	14876	16800	12115	21733	20778
7.41396e+17	FALSE	High	IsMasterProtein	AAEL000147-PA single-stranded DNA binding protein, putative	1:194947580:194948075:-1|gene:AAEL000147	0	57	FALSE	6	20	6	139	160	979	9401	6												0	870	474	892	914	505	889	916	468	907	24422	13298	28072	25045	18361	10142	20081	17847	25207	12886	27525	24964
3.552e+18	FALSE	High	IsMasterProtein	AAEL025656-PB	1:60200083:60218163:1|gene:AAEL025656	0	46	FALSE	7	17	7	227	265	904	9398	7												0	689	391	771	703	402	813	550	300	709	11548	6546	16752	12923	26564	15187	37803	30741	15564	8486	28283	20044
9.1714e+18	FALSE	High	IsMasterProtein	AAEL000941-PA mitochondrial inner membrane protein translocase, 8kD-subunit, putative	3:377117510:377117849:1|gene:AAEL000941	0	61	FALSE	4	19	4	89	100	514	9365	4												0	925	769	1207	926	790	1173	920	797	1268	21677	18004	23427	28268	30553	26062	32992	38713	21906	18978	23816	30196
-6.87556e+18	FALSE	High	IsMasterProtein	AAEL004866-PA protein farnesyltransferase beta subunit	1:288535145:288543205:1|gene:AAEL004866	0	12	FALSE	4	19	4	485	534	534	9358	4												0	615	501	790	660	578	811	646	563	900	8173	6652	13280	10487	6504	5696	9861	7998	10297	8980	15949	14350
-1.27197e+18	FALSE	High	IsMasterProtein	AAEL012272-PC fk506 binding protein	2:145084876:145094663:-1|gene:AAEL012272	0	27	FALSE	8	16	8	392	443	524	9333	8												0	672	443	760	591	381	732	704	468	724	19176	12652	28546	21689	8397	5412	14197	10392	21336	14179	30296	21920
-4.54888e+18	FALSE	High	IsMasterProtein	AAEL010504-PA	2:91052513:91053155:1|gene:AAEL010504	0	41	FALSE	7	17	7	189	219	488	9329	7	metabolic process			Pf10185	5573465	AAEL010504	AaeL_AAEL010504; LOC5573465	2				0	1178	846	1176	1033	750	1049	891	662	1052	12824	9218	10890	12809	6449	4678	6240	6546	14614	10859	16403	17264
9.15347e+18	FALSE	High	IsMasterProtein	AAEL003864-PA	3:342858143:342859886:-1|gene:AAEL003864	0	28	FALSE	6	14	6	306	350	897	9317	6												0	1056	601	938	956	541	957	1138	709	1090	7611	4331	7210	6763	7155	4049	7488	7167	8479	5286	7453	8126
6.71739e+18	FALSE	High	IsMasterProtein	AAEL011527-PB eukaryotic translation initiation factor	2:123189534:123199688:1|gene:AAEL011527	0	16	FALSE	6	18	6	341	374	545	9312	6												0	704	564	842	779	493	820	815	426	821	21264	17038	30217	25434	22259	14086	28566	23422	18729	9787	22988	18882
-7.27108e+18	FALSE	High	IsMasterProtein	AAEL017395-PB	3:235150628:235182373:1|gene:AAEL017395	0	37	FALSE	8	17	8	309	336	976	9287	8												0	611	380	613	502	336	596	504	318	595	21086	13116	34483	21126	6946	4643	13830	8246	9544	6029	18947	11269
-4.88749e+18	FALSE	High	IsMasterProtein	AAEL023716-PA	3:280073487:280133742:-1|gene:AAEL023716	0	7	FALSE	7	18	7	1459	1670	714	9271	7												0	818	529	768	833	679	883	786	600	859	2983	1932	3648	2802	22806	18591	27369	24168	19256	14697	24505	21060
2.67662e+18	FALSE	High	IsMasterProtein	AAEL012119-PA	2:405928045:405928764:-1|gene:AAEL012119	0	26	FALSE	4	12	4	239	272	535	9267	4			RNA binding	Pf00076, Pf13893, Pf14259	5575846	AAEL012119	AaeL_AAEL012119; LOC5575846	2				0	1028	872	1238	1020	774	1128	1032	804	1183	10001	8481	9729	12045	7827	5940	7675	8656	8953	6979	8678	10265
-2.28612e+17	FALSE	High	IsMasterProtein	AAEL000759-PA gamma-glutamylcysteine synthetase, putative	3:245676378:245706850:1|gene:AAEL000759	0	34	FALSE	6	15	6	273	302	580	9264	6												0	827	672	1012	886	756	1198	802	718	1110	13645	11080	16496	16697	9561	8162	10793	12934	10094	9034	12581	13966
-3.616e+18	FALSE	High	IsMasterProtein	AAEL012701-PA ATP-binding cassette sub-family A member 3, putative	2:94115537:94144885:-1|gene:AAEL012701	0	8	FALSE	8	18	8	1622	1824	790	9255	8												0	551	248	542	511	255	554	501	225	532	10576	4767	19188	10397	15616	7785	30550	16926	17542	7870	35047	18648
7.5718e+18	FALSE	High	IsMasterProtein	AAEL008417-PA	NIGP01001576:9299:11001:-1|gene:AAEL008417	0	40	FALSE	6	18	6	209	239	954	9245	6				Pf06244	5570608; 110679312	AAEL008417	AaeL_AAEL008417; LOC5570608; LOC110679312	1				0	872	790	1189	889	741	1124	933	784	1121	9673	8758	11087	13188	17887	14901	20116	22612	13488	11335	14456	16201
-4.18097e+18	FALSE	High	IsMasterProtein	AAEL013936-PF SRPN4: Serine Protease Inhibitor (serpin) likely cleavage at I/S. Transcript A.	2:305831009:305873494:1|gene:AAEL013936	0	18	FALSE	8	16	5	702	782	803	9244	8												0	1144	710	1032	1167	628	903	995	601	943	12206	7576	10673	11016	2990	1609	2562	2314	7183	4336	7216	6804
-6.33222e+18	FALSE	High	IsMasterProtein	AAEL012238-PA glutaredoxin, putative	1:146536441:146536880:1|gene:AAEL012238	0	36	FALSE	4	16	4	126	142	508	9232	4												0	898	638	1103	932	765	1058	1141	916	1130	7913	5620	8814	9720	8430	6919	9046	9569	10224	8211	8959	10128
4.608e+18	FALSE	High	IsMasterProtein	AAEL012034-PA alpha-1,3-mannosyltransferase	3:147371513:147372760:-1|gene:AAEL012034	0	31	FALSE	8	17	8	415	474	702	9196	8												0	606	366	643	605	429	701	594	415	671	10497	6336	17322	11130	10488	7425	17326	12145	8097	5649	13622	9142
1.72181e+18	FALSE	High	IsMasterProtein	AAEL010254-PC	3:279046287:279054053:-1|gene:AAEL010254	0	19	FALSE	6	15	6	529	570	938	9189	6												0	820	604	952	795	583	939	718	550	1037	16666	12273	20319	19340	9420	6914	11851	11125	10907	8349	15188	15755
-6.18397e+18	FALSE	High	IsMasterProtein	AAEL007845-PH rab5	2:460595112:460615791:1|gene:AAEL007845	0	33	FALSE	6	16	6	214	236	863	9186	6												0	509	345	695	453	291	538	531	439	673	16989	11494	33363	23184	15191	9751	33561	18049	5325	4404	10022	6740
-6.95601e+18	FALSE	High	IsMasterProtein	AAEL019424-PJ	1:11625811:11912046:-1|gene:AAEL019424	0	5	FALSE	8	15	8	2806	3097	526	9177	8												0	775	594	868	982	794	1105	746	585	964	17385	13336	22433	19467	10905	8816	11100	12264	13669	10718	18315	17656
7.12114e+18	FALSE	High	IsMasterProtein	AAEL010945-PA	3:168206492:168207304:-1|gene:AAEL010945	0	37	FALSE	4	11	4	228	253	515	9170	4	transport			Pf07200	5574138	AAEL010945	AaeL_AAEL010945; LOC5574138	3	Endocytosis			1	871	731	1315	878	711	1223	886	745	1253	8855	7435	10172	13373	13091	10599	14906	18233	13044	10963	14723	18445
5.65842e+17	FALSE	High	IsMasterProtein	AAEL006854-PA Niemann-Pick Type C-2, putative	3:370351043:370365168:-1|gene:AAEL006854	0	44	FALSE	8	19	8	156	169	512	9155	8												0	1064	945	1403	1122	999	1484	1014	908	1331	23686	21045	22271	31243	23490	20909	20930	31063	11708	10484	11552	15375
1.72868e+18	FALSE	High	IsMasterProtein	AAEL013394-PA	3:173112012:173121920:-1|gene:AAEL013394	0	31	FALSE	4	16	4	235	265	870	9150	4	metabolic process	membrane	catalytic activity;nucleotide binding	Pf01121, Pf13207	5577808	AAEL013394	AaeL_AAEL013394; LOC5577808	3				0	589	399	627	472	333	586	526	355	584	9137	6181	15501	9712	6777	4781	14351	8417	8808	5934	16734	9767
-5.59578e+18	FALSE	High	IsMasterProtein	AAEL013600-PB integrin alpha-ps	1:26770506:27039394:1|gene:AAEL013600	0	7	FALSE	8	18	8	1636	1767	632	9135	8												0	729	432	804	765	511	837	692	435	791	7914	4690	10854	8728	11519	7687	15055	12595	21691	13647	31337	24795
-5.45838e+18	FALSE	High	IsMasterProtein	AAEL004317-PA	3:51114640:51138879:1|gene:AAEL004317	0	24	FALSE	10	19	10	560	639	838	9124	10				Pf03828	5564549	AAEL004317; AAEL008854	AaeL_AAEL004317; LOC5564549	3				0	723	544	920	822	648	1039	867	657	919	8795	6617	12163	11191	13617	10733	16563	17204	39090	29626	45103	41464
5.1977e+18	FALSE	High	IsMasterProtein	AAEL010012-PA sar1: GTP-binding protein sar1	1:194273270:194283773:-1|gene:AAEL010012	0	53	FALSE	6	16	6	193	219	703	9089	6												0	572	320	716	592	345	698	530	311	709	12582	7033	22011	15771	15728	9153	26563	18543	9902	5796	18665	13226
5.90776e+18	FALSE	High	IsMasterProtein	AAEL001635-PA	2:300141385:300152458:1|gene:AAEL001635	0	20	FALSE	8	16	8	641	720	727	9073	8			protein binding	Pf02239	5571653	AAEL001635	AaeL_AAEL001635; LOC5571653	2				0	850	758	1143	854	650	939	936	874	1319	5688	5073	6691	7646	6285	4782	7357	6911	14566	13607	15567	20535
-7.22399e+18	FALSE	High	IsMasterProtein	AAEL009382-PA lysine-specific demethylase NO66 (EC 1.14.11.27)(Nucleolar protein 66)	3:8517810:8521896:1|gene:AAEL009382	0	19	FALSE	7	14	7	635	717	854	9072	7												0	801	793	1156	736	656	1034	759	657	1061	11943	11818	14912	17236	6461	5757	8783	9084	1483	1284	1954	2074
-6.08277e+18	FALSE	High	IsMasterProtein	AAEL002455-PB nucleoporin, Nup153, putative	1:98707913:98751647:1|gene:AAEL002455	0	10	FALSE	9	17	9	1869	1919	947	9062	9												0	874	644	1016	838	622	945	845	693	968	16757	12350	19167	19470	8581	6372	10238	9673	15953	13072	18869	18272
5.261e+18	FALSE	High	IsMasterProtein	AAEL004763-PA	2:289186168:289213372:-1|gene:AAEL004763	0	32	FALSE	9	19	9	356	404	815	9054	9				Pf08190	5565384	AAEL004763	AaeL_AAEL004763; LOC5565384	2				0	939	747	1157	998	832	1231	976	758	1220	25181	20049	26825	31034	17898	14919	17941	22086	20720	16089	21230	25908
5.96759e+18	FALSE	High	IsMasterProtein	AAEL009658-PF alpha,alpha-trehalase	3:269102336:269213353:1|gene:AAEL009658	0	20	FALSE	8	19	8	535	614	524	9048	8												0	720	583	963	739	623	1005	762	650	960	10437	8446	14488	13951	22801	19215	30835	30976	11178	9534	14661	14072
6.26281e+18	FALSE	High	IsMasterProtein	AAEL013188-PA cle7	3:84311592:84312578:-1|gene:AAEL013188	0	38	FALSE	7	16	7	250	285	660	9041	7												0	1079	862	1237	957	858	1228	980	808	1160	14671	11721	13591	16814	11609	10416	12133	14900	18606	15351	18988	22028
-2.62392e+18	FALSE	High	IsMasterProtein	AAEL008364-PB SRPN9: Serine Protease Inhibitor (serpin) likely cleavage at S/S.	3:41310229:41324933:1|gene:AAEL008364	0	30	FALSE	8	15	8	431	490	613	9036	8												0	1033	726	1175	894	631	987	984	678	1015	15193	10670	14703	17281	12752	9003	14268	14076	20256	13952	20591	20891
8.11907e+18	FALSE	High	IsMasterProtein	AAEL000143-PA	1:197311744:197312657:1|gene:AAEL000143	0	37	FALSE	8	16	8	285	313	692	9034	8												0	911	787	1169	911	767	1147	805	683	1007	16761	14482	18409	21525	13740	11561	15080	17303	19617	16640	24368	24544
-3.36035e+18	FALSE	High	IsMasterProtein	AAEL015557-PA alpha methylacyl-coa racemase	2:250785692:250786990:-1|gene:AAEL015557	0	30	FALSE	7	17	7	432	476	799	9010	7												0	636	454	753	710	510	777	682	495	800	10583	7563	16640	12534	16456	11821	23183	18010	18029	13105	26451	21172
-3.45539e+18	FALSE	High	IsMasterProtein	AAEL014915-PA 26S proteasome subunit	1:303695433:303704934:1|gene:AAEL014915	0	24	FALSE	7	17	7	381	432	526	8999	7												0	681	491	862	675	537	898	630	521	864	15332	11056	22499	19402	15223	12116	22553	20260	6183	5109	9813	8475
1.54398e+18	FALSE	High	IsMasterProtein	AAEL001382-PB small nuclear ribonucleoprotein sm d1	2:118115147:118115727:-1|gene:AAEL001382	0	27	FALSE	2	15	2	126	139	1162	8977	2												0	881	640	857	958	734	979	1016	831	930	7162	5208	8134	6967	6242	4782	6518	6379	8972	7337	8834	8213
3.32998e+18	FALSE	High	IsMasterProtein	AAEL009748-PA 2-hydroxyphytanoyl-coa lyase	3:284268287:284270461:-1|gene:AAEL009748	0	36	FALSE	11	18	2	567	624	712	8947	11												0	485	335	864	482	313	751	607	395	867	1546	1066	3184	2751	2667	1733	5531	4155	13664	8881	22500	19517
-1.82628e+18	FALSE	High	IsMasterProtein	AAEL008403-PA	1:93973451:93974379:1|gene:AAEL008403	0	51	FALSE	5	12	5	228	253	652	8944	5												0	606	563	1178	631	528	1246	703	591	1190	8824	8195	14557	17152	3703	3098	5872	7318	8515	7152	12107	14404
-6.79307e+18	FALSE	High	IsMasterProtein	AAEL014871-PB methylenetetrahydrofolate dehydrogenase	3:293946066:293966256:-1|gene:AAEL014871	0	19	FALSE	9	17	9	473	520	774	8916	9												0	950	832	1223	1051	987	1503	953	889	1252	30198	26439	31784	38887	7035	6602	6692	10058	11192	10436	11739	14699
7.24744e+18	FALSE	High	IsMasterProtein	AAEL009501-PA methylglutaconyl-CoA hydratase, putative	3:344952111:344953098:1|gene:AAEL009501	0	27	FALSE	5	15	5	307	330	903	8884	5												0	864	798	1294	898	795	1349	850	703	1147	10594	9784	12268	15875	13893	12295	15463	20855	7750	6407	9118	10456
-5.15629e+18	FALSE	High	IsMasterProtein	AAEL006363-PF ribose-phosphate pyrophosphokinase 1,2	1:100826882:100834892:1|gene:AAEL006363	0	40	FALSE	10	16	10	376	415	805	8884	10												0	784	573	891	698	524	916	803	723	1057	7308	5338	9320	8308	9082	6814	13002	11904	11200	10094	13952	14751
6.79054e+18	FALSE	High	IsMasterProtein	AAEL000378-PA integrin-linked protein kinase 2 (ilk-2)	2:124435814:124454232:1|gene:AAEL000378	0	31	FALSE	10	19	10	448	508	728	8883	10												0	883	545	773	781	443	684	810	483	689	16970	10470	19223	14856	4942	2800	6326	4327	10988	6550	13566	9345
-4.60229e+18	FALSE	High	IsMasterProtein	AAEL005521-PA prolylcarboxypeptidase	1:9064698:9066254:1|gene:AAEL005521	0	21	FALSE	8	19	8	476	532	714	8877	8												0	864	827	1267	882	772	1161	923	892	1189	15336	14677	17746	22485	12128	10620	13757	15971	11704	11307	12680	15079
6.14651e+18	FALSE	High	IsMasterProtein	AAEL006488-PB nucleoporin, p88, putative	3:15552814:15826803:-1|gene:AAEL006488	0	16	FALSE	8	17	8	756	849	667	8877	8												0	932	722	1067	943	707	1070	982	797	1168	16102	12473	17280	18430	26244	19659	27823	29784	12833	10421	13070	15269
-1.37554e+18	FALSE	High	IsMasterProtein	AAEL009808-PA ATP synthase subunit d	3:202834557:202862911:-1|gene:AAEL009808	0	34	FALSE	6	18	6	246	279	957	8874	6												0	716	386	539	722	293	429	731	398	618	15207	8210	21243	11455	6422	2612	8900	3814	15378	8372	21022	13002
-2.99479e+18	FALSE	High	IsMasterProtein	AAEL000090-PB secretory carrier-associated membrane protein (scamp)	3:102858554:102895789:-1|gene:AAEL000090	0	10	FALSE	2	16	2	358	396	530	8873	2												0	674	357	634	695	399	678	732	438	725	8600	4561	12767	8093	6871	3947	9885	6706	10606	6342	14492	10505
4.16029e+17	FALSE	High	IsMasterProtein	AAEL007820-PC	1:149140146:149158593:-1|gene:AAEL007820	0	41	FALSE	4	14	4	189	206	876	8871	4												0	985	708	1149	990	871	1204	873	736	1071	5381	3863	5460	6272	9497	8352	9591	11547	6851	5771	7845	8403
8.61129e+18	FALSE	High	IsMasterProtein	AAEL000200-PA	3:215597169:215597639:-1|gene:AAEL000200	0	52	FALSE	4	17	4	112	123	634	8850	4				Pf15430	5570040	AAEL000200	AaeL_AAEL000200; LOC5570040	3				0	1005	821	1445	818	673	1143	1044	879	1540	13827	11288	13753	19875	17768	14612	21723	24818	10955	9228	10494	16157
3.80331e+18	FALSE	High	IsMasterProtein	AAEL003503-PA ras-related protein Rab-7	1:230238583:230243572:1|gene:AAEL003503	0	45	FALSE	7	18	7	208	236	623	8845	7												0	512	303	588	574	371	643	534	335	611	22781	13476	44515	26178	23878	15458	41634	26755	17449	10949	32680	19956
3.87423e+18	FALSE	High	IsMasterProtein	AAEL013132-PD 6-phosphofructo-2-kinase/fructose-2,6-bisphosphatase short form	3:370943773:371068043:-1|gene:AAEL013132	0	23	FALSE	9	18	9	554	628	670	8842	9												0	609	483	980	624	412	872	739	585	968	13541	10736	22225	21788	19507	12887	31245	27233	20249	16041	27418	26528
4.0901e+18	FALSE	High	IsMasterProtein	AAEL019936-PA	2:57623707:57679344:-1|gene:AAEL019936	0	14	FALSE	8	16	8	1050	1179	816	8837	8												0	741	626	973	654	534	882	693	537	951	15053	12714	20303	19751	12991	10592	19853	17506	1348	1044	1945	1851
7.50486e+18	FALSE	High	IsMasterProtein	AAEL006349-PA	3:396438081:396439769:-1|gene:AAEL006349	0	27	FALSE	10	19	10	503	564	521	8826	10	metabolic process		catalytic activity	Pf00704	5567905	AAEL006349	AaeL_AAEL006349; LOC5567905	3				0	830	634	874	844	666	967	860	688	1003	27724	21188	33413	29197	14648	11562	17361	16783	23231	18596	27017	27095
-2.03944e+18	FALSE	High	IsMasterProtein	AAEL012778-PA APN1: protease m1 zinc metalloprotease	1:290623416:290626737:1|gene:AAEL012778	0	13	FALSE	8	17	8	1000	1119	496	8822	8												0	228	496	616	297	518	679	289	464	608	3265	7100	14301	8804	7074	12354	23859	16200	13812	22170	47813	29058
6.01943e+18	FALSE	High	IsMasterProtein	AAEL000802-PB	3:363832751:363846265:1|gene:AAEL000802	0	14	FALSE	7	14	7	943	1074	533	8818	7												0	981	833	1194	960	815	1144	1028	845	1195	9130	7760	9311	11112	15291	12977	15922	18213	18031	14822	17540	20952
-4.7698e+18	FALSE	High	IsMasterProtein	AAEL019420-PC	3:275939382:275992153:1|gene:AAEL019420	0	6	FALSE	8	17	8	2272	2546	574	8812	8												0	901	746	1278	854	691	1169	850	702	1192	11189	9266	12421	15868	13816	11186	16177	18917	13865	11457	16309	19444
2.64439e+18	FALSE	High	IsMasterProtein	AAEL003544-PA	3:264059180:264063726:-1|gene:AAEL003544	0	32	FALSE	6	15	6	275	308	605	8797	6												0	1097	769	1085	1075	806	1116	1128	806	1149	19919	13965	18165	19718	25260	18944	23493	26222	17879	12773	15855	18215
7.99934e+16	FALSE	High	IsMasterProtein	AAEL002271-PA 26S proteasome regulatory subunit S3	2:30859807:30882042:1|gene:AAEL002271	0	26	FALSE	8	18	8	433	492	654	8795	8												0	536	495	769	663	584	862	573	469	744	8802	8123	16409	12621	10184	8982	15367	13252	7218	5905	12591	9369
4.44787e+18	FALSE	High	IsMasterProtein	AAEL001666-PA	2:299664168:299730342:1|gene:AAEL001666	0	9	FALSE	7	16	7	1284	1447	829	8791	7												0	718	675	1040	742	664	1014	787	652	937	15970	15016	22244	23138	1574	1408	2121	2152	15461	12804	19634	18394
-8.30431e+18	FALSE	High	IsMasterProtein	AAEL011019-PA dynein light intermediate chain	1:73422592:73468885:-1|gene:AAEL011019	0	21	FALSE	7	15	7	494	550	553	8789	7												0	656	497	841	634	503	772	558	477	807	11664	8841	17773	14954	7310	5808	11538	8907	8438	7206	15117	12203
6.45856e+18	FALSE	High	IsMasterProtein	AAEL000294-PA	3:265013221:265030775:-1|gene:AAEL000294	0	11	FALSE	3	19	3	404	449	724	8773	3												0	218	257	869	414	348	800	283	277	804	4701	5547	21580	18763	5800	4872	14012	11207	3427	3357	12119	9738
-7.77972e+18	FALSE	High	IsMasterProtein	AAEL007536-PB carnitine o-acyltransferase	2:327219930:327232178:-1|gene:AAEL007536	0	22	FALSE	8	16	8	655	744	854	8769	8												0	669	493	846	681	493	838	745	571	901	13982	10301	20898	17681	15846	11469	23259	19482	11994	9192	16090	14502
-2.10405e+18	FALSE	High	IsMasterProtein	AAEL011240-PD	2:179761055:179813659:-1|gene:AAEL011240	0	12	FALSE	8	17	8	1111	1215	578	8769	8												0	1064	1096	1347	1105	955	1260	1185	1267	1514	14882	15337	13993	18842	14354	12398	12987	16369	16997	18180	14347	21727
-8.40014e+18	FALSE	High	IsMasterProtein	AAEL006674-PA CLIPB29: Clip-Domain Serine Protease family B.	2:325042000:325043247:-1|gene:AAEL006674	0	25	FALSE	7	17	7	374	420	536	8768	7												0	1132	836	1057	1029	786	1054	1346	1059	1226	26015	19211	22976	24284	22080	16860	21449	22614	7866	6190	5845	7166
-3.56576e+18	FALSE	High	IsMasterProtein	AAEL022750-PH	2:179369245:179556180:-1|gene:AAEL022750	0	13	FALSE	6	17	6	631	709	783	8766	6												0	912	503	700	1085	675	899	1004	622	870	16181	8925	17749	12421	17137	10652	15792	14201	16621	10299	16547	14400
-8.70598e+18	FALSE	High	IsMasterProtein	AAEL009097-PB	3:134868077:134868503:1|gene:AAEL009097	0	66	FALSE	6	16	6	120	134	806	8763	6												0	878	785	1281	881	688	1110	867	748	1143	4381	3913	4988	6390	11944	9334	13560	15049	18828	16252	21716	24819
-2.66192e+18	FALSE	High	IsMasterProtein	AAEL017029-PB	2:6799199:6889529:-1|gene:AAEL017029	0	18	FALSE	6	17	6	456	520	553	8757	6												0	741	663	906	736	709	967	747	646	935	11443	10234	15437	13992	10282	9908	13966	13506	19693	17032	26372	24653
-5.809e+18	FALSE	High	IsMasterProtein	AAEL004118-PA aldo-keto reductase	3:401730360:401731453:-1|gene:AAEL004118	0	34	FALSE	7	16	7	320	364	703	8755	7												0	684	743	896	627	717	880	765	765	913	8924	9684	13038	11679	14761	16891	23560	20722	17727	17717	23174	21157
-5.95221e+17	FALSE	High	IsMasterProtein	AAEL007546-PA actin-related protein 2/3 complex subunit 1A	2:327246538:327251563:1|gene:AAEL007546	0	26	FALSE	7	13	7	373	416	818	8746	7												0	953	805	985	964	765	1014	1040	851	1065	9481	8011	9952	9799	10220	8113	10604	10754	6494	5313	6247	6651
-1.89745e+18	FALSE	High	IsMasterProtein	AAEL012515-PA Tumor suppressor protein, putative	2:76145777:76153328:1|gene:AAEL012515	0	28	FALSE	7	17	7	395	447	705	8739	7												0	792	726	1100	874	740	1047	842	734	1103	16001	14664	20204	22215	18906	16000	21631	22645	9176	7997	10897	12020
-1.93634e+18	FALSE	High	IsMasterProtein	AAEL012418-PA deoxyribonuclease ii	3:111437508:111438663:-1|gene:AAEL012418	0	26	FALSE	5	15	5	360	407	750	8698	5												0	892	955	1606	938	1217	1919	910	1135	1856	7460	7989	8365	13432	6140	7972	6548	12569	12285	15322	13497	25054
4.69553e+18	FALSE	High	IsMasterProtein	AAEL011750-PA actin	1:147348249:147367835:1|gene:AAEL011750	0	20	FALSE	7	17	7	395	447	628	8692	7												0	722	525	769	673	493	764	728	431	671	19715	14325	27304	20992	18692	13687	27789	21233	10851	6422	14895	9990
-8.18857e+18	FALSE	High	IsMasterProtein	AAEL006912-PD acetyl-coa acetyltransferase 2,	3:143102214:143108867:-1|gene:AAEL006912	0	45	FALSE	10	16	10	394	410	670	8687	10												0	841	658	994	941	768	989	717	550	852	22500	17611	26752	26580	7231	5904	7684	7598	8232	6312	11478	9776
6.67867e+18	FALSE	High	IsMasterProtein	AAEL000211-PA	3:212866649:212867067:-1|gene:AAEL000211	0	60	FALSE	5	15	5	89	93	848	8680	5			protein binding	Pf07648	5570015	AAEL000211	AaeL_AAEL000211; LOC5570015	3				0	645	870	1042	900	1205	1580	911	1200	1487	6805	9169	10544	10986	13892	18596	15429	24378	11412	15027	12521	18615
-4.00188e+18	FALSE	High	IsMasterProtein	AAEL000044-PB ornithine decarboxylase	3:102017292:102018777:1|gene:AAEL000044	0	26	FALSE	7	14	7	437	498	674	8645	7												0	566	473	644	370	302	523	468	383	590	7652	6390	13516	8698	6008	4913	16245	8500	16986	13919	36301	21409
-8.70326e+18	FALSE	High	IsMasterProtein	AAEL008137-PA	3:79074500:79093378:1|gene:AAEL008137	0	24	FALSE	7	14	7	506	591	559	8637	7			protein binding	Pf00646, Pf12937	5570170	AAEL008137	AaeL_AAEL008137; LOC5570170	3				0	353	283	579	371	338	582	410	343	595	4655	3725	13184	7635	9647	8808	26034	15144	7838	6548	19108	11366
-1.5671e+18	FALSE	High	IsMasterProtein	AAEL027022-PA	2:438633803:438662619:-1|gene:AAEL027022	0	80	FALSE	7	18	7	85	95	635	8635	7												0	1001	835	1281	928	758	1154	826	603	930	15974	13331	15965	20453	15214	12430	16402	18928	7337	5353	8881	8257
3.22007e+18	FALSE	High	IsMasterProtein	AAEL025123-PA	2:93273635:93322537:-1|gene:AAEL025123	0	8	FALSE	9	17	9	1546	1766	529	8627	9												0	688	441	756	880	592	921	822	552	846	8519	5461	12386	9366	33821	22748	38451	35416	7075	4755	8608	7280
-8.94947e+18	FALSE	High	IsMasterProtein	AAEL012217-PA protease m1 zinc metalloprotease	1:15171952:15175025:-1|gene:AAEL012217	0	9	FALSE	7	18	7	947	1089	628	8625	7												0	399	436	872	382	389	880	491	442	859	6698	7325	16807	14652	6985	7117	18300	16100	15081	13583	30709	26389
5.09246e+18	FALSE	High	IsMasterProtein	AAEL010592-PB esterase, putative	1:301356435:301358971:-1|gene:AAEL010592	0	27	FALSE	6	18	6	293	323	887	8603	6												0	924	757	1214	828	684	1141	942	795	1188	19499	15986	21111	25622	18687	15436	22555	25742	6611	5582	7020	8341
-9.48222e+17	FALSE	High	IsMasterProtein	AAEL004990-PB	2:282254545:282257024:-1|gene:AAEL004990	0	27	FALSE	5	19	5	222	251	709	8584	5												0	776	637	989	804	674	1140	821	655	1075	8800	7228	11340	11212	11969	10039	14889	16980	10028	8000	12212	13127
-3.01187e+18	FALSE	High	IsMasterProtein	AAEL004441-PB importin 9 (imp9) (ran-binding protein 9)	3:204396201:204416267:-1|gene:AAEL004441	0	8	FALSE	8	18	8	1020	1151	478	8570	8												0	561	510	889	561	507	892	526	564	914	8802	7999	15679	13940	15836	14317	28222	25163	10076	10813	19156	17504
-7.87388e+18	FALSE	High	IsMasterProtein	AAEL017213-PA DNA-directed RNA polymerase subunit beta	1:194025319:194034634:1|gene:AAEL017213	0	10	FALSE	8	17	8	1176	1337	702	8562	8												0	748	559	887	785	613	910	782	591	875	9648	7217	12903	11442	13122	10253	16713	15201	13601	10274	17398	15230
7.33316e+17	FALSE	High	IsMasterProtein	AAEL006095-PB Gelsolin precursor	3:307449422:307467706:1|gene:AAEL006095	0	15	FALSE	7	15	7	750	837	500	8555	7												0	614	546	752	525	493	801	674	574	805	13586	12094	22144	16660	4969	4674	9473	7592	8974	7649	13319	10724
6.94832e+18	FALSE	High	IsMasterProtein	AAEL006993-PC synapse-associated protein	3:170496747:170582997:1|gene:AAEL006993	0	16	FALSE	5	14	1	471	505	456	8550	5												0	892	797	1286	902	849	1270	909	854	1290	2138	1911	2397	3083	4569	4302	5066	6433	3667	3449	4037	5206
-3.82011e+18	FALSE	High	IsMasterProtein	AAEL006523-PA crk	2:469131371:469132207:1|gene:AAEL006523	0	36	FALSE	6	14	6	278	318	623	8548	6												0	997	649	1030	1051	719	1060	989	640	1055	24199	15756	24276	25012	17453	11932	16601	17602	9895	6408	10006	10561
8.55789e+17	FALSE	High	IsMasterProtein	AAEL010900-PA importin alpha	2:108510084:108520102:1|gene:AAEL010900	0	29	FALSE	7	15	7	521	577	547	8542	7												0	793	539	794	792	458	675	918	621	939	5326	3620	6718	5333	8584	4960	10839	7316	9001	6088	9806	9207
2.79782e+18	FALSE	High	IsMasterProtein	AAEL014899-PA short chain type dehydrogenase	2:257424267:257425440:1|gene:AAEL014899	0	40	FALSE	8	17	8	280	304	910	8540	8												0	840	675	912	785	668	916	741	571	870	23879	19188	28426	25939	15932	13558	20287	18582	8694	6696	11729	10207
-3.01768e+17	FALSE	High	IsMasterProtein	AAEL006748-PA ss-DNA binding protein 12RNP2 precursor, putative	2:85110886:85111383:-1|gene:AAEL006748	0	58	FALSE	6	14	6	165	190	510	8517	6												0	751	592	1036	884	697	1067	791	586	1022	6951	5480	9257	9592	8718	6877	9862	10522	10850	8037	13723	14029
3.31915e+17	FALSE	High	IsMasterProtein	AAEL007329-PA	2:345126457:345127485:1|gene:AAEL007329	0	14	FALSE	3	15	3	342	377	696	8512	3	regulation of biological process		RNA binding	Pf00013, Pf13014	5569043	AAEL007329	AaeL_AAEL007329; LOC5569043	2				0	1335	984	1085	1043	787	1115	1566	1111	1206	19201	14155	14387	15606	13683	10321	13115	14625	6441	4570	4114	4959
1.65154e+18	FALSE	High	IsMasterProtein	AAEL004183-PB	2:146294787:146310359:-1|gene:AAEL004183	0	29	FALSE	9	16	9	422	474	818	8506	9												0	530	481	1062	568	416	937	727	606	1069	11307	10263	21337	22659	12839	9410	22617	21196	20965	17495	28856	30839
7.03687e+18	FALSE	High	IsMasterProtein	AAEL002387-PA	2:302202377:302204012:1|gene:AAEL002387	0	25	FALSE	8	15	8	503	568	519	8504	8				Pf05600	5574482; 110681281	AAEL002387	AaeL_AAEL002387; LOC5574482; LOC110681281	2				0	751	585	953	912	691	1050	912	698	1070	14482	11276	19277	18372	12200	9253	13382	14056	13149	10062	14423	15428
2.62417e+18	FALSE	High	IsMasterProtein	AAEL019824-PD	3:30120983:30344155:1|gene:AAEL019824	0	35	FALSE	9	16	6	357	410	683	8501	9												0	946	689	1049	765	531	860	642	447	711	3796	2763	4011	4208	10889	7556	14229	12240	6808	4747	10608	7541
6.81349e+18	FALSE	High	IsMasterProtein	AAEL004734-PB	2:378816217:378817518:1|gene:AAEL004734	0	20	FALSE	6	17	6	433	484	536	8484	6												0	867	942	1595	861	822	1324	853	983	1691	3942	4286	4549	7254	22547	21521	26186	34675	7819	9013	9165	15499
-5.66621e+18	FALSE	High	IsMasterProtein	AAEL017075-PC	2:179122066:179133559:-1|gene:AAEL017075	0	12	FALSE	8	18	8	728	762	610	8475	8												0	1168	1042	1311	1039	937	1327	982	863	1221	20450	18242	17514	22955	16092	14515	15487	20550	13934	12249	14194	17330
-5.97513e+18	FALSE	High	IsMasterProtein	AAEL025578-PA	2:468980625:468999940:-1|gene:AAEL025578	0	20	FALSE	7	17	7	576	649	568	8447	7												0	513	355	669	510	356	700	536	400	728	10238	7080	19953	13351	5299	3704	10391	7276	7655	5718	14287	10397
-6.08093e+18	FALSE	High	IsMasterProtein	AAEL001103-PA prefoldin, subunit, putative	3:407139569:407140094:-1|gene:AAEL001103	0	67	FALSE	6	15	6	127	151	916	8430	6												0	1082	918	1201	1091	872	1181	993	804	1211	8235	6982	7609	9137	11929	9539	10936	12912	14814	11984	14912	18060
2.06491e+18	FALSE	High	IsMasterProtein	AAEL023895-PC	1:306520140:306664169:-1|gene:AAEL023895	0	6	FALSE	10	14	10	4015	4220	651	8423	10												0	896	685	1058	974	777	987	986	681	981	13944	10651	15558	16453	4357	3477	4473	4414	7944	5491	8059	7904
5.26029e+18	FALSE	High	IsMasterProtein	AAEL006390-PA vacuolar proton ATPases	3:231626554:231651471:1|gene:AAEL006390	0	10	FALSE	5	15	5	804	922	638	8420	5												0	359	414	689	429	459	771	369	431	676	8445	9743	23505	16186	11763	12574	27407	21131	4375	5101	11842	8003
9.15337e+18	FALSE	High	IsMasterProtein	AAEL012725-PB	3:42402122:42428435:1|gene:AAEL012725	0	7	FALSE	6	19	6	1251	1415	583	8414	6												0	819	661	956	800	651	955	861	711	998	9158	7386	11180	10686	12676	10322	15847	15131	12489	10312	14499	14476
-6.75531e+18	FALSE	High	IsMasterProtein	AAEL013869-PA RNA-binding protein	1:119341948:119343507:-1|gene:AAEL013869	0	20	FALSE	5	16	5	399	432	582	8396	5												0	1266	1190	1368	1341	1240	1267	1245	1156	1321	12765	11999	10085	13795	12914	11941	9628	12201	18378	17065	14765	19498
-3.51085e+18	FALSE	High	IsMasterProtein	AAEL024321-PA	NIGP01000446:646:4590:1|gene:AAEL024321	0	16	FALSE	9	14	3	741	830	508	8394	9												0	733	442	729	934	650	1057	857	540	860	7834	4727	10683	7788	3689	2569	3950	4175	3611	2277	4214	3624
-3.22074e+18	FALSE	High	IsMasterProtein	AAEL017164-PB Putative mrna cleavage factor i subunit/cpsf subunit	2:165800622:165814071:1|gene:AAEL017164	0	6	FALSE	3	15	3	631	687	976	8371	3												0	1090	935	1094	1074	889	1067	1164	1004	1149	11184	9598	10263	11226	26150	21643	24352	25977	14518	12532	12476	14333
2.57839e+18	FALSE	High	IsMasterProtein	AAEL004415-PA fuse-binding protein-interacting repressor siahbp1	3:271068293:271101755:1|gene:AAEL004415	0	15	FALSE	7	19	7	672	729	637	8369	7												0	934	654	919	886	633	869	937	657	876	22559	15786	24152	22206	12522	8950	14132	12284	12822	8998	13686	11987
-2.71413e+18	FALSE	High	IsMasterProtein	AAEL006115-PA Eukaryotic translation initiation factor 3 subunit K (eIF3k)(eIF-3 p25)	3:259777028:259777847:-1|gene:AAEL006115	0	29	FALSE	5	17	5	221	258	614	8358	5												0	634	500	882	687	519	890	616	474	890	20796	16416	32818	28943	7775	5866	11310	10069	25163	19361	40881	36369
-1.73209e+18	FALSE	High	IsMasterProtein	AAEL013320-PA translocon-associated protein, delta subunit	3:34142764:34143542:1|gene:AAEL013320	0	40	FALSE	6	16	6	171	182	906	8310	6												0	696	541	888	851	755	1037	793	701	1064	18621	14478	26748	23756	13446	11922	15800	16382	14770	13055	18618	19806
1.58976e+18	FALSE	High	IsMasterProtein	AAEL022757-PA	2:108064669:108107141:1|gene:AAEL022757	0	32	FALSE	8	18	8	520	584	644	8309	8												0	639	465	799	637	427	769	695	513	804	14693	10683	22995	18367	8823	5911	13856	10662	12207	9014	17564	14126
5.92892e+18	FALSE	High	IsMasterProtein	AAEL011639-PA WAP four-disulfide core domain protein 2 precursor, putative	3:281478354:281479075:1|gene:AAEL011639	0	41	FALSE	4	15	4	115	118	848	8290	4												0	1290	1347	1743	1159	1229	1651	1032	1020	1425	6404	6688	4963	8648	5376	5700	4637	7657	9767	9651	9465	13487
-3.94512e+18	FALSE	High	IsMasterProtein	AAEL000791-PA	3:242885258:242886240:1|gene:AAEL000791	0	68	FALSE	4	11	4	85	92	998	8278	4												0	833	633	873	927	799	1015	863	802	1019	7594	5776	9118	7958	3952	3407	4265	4329	3236	3008	3751	3823
5.691e+18	FALSE	High	IsMasterProtein	AAEL010017-PA cytochrome B5 (cytb5)	2:110882109:110895083:1|gene:AAEL010017	0	54	FALSE	7	16	7	128	147	517	8258	7												0	584	335	563	562	392	663	538	376	641	14590	8377	25003	14071	14621	10185	26002	17245	14133	9870	26266	16824
-6.58666e+18	FALSE	High	IsMasterProtein	AAEL026791-PC	2:59214297:59244435:-1|gene:AAEL026791	0	24	FALSE	8	15	8	615	653	881	8234	8												0	832	746	1288	797	723	1252	775	674	1208	13147	11779	15796	20350	24348	22069	30536	38232	16868	14670	21770	26293
-8.93091e+18	FALSE	High	IsMasterProtein	AAEL004010-PC splicing factor, putative	3:166208824:166222369:1|gene:AAEL004010	0	23	FALSE	7	13	7	333	363	910	8225	7												0	1327	1132	1298	951	717	996	1071	842	1195	7064	6025	5324	6910	11324	8537	11909	11856	18757	14758	17519	20943
-3.74255e+18	FALSE	High	IsMasterProtein	AAEL004350-PA janus A, putative	3:93693395:93697920:-1|gene:AAEL004350	0	51	FALSE	5	15	5	150	170	705	8222	5												0	743	585	1130	683	507	1031	796	657	1209	12614	9931	16969	19170	7648	5682	11204	11546	5716	4721	7185	8687
-6.40353e+18	FALSE	High	IsMasterProtein	AAEL001838-PA	2:274295067:274295520:-1|gene:AAEL001838	0	56	FALSE	7	16	7	131	152	803	8216	7	metabolic process		protein binding	Pf01920	5572640	AAEL001838	AaeL_AAEL001838; LOC5572640	2				0	950	924	1423	938	689	1172	1069	856	1482	23167	22523	24376	34686	16924	12439	18051	21153	44128	35312	41263	61154
-3.16319e+18	FALSE	High	IsMasterProtein	AAEL004457-PE cytochrome c	2:473315082:473315408:1|gene:AAEL004457	0	50	FALSE	5	16	5	108	118	948	8213	5												0	322	206	482	269	174	477	333	207	510	12075	7715	37540	18091	9309	6022	34548	16472	11350	7052	34062	17381
-5.40448e+18	FALSE	High	IsMasterProtein	AAEL001642-PD 6-pyruvoyltetrahydropterin synthase, putative	2:300456653:300457549:-1|gene:AAEL001642	0	47	FALSE	7	17	7	170	194	720	8184	7												0	1136	1087	1551	1024	1050	1455	1279	1264	1664	23307	22292	20512	31815	7458	7650	7286	10598	7701	7608	6021	10018
6.5926e+18	FALSE	High	IsMasterProtein	AAEL012723-PA mitogen activated protein kinase kinase 2, mapkk2, mek2	3:42364702:42396773:-1|gene:AAEL012723	0	21	FALSE	6	14	6	404	452	648	8158	6												0	819	666	941	702	523	896	669	524	845	8051	6554	9834	9252	3041	2264	4330	3879	8029	6288	12009	10153
-4.51561e+18	FALSE	High	IsMasterProtein	AAEL010345-PA	2:403762414:403767366:1|gene:AAEL010345	0	39	FALSE	7	14	7	230	257	652	8157	7		membrane		Pf03227	5573242	AAEL010345	AaeL_AAEL010345; LOC5573242	2				0	754	607	818	904	739	864	913	797	836	13373	10775	17747	14520	13103	10722	14502	12534	10373	9055	11365	9501
1.53009e+18	FALSE	High	IsMasterProtein	AAEL000955-PA APG3: autophagy related gene	3:380158348:380175321:-1|gene:AAEL000955	0	32	FALSE	7	15	7	329	370	470	8150	7												0	752	611	881	935	615	908	701	557	842	13567	11028	18041	15901	17318	11382	18515	16806	12307	9777	17563	14793
1.90402e+18	FALSE	High	IsMasterProtein	AAEL011007-PA fibrinogen and fibronectin	2:146421978:146422874:-1|gene:AAEL011007	0	16	FALSE	4	14	3	279	311	611	8143	4												0	620	269	534	648	304	582	654	270	530	8866	3849	14293	7629	11678	5468	18014	10488	12334	5090	18851	9987
-1.52603e+18	FALSE	High	IsMasterProtein	AAEL000854-PA fumarylacetoacetate hydrolase	3:362027686:362029200:-1|gene:AAEL000854	0	25	FALSE	5	12	5	339	367	857	8139	5												0	899	675	980	799	674	989	769	700	964	3424	2572	3808	3733	11691	9859	14635	14478	9393	8549	12216	11781
1.57863e+18	FALSE	High	IsMasterProtein	AAEL009601-PA pyridoxine kinase	2:169189946:169192941:1|gene:AAEL009601	0	39	FALSE	6	12	6	306	338	699	8130	6												0	720	569	837	639	438	657	600	444	765	6764	5344	9389	7854	3146	2158	4923	3233	9289	6876	15479	11847
-5.98624e+18	FALSE	High	IsMasterProtein	AAEL011563-PC	3:107039490:107225444:1|gene:AAEL011563	0	13	FALSE	13	16	13	1339	1451	739	8083	13												0	978	584	875	936	501	807	980	574	868	16081	9609	16448	14393	11453	6130	12235	9876	7887	4619	8049	6985
-7.77273e+18	FALSE	High	IsMasterProtein	AAEL027589-PB	1:119384216:119422867:-1|gene:AAEL027589	0	9	FALSE	8	15	8	1576	1794	633	8058	8												0	904	603	1001	895	558	864	845	565	969	7095	4737	7852	7863	14463	9015	16162	13964	10629	7112	12577	12189
-8.79727e+17	FALSE	High	IsMasterProtein	AAEL023601-PA	3:104320662:104342513:1|gene:AAEL023601	0	16	FALSE	7	15	7	641	720	534	8048	7												0	932	732	1118	936	740	1114	891	702	1018	14422	11330	15468	17298	5828	4603	6223	6930	24503	19306	27501	27985
6.78338e+18	FALSE	High	IsMasterProtein	AAEL004985-PB house keepingprotein, putative	2:281781416:281785868:1|gene:AAEL004985	0	31	FALSE	6	14	6	292	320	442	8012	6												0	983	749	1093	1091	874	1187	1348	1046	1246	15652	11932	15930	17416	7484	5999	6863	8144	3503	2719	2599	3240
-2.16484e+18	FALSE	High	IsMasterProtein	AAEL010803-PA ncd	3:156746630:156762161:1|gene:AAEL010803	0	14	FALSE	7	17	7	727	810	942	8011	7												0	782	649	935	752	623	892	686	586	876	16186	13440	20701	19349	6421	5317	8541	7618	14333	12248	20899	18315
-6.00279e+18	FALSE	High	IsMasterProtein	AAEL008853-PB choline/ethanolamine kinase	2:240808100:240884014:1|gene:AAEL008853	0	20	FALSE	7	17	7	513	587	521	7998	7												0	836	698	1015	725	582	919	722	534	802	12792	10676	15304	15539	10270	8250	14170	13020	10061	7440	13940	11184
3.34707e+18	FALSE	High	IsMasterProtein	AAEL012250-PA developmentally regulated GTP-binding protein 2 (drg 2)	3:53380387:53393251:-1|gene:AAEL012250	0	25	FALSE	7	14	7	363	408	812	7972	7												0	545	375	635	670	511	775	645	490	745	1834	1262	3366	2138	10484	7986	15641	12119	15403	11702	23882	17786
4.24999e+17	FALSE	High	IsMasterProtein	AAEL020929-PA	2:49242309:49243621:-1|gene:AAEL020929	0	25	FALSE	6	17	6	343	381	803	7969	6												0	642	445	836	678	429	799	611	441	871	13993	9695	21785	18214	18987	12019	28010	22376	8556	6178	14011	12210
-6.22386e+18	FALSE	High	IsMasterProtein	AAEL010059-PA bacterial-type ABC transport ATP-binding subunit? or RNAse l inhibitor	3:11225841:11239170:1|gene:AAEL010059	0	19	FALSE	7	16	7	609	689	787	7955	7												0	460	417	707	347	330	605	452	361	565	7962	7208	17297	12224	7015	6679	20230	12238	5554	4440	12284	6942
-8.05414e+18	FALSE	High	IsMasterProtein	AAEL004227-PF myosin VI	1:105060345:105087447:-1|gene:AAEL004227	0	15	FALSE	10	14	10	1242	1428	866	7949	10												0	422	339	618	416	376	636	569	474	671	6453	5180	15277	9444	3329	3014	8008	5090	13272	11059	23314	15633
-3.00976e+18	FALSE	High	IsMasterProtein	AAEL001245-PF heterogeneous nuclear ribonucleoprotein	2:154135472:154475347:-1|gene:AAEL001245	0	24	FALSE	5	12	5	534	551	885	7930	5												0	1160	965	1124	1007	797	1041	1150	952	1143	13373	11119	11524	12951	4761	3768	4727	4922	4144	3431	3603	4118
-5.32798e+18	FALSE	High	IsMasterProtein	AAEL002703-PC pyridoxamine 5'-phosphate oxidase	3:124506555:124507796:1|gene:AAEL002703	0	28	FALSE	5	13	5	241	275	797	7922	5												0	625	468	844	779	646	1013	760	584	973	10019	7499	16035	13533	15830	13135	20325	20594	8596	6602	11310	11004
-3.62325e+18	FALSE	High	IsMasterProtein	AAEL006509-PA	2:468690096:468690516:1|gene:AAEL006509	0	38	FALSE	4	15	4	99	109	964	7922	4	metabolic process;transport		transporter activity	Pf04718	5568078	AAEL006509	AaeL_AAEL006509; AAEL801217; LOC5568078	2	Oxidative phosphorylation; Metabolic pathways			2	547	341	716	500	346	704	681	476	779	19940	12443	36473	26122	4305	2978	8606	6055	4128	2886	6059	4717
-5.82922e+18	FALSE	High	IsMasterProtein	AAEL017059-PB	2:46289641:46302263:1|gene:AAEL017059	0	38	FALSE	7	14	7	367	399	690	7896	7												0	900	802	1148	846	729	1106	832	678	1064	7245	6456	8050	9241	9861	8498	11650	12886	5704	4652	6858	7298
5.48307e+18	FALSE	High	IsMasterProtein	AAEL001216-PA DEAD box ATP-dependent RNA helicase	2:413303502:413307979:-1|gene:AAEL001216	0	24	FALSE	6	13	6	423	488	574	7879	6												0	756	575	1069	759	586	996	794	529	955	15434	11741	20412	21825	5111	3945	6732	6704	11626	7757	14651	13986
-2.93653e+18	FALSE	High	IsMasterProtein	AAEL006518-PA cytidine deaminase, putative	2:468677128:468677694:-1|gene:AAEL006518	0	43	FALSE	4	16	4	155	169	712	7862	4												0	1044	530	739	1112	538	701	1063	534	753	7801	3964	7475	5522	17746	8579	15952	11178	22501	11293	21160	15933
5.41027e+18	FALSE	High	IsMasterProtein	AAEL009077-PB ALP1: Alkaline phosphatase	2:3918165:3947788:1|gene:AAEL009077	0	27	FALSE	7	11	7	542	594	728	7858	7												0	982	836	1163	891	786	1121	838	721	1147	5949	5062	6057	7042	11886	10486	13345	14958	5278	4537	6295	7221
7.27291e+18	FALSE	High	IsMasterProtein	AAEL009275-PA protein phosphatase-1	3:199453420:199512736:1|gene:AAEL009275	0	26	FALSE	7	15	4	327	373	633	7856	7												0	771	644	1010	770	617	980	926	761	1137	8595	7186	11154	11269	8837	7080	11480	11252	7889	6489	8523	9692
5.96991e+18	FALSE	High	IsMasterProtein	AAEL003106-PB Clathrin coat associated protein ap-50	2:44097175:44098988:-1|gene:AAEL003106	0	29	FALSE	8	15	8	438	498	948	7847	8												0	677	471	777	754	602	858	573	429	766	6861	4779	10141	7874	14966	11944	19847	17021	4426	3314	7727	5915
3.75532e+18	FALSE	High	IsMasterProtein	AAEL002065-PA hydroxymethylglutaryl-coa lyase	2:356667553:356676719:1|gene:AAEL002065	0	35	FALSE	7	15	7	325	346	762	7834	7												0	928	759	1064	902	678	1043	845	650	982	11413	9330	12296	13085	9463	7116	10493	10948	22816	17548	26999	26522
-6.28672e+18	FALSE	High	IsMasterProtein	AAEL011469-PB	3:142598244:142624807:-1|gene:AAEL011469	0	4	FALSE	5	13	5	2816	3053	512	7830	5												0	809	652	919	938	707	931	908	746	951	2488	2006	3075	2825	5846	4403	6232	5799	9520	7820	10484	9975
-3.44985e+18	FALSE	High	IsMasterProtein	AAEL011006-PB guanylate kinase	3:287784623:287796670:-1|gene:AAEL011006	0	30	FALSE	6	14	6	269	302	887	7825	6												0	899	660	1076	977	774	1221	972	710	1144	11819	8676	13152	14148	4072	3227	4169	5090	13740	10032	14135	16167
-4.50187e+17	FALSE	High	IsMasterProtein	AAEL002783-PA mRpL37: 39S mitochondrial ribosomal protein L37	1:305225000:305226438:-1|gene:AAEL002783	0	24	FALSE	5	14	5	417	479	854	7823	5												0	893	620	953	870	622	944	813	639	954	10870	7549	12175	11597	13329	9520	15313	14454	4366	3436	5373	5124
7.26348e+18	FALSE	High	IsMasterProtein	AAEL020846-PA	2:132859386:132893823:-1|gene:AAEL020846	0	16	FALSE	7	15	7	663	728	840	7812	7												0	748	486	804	763	487	821	792	363	665	16743	10883	22392	17993	16747	10698	21954	18023	10848	4976	13694	9113
8.58747e+18	FALSE	High	IsMasterProtein	AAEL002629-PB serine protease	3:256697872:256713408:1|gene:AAEL002629	0	29	FALSE	6	13	6	414	448	585	7804	6												0	749	615	979	776	717	1139	988	854	1248	5113	4198	6823	6678	9862	9116	12715	14483	11751	10156	11892	14844
-6.38236e+18	FALSE	High	IsMasterProtein	AAEL008469-PA	2:19098550:19099008:1|gene:AAEL008469	0	67	FALSE	6	13	6	152	180	544	7789	6												0	630	434	779	635	405	736	572	347	679	7012	4828	11125	8668	14504	9256	22858	16820	5212	3159	9115	6185
-6.02236e+18	FALSE	High	IsMasterProtein	AAEL005162-PA mRpL11: 39S ribosomal protein L11, mitochondrial	1:168241242:168241832:-1|gene:AAEL005162	0	29	FALSE	3	12	3	196	217	960	7783	3												0	878	699	1015	983	786	999	876	647	940	6396	5094	7286	7396	12536	10028	12758	12751	3821	2821	4363	4102
6.38409e+18	FALSE	High	IsMasterProtein	AAEL008243-PA	3:5988385:6011029:1|gene:AAEL008243	0	40	FALSE	6	13	6	345	371	587	7774	6				Pf03747	5570310	AAEL008243	AaeL_AAEL008243; LOC5570310	3				0	793	419	690	798	483	778	740	352	596	10804	5704	13621	9401	15305	9270	19174	14917	5497	2610	7425	4429
5.35024e+18	FALSE	High	IsMasterProtein	AAEL012086-PA LRIM1: leucine-rich immune protein (Long)	2:144273010:144274566:1|gene:AAEL012086	0	31	FALSE	8	13	8	498	565	558	7764	8												0	1020	442	633	1308	577	776	1134	418	616	11092	4805	10874	6887	9424	4159	7203	5586	10232	3771	9025	5558
-7.37525e+18	FALSE	High	IsMasterProtein	AAEL002593-PA serine protease	3:256859931:256871991:1|gene:AAEL002593	0	31	FALSE	7	13	7	415	453	587	7762	7												0	1034	680	933	957	627	951	936	616	953	8078	5310	7810	7286	10020	6570	10472	9956	3649	2401	3899	3715
-6.57685e+17	FALSE	High	IsMasterProtein	AAEL012865-PA	1:222036844:222047037:1|gene:AAEL012865	0	26	FALSE	8	15	8	271	305	668	7750	8			DNA binding;protein binding	Pf02201, Pf08766	5576914	AAEL012865	AaeL_AAEL012865; LOC5576914	1				0	1268	1074	1083	1214	977	983	1112	879	1021	9300	7877	7333	7942	21321	17160	17565	17259	14372	11353	12921	13196
3.71854e+18	FALSE	High	IsMasterProtein	AAEL003103-PA eff: E2 ubiquitin-conjugating enzyme, effete	1:119043721:119071535:1|gene:AAEL003103	0	36	FALSE	3	16	3	147	167	730	7741	3												0	404	289	802	502	392	884	588	399	865	6027	4311	14922	11962	10223	7983	20381	18015	17480	11874	29744	25734
-5.28638e+18	FALSE	High	IsMasterProtein	AAEL014561-PA Vitelline membrane protein 15a-3	2:325146247:325146615:1|gene:AAEL014561	0	39	FALSE	2	18	1	122	128	747	7741	2												0	1268	1371	1588							1361	1471	1073	1704
6.89308e+18	FALSE	High	IsMasterProtein	AAEL006577-PA aspartyl-tRNA synthetase	3:44737933:44757241:1|gene:AAEL006577	0	22	FALSE	8	14	8	553	635	597	7738	8												0	791	644	821	626	474	784	549	434	740	11613	9456	14681	12057	4672	3540	7462	5847	12634	9992	23014	17019
-8.69981e+18	FALSE	High	IsMasterProtein	AAEL012875-PA snare protein sec22	3:275877680:275878644:-1|gene:AAEL012875	0	38	FALSE	6	15	6	211	245	907	7736	6												0	501	295	702	494	376	711	515	286	635	23018	13564	45987	32290	10870	8282	22023	15668	15475	8589	30028	19071
2.51745e+18	FALSE	High	IsMasterProtein	AAEL002337-PA prefoldin, subunit, putative	2:176164098:176164657:-1|gene:AAEL002337	0	49	FALSE	3	14	3	138	160	486	7718	3												0	934	862	1312	857	772	1453	849	742	1285	10994	10140	11765	15440	5649	5086	6589	9571	11894	10398	14008	18006
-9.02584e+18	FALSE	High	IsMasterProtein	AAEL019717-PA Mitochondrial phosphate carrier protein	3:51592277:51610099:-1|gene:AAEL019717	0	17	FALSE	5	15	4	350	383	885	7717	5												0	308	173	504	337	193	513	382	268	569	11365	6384	36853	18580	10872	6229	32270	16554	12426	8713	32499	18489
3.71366e+18	FALSE	High	IsMasterProtein	AAEL012457-PA alcohol dehydrogenase	1:123531859:123532971:-1|gene:AAEL012457	0	27	FALSE	7	13	7	370	406	639	7712	7												0	357	351	584	372	316	566	357	340	562	5794	5690	16217	9468	5262	4462	14132	7996	11316	10772	31684	17816
6.87056e+18	FALSE	High	IsMasterProtein	AAEL003908-PA nuclear pore complex protein nup107	1:250618227:250630346:1|gene:AAEL003908	0	12	FALSE	6	15	6	878	1013	538	7711	6												0	739	581	901	699	602	945	786	611	983	6972	5479	9428	8499	7335	6312	10489	9917	14102	10959	17937	17634
6.80797e+18	FALSE	High	IsMasterProtein	AAEL017030-PA	2:391124335:391124916:-1|gene:AAEL017030	0	21	FALSE	4	14	4	193	203	1032	7697	4			RNA binding	Pf00076, Pf13893, Pf14259	23687450	AAEL017030	AaeL_AAEL017030; LOC23687450	2				0	883	611	857	1118	797	1007	1151	818	1014	8529	5905	9660	8279	15831	11283	14159	14252	13909	9882	12081	12248
-2.65137e+18	FALSE	High	IsMasterProtein	AAEL007647-PA	1:187261154:187281323:-1|gene:AAEL007647	0	46	FALSE	5	12	5	243	285	432	7682	5			protein binding	Pf05773	5569458	AAEL007647	AaeL_AAEL007647; LOC5569458	1				0	715	624	1125	941	627	1135	832	735	1217	12679	11063	17728	19944	7891	5257	8388	9522	10038	8863	12064	14687
-3.81973e+18	FALSE	High	IsMasterProtein	AAEL011925-PA mRpS31: mitochondrial ribosomal protein, S31, putative	3:350872163:350874313:1|gene:AAEL011925	0	24	FALSE	6	12	6	382	428	914	7679	6												0	994	763	1060	972	777	1111	990	683	942	8615	6612	8664	9183	8275	6619	8514	9462	16228	11197	16390	15444
3.03225e+18	FALSE	High	IsMasterProtein	AAEL012120-PA fad oxidoreductase	2:405960385:405970402:-1|gene:AAEL012120	0	13	FALSE	5	15	5	514	573	614	7677	5												0	574	583	804	575	531	764	625	735	856	9474	9624	16505	13267	8491	7841	14759	11283	8626	10134	13794	11814
2.43912e+17	FALSE	High	IsMasterProtein	AAEL011264-PB phosphatidylethanolamine-binding protein	1:215334602:215340681:-1|gene:AAEL011264	0	32	FALSE	6	16	6	224	250	605	7661	6												0	988	1156	1376	970	1186	1291	873	1073	1323	11602	13584	11747	16162	18028	22056	18593	24001	19172	23553	21958	29046
-7.4899e+18	FALSE	High	IsMasterProtein	AAEL005877-PE	NIGP01000892:103198:109396:-1|gene:AAEL005877	0	19	FALSE	5	16	5	344	396	607	7654	5												0	839	599	953	891	632	1057	646	496	857	15270	10902	18200	17341	15069	10691	16911	17878	19602	15049	30365	26037
-7.74252e+18	FALSE	High	IsMasterProtein	AAEL004071-PA nitrogen fixation protein nifu	1:135385870:135386319:1|gene:AAEL004071	0	49	FALSE	6	15	6	149	163	911	7651	6												0	954	808	1283	852	546	895	843	624	1065	14762	12498	15472	19843	11013	7055	12929	11568	5786	4286	6867	7311
3.20445e+18	FALSE	High	IsMasterProtein	AAEL012659-PA protein serine/threonine kinase, putative	2:18755112:18764284:-1|gene:AAEL012659	0	22	FALSE	4	11	4	282	330	847	7638	4												0	704	601	984	707	554	905	561	468	952	14355	12259	20389	20057	7175	5619	10148	9187	5591	4662	9967	9488
[truncated: 2,523 more rows]
[truncated: 14 more columns]

## Sheet: ZIKV
Proteins Unique Sequence ID	Checked	Protein FDR Confidence: Sequest HT	Master	Accession	Description	Exp. q-value: Sequest HT	Coverage [%]	Contaminant	# Peptides	# PSMs	# Unique Peptides	# AAs	MW [kDa]	calc. pI	Score Sequest HT: Sequest HT	# Peptides (by Search Engine): Sequest HT	Biological Process	Cellular Component	Molecular Function	Pfam IDs	Entrez Gene ID	Ensembl Gene ID	Gene Symbol	Chromosome	KEGG Pathways	WikiPathways	Reactome Pathways	# Protein Pathway Groups	Abundance Ratio: (F1, 114) / (F1, 116)	Abundance Ratio: (F1, 115) / (F1, 116)	Abundance Ratio: (F1, 117) / (F1, 116)	Abundance Ratio: (F2, 114) / (F2, 116)	Abundance Ratio: (F2, 115) / (F2, 116)	Abundance Ratio: (F2, 117) / (F2, 116)	Abundance Ratio: (F3, 114) / (F3, 116)	Abundance Ratio: (F3, 115) / (F3, 116)	Abundance Ratio: (F3, 117) / (F3, 116)	Abundances (Grouped): F1, 114	Abundances (Grouped): F1, 115	Abundances (Grouped): F1, 116	Abundances (Grouped): F1, 117	Abundances (Grouped): F2, 114	Abundances (Grouped): F2, 115	Abundances (Grouped): F2, 116	Abundances (Grouped): F2, 117	Abundances (Grouped): F3, 114	Abundances (Grouped): F3, 115	Abundances (Grouped): F3, 116	Abundances (Grouped): F3, 117
[truncated: 4,958 more rows]
[truncated: 14 more columns]

[truncated: 1 more sheets: Wolbachia]
